# Supplementary material for: Structure and sequence characteristics of 5′-stem-loop 1 modulate the escape from nsp1-mediated repression in SARS-CoV-2 variants
Source: Nucleic Acids Res. 2026 Apr 28;54(8):gkag364. doi: 10.1093/nar/gkag364 (PMC13122180; doi:10.1093/nar/gkag364)
Supplement: gkag364_Supplemental_Files [file gkag364_supplemental_files.zip]

Archive with 3 entries (3 files):
- Schoth_Supplementary_Data_revised.pdf
- Supplementary Table S6.xlsx
- Supplementary Table S7.xlsx
