# Supplementary material for: Structure and sequence characteristics of 5′-stem-loop 1 modulate the escape from nsp1-mediated repression in SARS-CoV-2 variants
Source: Nucleic Acids Res. 2026 Apr 28;54(8):gkag364. doi: 10.1093/nar/gkag364 (PMC13122180; doi:10.1093/nar/gkag364)
Supplement: gkag364_Supplemental_Files [file gkag364_supplemental_files.zip › Supplementary Table S6.xlsx]

## Sheet: wild type
Nucleotide	Sequence	Modified_mutations	Modified_read_depth	Modified_effective_depth	Modified_rate	Modified_off_target_mapped_depth	Modified_low_mapq_mapped_depth	Modified_mapped_depth	Untreated_mutations	Untreated_read_depth	Untreated_effective_depth	Untreated_rate	Untreated_off_target_mapped_depth	Untreated_low_mapq_mapped_depth	Untreated_mapped_depth	Denatured_mutations	Denatured_read_depth	Denatured_effective_depth	Denatured_rate	Denatured_low_mapq_mapped_depth	Denatured_mapped_depth	Reactivity_profile	Norm_profile
1	A	0	2400292	2286310	0	0	3855	2400292	0	11496441	10095434	0	0	8507	11496441	0	11711540	11038739	0	73598	11711540	nan	NA
2	U	0	2532306	2369984	0	0	4060	2532306	0	11522477	9744889	0	0	8551	11522477	0	11776590	10891798	0	74035	11776590	nan	NA
3	U	17756	2567787	2413211	0.007358	0	4128	2567787	23736	11548975	10030297	0.002366	0	8633	11548975	43656	11820099	10997438	0.00397	74489	11820099	1.25739	0.228973
4	A	37380	2648295	2512442	0.014878	0	4216	2648295	5497	11658882	10757385	0.000511	0	8750	11658882	18177	11993052	11387397	0.001596	75341	11993052	9.00051	1.6392
5	A	2010	2672220	2566694	0.000783	0	4257	2672220	1981	11665727	11106555	0.000178	0	8827	11665727	3186	12006526	11558462	0.000276	75606	12006526	2.19395	0.399159
6	A	18773	2726234	2568585	0.007309	0	4326	2726234	5913	11669529	10599475	0.000558	0	8859	11669529	11379	12027267	11300752	0.001007	75841	12027267	6.70441	1.22078
7	G	1378	2738231	2565111	0.000537	0	4383	2738231	11210	11673689	10350454	0.001083	0	8931	11673689	16087	12039844	11217712	0.001434	76463	12039844	-0.38062	-0.0693334
8	G	4575	2740152	2551424	0.001793	0	4394	2740152	16701	11676376	8881815	0.00188	0	8955	11676376	24196	12047608	11000494	0.0022	76557	12047608	-0.039664	-0.00720105
9	U	5176	2742581	2571062	0.002013	0	4406	2742581	13310	11681798	8099506	0.001643	0	8978	11681798	27153	12062153	10994673	0.00247	76677	12062153	0.149764	0.0272775
10	U	8647	2745090	2605318	0.003319	0	4414	2745090	4139	11687936	7976151	0.000519	0	8999	11687936	16802	12072906	11085270	0.001516	76815	12072906	1.84736	0.336324
11	U	3106	2750707	2632265	0.00118	0	4425	2750707	3038	11706657	9268799	0.000328	0	9021	11706657	7184	12091447	11330104	0.000634	76919	12091447	1.34404	0.244709
12	A	28612	2753896	2591635	0.01104	0	4437	2753896	6507	11711641	10322124	0.00063	0	9037	11711641	31807	12099325	11302035	0.002814	76993	12099325	3.69891	0.673637
13	U	1105	2756459	2594482	0.000426	0	4504	2756459	1557	11714103	10794197	0.000144	0	9122	11714103	3449	12104412	11366315	0.000303	77845	12104412	0.928221	0.169475
14	A	2125	2762085	2566979	0.000828	0	4513	2762085	3151	11716988	10553897	0.000299	0	9142	11716988	14158	12113016	11219794	0.001262	77922	12113016	0.419422	0.0763301
15	C	1007	2767703	2606800	0.000386	0	4521	2767703	2863	11718930	10530532	0.000272	0	9154	11718930	4985	12122419	11381386	0.000438	77980	12122419	0.261238	0.0473947
16	C	2777	2788203	2461675	0.001128	0	4529	2788203	6529	11721852	10413116	0.000627	0	9165	11721852	12413	12136760	10926664	0.001136	78032	12136760	0.441095	0.080308
17	U	86545	2803857	2449086	0.035338	0	4538	2803857	4723	11732758	10514766	0.000449	0	9186	11732758	10993	12158069	11018663	0.000998	78139	12158069	34.9699	6.36586
18	U	107140	2844745	2546071	0.042081	0	4635	2844745	12591	11752518	10625889	0.001185	0	9278	11752518	24212	12193012	11103868	0.002181	78407	12193012	18.7551	3.41448
19	C	31739	2925951	2763924	0.011483	0	4717	2925951	8233	11759956	10586800	0.000778	0	9335	11759956	19069	12206269	11521087	0.001655	78547	12206269	6.46812	1.17784
20	C	10423	2936705	2769624	0.003763	0	4768	2936705	10556	11763858	10492422	0.001006	0	9460	11763858	16818	12214632	11497891	0.001463	78783	12214632	1.88505	0.343156
21	C	13828	2942412	2760138	0.00501	0	4792	2942412	9022	11766411	10628838	0.000849	0	9535	11766411	17823	12224122	11466399	0.001554	78921	12224122	2.67702	0.48758
22	A	6843	2951694	2763708	0.002476	0	4882	2951694	5934	11770867	10527853	0.000564	0	9645	11770867	19663	12244237	11447616	0.001718	79221	12244237	1.11337	0.202658
23	G	1988	2956939	2736915	0.000726	0	4905	2956939	7055	11773623	10341974	0.000682	0	9657	11773623	18414	12253989	11303344	0.001629	79277	12253989	0.027128	0.00491848
24	G	2233	2961085	2753110	0.000811	0	4914	2961085	4233	11777085	10298228	0.000411	0	9668	11777085	11508	12265858	11308693	0.001018	79339	12265858	0.393113	0.0715503
25	U	2825	2968702	2762770	0.001023	0	4933	2968702	4591	11787383	10145806	0.000453	0	9682	11787383	9800	12289903	11319902	0.000866	79426	12289903	0.658428	0.119855
26	A	12672	2972810	2777302	0.004563	0	4979	2972810	4132	11795699	9706344	0.000426	0	9717	11795699	17274	12301858	11342088	0.001523	79581	12301858	2.71635	0.494635
27	A	53657	2976839	2680776	0.020015	0	5002	2976839	3397	11799005	9720345	0.000349	0	9729	11799005	15333	12307769	11367646	0.001349	79605	12307769	14.5801	2.65463
28	C	142386	3023801	2857374	0.049831	0	4845	3023801	31986	11803342	10114935	0.003162	0	9706	11803342	76266	12304500	11482874	0.006642	79096	12304500	7.02662	1.27947
29	A	12923	3023798	2875287	0.004495	0	4694	3023798	14343	11829507	11120357	0.00129	0	9730	11829507	41083	12307688	11677655	0.003518	78901	12307688	0.910924	0.165894
30	A	4057	3012411	2821687	0.001438	0	4433	3012411	2410	11829933	11201452	0.000215	0	9668	11829933	10931	12256435	11497512	0.000951	77990	12256435	1.28601	0.234178
31	A	3187	2990885	2769175	0.001151	0	4012	2990885	3641	11829387	10981867	0.000332	0	9599	11829387	10708	12201613	11310499	0.000947	77582	12201613	0.865439	0.157483
32	C	39590	2976452	2764374	0.014322	0	3916	2976452	11196	11826565	10696770	0.001047	0	9574	11826565	102183	12148716	11253395	0.00908	77449	12148716	1.46195	0.266224
33	C	21960	2959566	2686444	0.008174	0	3878	2959566	20759	11828980	10704485	0.001939	0	9629	11828980	44804	12110484	11229639	0.00399	77509	12110484	1.56276	0.284553
34	A	5922	2832210	2670478	0.002218	0	3819	2832210	10751	11883862	10830352	0.000993	0	9748	11883862	14604	11947296	11260174	0.001297	77619	11947296	0.944445	0.171987
35	A	19437	2714444	2577899	0.00754	0	3755	2714444	4235	11886920	10934159	0.000387	0	9636	11886920	10014	11803718	11159751	0.000897	77206	11803718	7.9709	1.4521
36	C	12281	2782543	2535244	0.004844	0	3892	2782543	5054	11892020	10694206	0.000473	0	9627	11892020	14567	11785500	10831073	0.001345	77083	11785500	3.25038	0.591777
37	C	22356	2703490	2481559	0.009009	0	3796	2703490	25008	11935601	10782563	0.002319	0	9558	11935601	81475	11643156	9951209	0.008187	76013	11643156	0.81705	0.148799
38	A	43923	2862504	2697468	0.016283	0	3929	2862504	7884	12324317	11243910	0.000701	0	9818	12324317	23337	11798307	11071571	0.002108	75643	11798307	7.39237	1.34602
39	A	29446	2906204	2743277	0.010734	0	3852	2906204	3579	12337676	11405136	0.000314	0	9666	12337676	11610	11592204	10895276	0.001066	67795	11592204	9.7786	1.77996
40	C	9612	3096908	2851449	0.003371	0	3924	3096908	15280	12336060	11142460	0.001371	0	9615	12336060	20495	11637219	10716467	0.001912	67370	11637219	1.04555	0.190476
41	U	57071	3160086	2872561	0.019868	0	3941	3160086	27751	12438127	10971693	0.002529	0	9685	12438127	44068	11628710	10622097	0.004149	67160	11628710	4.1792	0.760992
42	U	41590	3162404	2949228	0.014102	0	3899	3162404	5542	12473045	10929549	0.000507	0	9680	12473045	17797	11553489	10641455	0.001672	66455	11553489	8.12889	1.48062
43	U	24728	3200751	2965108	0.00834	0	3902	3200751	5133	12525986	10938700	0.000469	0	9690	12525986	23828	11537841	10561863	0.002256	65643	11537841	3.48859	0.635316
44	C	24922	3198589	2972585	0.008384	0	3894	3198589	11892	12560551	10708723	0.00111	0	9729	12560551	24829	11437094	10513873	0.002362	63907	11437094	3.07995	0.56078
45	G	5278	3218037	3000488	0.001759	0	3845	3218037	3737	12773899	11128918	0.000336	0	9663	12773899	14190	11464995	10605193	0.001338	63153	11464995	1.0637	0.193664
46	A	15394	3218641	3026212	0.005087	0	3783	3218641	5139	12834158	11093697	0.000463	0	9621	12834158	32271	11488272	10706894	0.003014	62940	11488272	1.53404	0.279366
47	U	2222	3226175	3031730	0.000733	0	3784	3226175	4824	12888951	11509803	0.000419	0	9626	12888951	6584	11533825	10753833	0.000612	62842	11533825	0.512528	0.0934281
48	C	19890	3219730	3025982	0.006573	0	3755	3219730	9601	12889218	11165807	0.00086	0	9606	12889218	41180	11513349	10732661	0.003837	62477	11513349	1.48902	0.271126
49	U	3206	3208729	2969220	0.00108	0	3733	3208729	5189	12919009	11071100	0.000469	0	9589	12919009	9143	11498375	10527850	0.000868	61959	11498375	0.7036	0.12818
50	C	11532	3184587	2945471	0.003915	0	3660	3184587	9644	12935359	10600013	0.00091	0	9551	12935359	18445	11458914	10425231	0.001769	61564	11458914	1.69864	0.309326
51	U	16680	3176930	2913926	0.005724	0	3623	3176930	11647	12975219	10137942	0.001149	0	9556	12975219	22571	11446494	10269197	0.002198	61448	11446494	2.08168	0.37902
52	U	6173	3161022	2884576	0.00214	0	3608	3161022	4310	13001751	10102675	0.000427	0	9531	13001751	8473	11420105	10253729	0.000826	61322	11420105	2.07348	0.377639
53	G	22954	3124961	2914693	0.007875	0	3576	3124961	7127	13031130	10808240	0.000659	0	9523	13031130	26305	11345900	10420455	0.002524	60805	11345900	2.85849	0.520603
54	U	6911	3107377	2752436	0.002511	0	3557	3107377	2908	13039811	11240807	0.000259	0	9519	13039811	4400	11310448	10270285	0.000428	60685	11310448	5.25691	0.958129
55	A	4237	2921117	2723480	0.001556	0	3416	2921117	3019	13014122	10838162	0.000279	0	9455	13014122	14963	10994345	10165109	0.001472	59684	10994345	0.86765	0.157973
56	G	2374	2910134	2716603	0.000874	0	3350	2910134	5960	13020762	10664193	0.000559	0	9333	13020762	22787	10946817	10112355	0.002253	52819	10946817	0.139792	0.0254594
57	A	1701	2884220	2660867	0.000639	0	3315	2884220	3229	13016576	10854933	0.000297	0	9317	13016576	8370	10854572	10006572	0.000836	52414	10854572	0.408628	0.0744936
58	U	1139	2875056	2648999	0.00043	0	3293	2875056	5025	13012936	11633318	0.000432	0	9291	13012936	6201	10823163	10052233	0.000617	51967	10823163	-0.003202	-0.000590261
59	C	7218	2848211	2498252	0.002889	0	3265	2848211	9729	13003420	11765285	0.000827	0	9312	13003420	14593	10766958	9939304	0.001468	51740	10766958	1.40463	0.255777
60	U	19027	2706679	2113083	0.009004	0	2884	2706679	8258	12984996	11277662	0.000732	0	9146	12984996	19345	10636577	9589517	0.002017	50577	10636577	4.10058	0.746799
61	G	15800	2300963	2117532	0.007462	0	2568	2300963	15076	12875213	11119849	0.001356	0	9071	12875213	26721	10296613	9542454	0.0028	49754	10296613	2.18045	0.397098
62	U	22078	2275217	2087265	0.010577	0	2528	2275217	10707	12876751	11070751	0.000967	0	9052	12876751	25150	10218456	9430291	0.002667	49397	10218456	3.60351	0.656145
63	U	2450	2247299	2037198	0.001203	0	2460	2247299	6347	12880368	11503239	0.000552	0	8925	12880368	6104	10149317	9359841	0.000652	47659	10149317	0.998048	0.181816
64	C	73546	2194043	2030425	0.036222	0	2310	2194043	10590	12866351	11556606	0.000916	0	8586	12866351	22337	10051800	9391543	0.002378	44608	10051800	14.8442	2.70356
65	U	4222	2157455	1972775	0.00214	0	2246	2157455	6135	12879528	11813638	0.000519	0	8525	12879528	5940	9959594	9284127	0.00064	43098	9959594	2.53331	0.461214
66	C	11782	2148484	1987204	0.005929	0	2186	2148484	6268	12902300	11800208	0.000531	0	8519	12902300	7300	9879810	9276958	0.000787	42636	9879810	6.85956	1.24899
67	U	51586	2135402	1900772	0.027139	0	2145	2135402	49081	12930643	9795918	0.00501	0	8499	12930643	56426	9774652	8799095	0.006413	42153	9774652	3.45083	0.628347
68	A	43282	2141693	1899240	0.022789	0	2086	2141693	8393	13028932	9621654	0.000872	0	8466	13028932	27103	9468926	8629647	0.003141	41100	9468926	6.97835	1.27061
69	A	41037	2111958	1852563	0.022151	0	2009	2111958	3108	13023275	8874656	0.00035	0	8419	13023275	53369	9335026	8261454	0.00646	38362	9335026	3.37481	0.61453
70	A	36008	2073447	1839334	0.019577	0	1919	2073447	2504	13008995	10442786	0.00024	0	8387	13008995	8057	9205987	8161540	0.000987	37950	9205987	19.5878	3.56756
71	C	16286	2153728	1870248	0.008708	0	1833	2153728	4788	12992182	10111107	0.000474	0	8298	12992182	7381	9090312	7928238	0.000931	37035	9090312	8.84491	1.6105
72	G	8869	2132635	1927866	0.0046	0	1793	2132635	7971	12988911	10649193	0.000749	0	8227	12988911	17943	8916341	8029867	0.002235	36060	8916341	1.72381	0.313758
73	A	8224	2125720	1910970	0.004304	0	1771	2125720	4746	13029875	9771975	0.000486	0	8200	13029875	18171	8825286	7909402	0.002297	33856	8825286	1.66184	0.302673
74	A	26296	2161418	1910763	0.013762	0	1693	2161418	3598	13156546	9409827	0.000382	0	8203	13156546	10422	8742540	7768618	0.001342	33274	8742540	9.97329	1.81553
75	C	22802	2152728	1839890	0.012393	0	1657	2152728	27053	13144229	9295272	0.00291	0	8081	13144229	33060	8663244	7614424	0.004342	32491	8663244	2.18407	0.3977
76	U	32974	2261068	1882154	0.017519	0	1602	2261068	24362	13281354	9757009	0.002497	0	7956	13281354	21162	8601242	7483470	0.002828	31786	8601242	5.31234	0.96727
77	U	41716	2291908	2051431	0.020335	0	1555	2291908	3087	13270599	10748638	0.000287	0	7810	13270599	7581	8434573	7617914	0.000995	30661	8434573	20.1455	3.669
78	U	60091	2290489	1776643	0.033823	0	1515	2290489	67544	13287658	10420180	0.006482	0	7662	13287658	58062	8327746	5793246	0.010022	29944	8327746	2.72797	0.496774
79	A	25536	2099947	1901683	0.013428	0	1283	2099947	18821	13492918	10496187	0.001793	0	6975	13492918	19731	6635931	5938418	0.003323	24678	6635931	3.50177	0.637581
80	A	63491	2083776	1903308	0.033358	0	1227	2083776	7145	13473925	9502681	0.000752	0	6720	13473925	87212	6515317	5743692	0.015184	21537	6515317	2.14742	0.39103
81	A	14728	2072866	1914110	0.007694	0	1162	2072866	2729	13455623	9729342	0.00028	0	6386	13455623	5214	6398631	5625682	0.000927	19722	6398631	7.99933	1.45637
82	A	12755	2041241	1904587	0.006697	0	1026	2041241	3400	13438830	10308207	0.00033	0	5520	13438830	3197	6190579	5552250	0.000576	12712	6190579	11.0579	2.01285
83	U	5848	2300974	2147303	0.002723	0	1151	2300974	2719	13428639	11630689	0.000234	0	4924	13428639	2849	6148383	5573986	0.000511	10280	6148383	4.8709	0.886958
84	C	6937	2296629	2166987	0.003201	0	1132	2296629	6999	13409922	11980699	0.000584	0	4764	13409922	6503	6077580	5624797	0.001156	9595	6077580	2.26361	0.412235
85	U	13072	2298173	2171271	0.00602	0	1124	2298173	6055	13400308	11566741	0.000523	0	4731	13400308	12433	6054304	5525622	0.00225	9448	6054304	2.44302	0.44488
86	G	13053	2298050	2192677	0.005953	0	1125	2298050	9401	13378323	11392042	0.000825	0	4610	13378323	26443	6021005	5566327	0.004751	8702	6021005	1.07941	0.196545
87	U	1298	2279425	2168311	0.000599	0	1127	2279425	3376	13361254	11241739	0.0003	0	4582	13361254	2483	5980948	5458769	0.000455	8521	5980948	0.655829	0.119663
88	G	2380	2277110	2166416	0.001099	0	1120	2277110	3540	13344060	11567322	0.000306	0	4557	13344060	7254	5949570	5489465	0.001321	8285	5949570	0.599765	0.109312
89	U	2863	2276778	2159795	0.001326	0	1121	2276778	4288	13342047	11632662	0.000369	0	4539	13342047	6419	5932519	5423633	0.001184	8201	5932519	0.808578	0.147184
90	G	3464	2279102	2159409	0.001604	0	1136	2279102	6834	13333275	11258062	0.000607	0	4504	13333275	13633	5912074	5349971	0.002548	8081	5912074	0.391294	0.0712517
91	G	5404	2276335	2162863	0.002499	0	1134	2276335	4931	13328756	11299359	0.000436	0	4485	13328756	11289	5887019	5319460	0.002122	7980	5887019	0.971697	0.177033
92	C	7660	2278265	2172258	0.003526	0	1149	2278265	13981	13327915	10858899	0.001288	0	4484	13327915	13605	5873565	5369372	0.002534	7920	5873565	0.883556	0.160825
93	U	2517	2279057	2171348	0.001159	0	1159	2279057	5787	13328166	11288878	0.000513	0	4434	13328166	4626	5857109	5435122	0.000851	7812	5857109	0.759647	0.13823
94	G	15869	2278510	2193312	0.007235	0	1166	2278510	6195	13328996	11271430	0.00055	0	4399	13328996	16830	5834626	5493387	0.003064	7695	5834626	2.1822	0.397294
95	U	6789	2315579	2210766	0.003071	0	1181	2315579	3965	13336560	11877611	0.000334	0	4379	13336560	3096	5829688	5420846	0.000571	7596	5829688	4.79237	0.872847
96	C	8563	2326968	2227675	0.003844	0	1198	2326968	27198	13332989	11974797	0.002271	0	4272	13332989	17912	5794863	5428356	0.0033	7429	5794863	0.476602	0.0867989
97	A	6913	2323368	2223811	0.003109	0	1196	2323368	8963	13331637	11802739	0.000759	0	4236	13331637	14155	5765682	5363258	0.002639	7264	5765682	0.89011	0.162154
98	C	6773	2327354	2230971	0.003036	0	1198	2327354	5975	13322704	11454731	0.000522	0	4189	13322704	8910	5757551	5356814	0.001663	7111	5757551	1.51162	0.275279
99	U	1043	2328052	2228543	0.000468	0	1235	2328052	2308	13316333	11734735	0.000197	0	4242	13316333	2517	5744885	5328677	0.000472	7253	5744885	0.574442	0.104551
100	C	5805	2328607	2214628	0.002621	0	1233	2328607	8040	13312497	11295664	0.000712	0	4234	13312497	8510	5732041	5221756	0.00163	7215	5732041	1.17163	0.213264
101	G	1955	2337860	2212186	0.000884	0	1242	2337860	5692	13308323	11069954	0.000514	0	4220	13308323	10429	5721766	5138537	0.00203	7175	5721766	0.182087	0.0331898
102	G	1284	2332985	2206774	0.000582	0	1242	2332985	4072	13303066	11004030	0.00037	0	4204	13303066	11213	5702924	5124479	0.002188	7136	5702924	0.096795	0.0176436
103	C	3271	2333206	2215226	0.001477	0	1324	2333206	6581	13302600	10588970	0.000621	0	4232	13302600	4830	5692488	5196542	0.000929	7201	5692488	0.919996	0.167787
104	U	11430	2332872	2182924	0.005236	0	1331	2332872	6000	13301394	10898084	0.000551	0	4206	13301394	4788	5685329	5213274	0.000918	7136	5685329	5.10171	0.929322
105	G	350900	2324370	2181135	0.16088	0	1322	2324370	6148	13293209	10849260	0.000567	0	4155	13293209	11912	5661444	5179513	0.0023	7053	5661444	69.7064	12.6923
106	C	9215	2344674	2148240	0.00429	0	1345	2344674	6894	13288640	11392335	0.000605	0	4096	13288640	7795	5637521	5018452	0.001553	7008	5637521	2.37204	0.432081
107	A	7713	2282971	2178245	0.003541	0	1319	2282971	5002	13269766	11361687	0.00044	0	3982	13269766	4301	5493743	5089240	0.000845	6709	5493743	3.66893	0.668258
108	U	2439	2263812	2105817	0.001158	0	1304	2263812	4402	13258444	10899876	0.000404	0	3888	13258444	2136	5464417	4946953	0.000432	6433	5464417	1.7471	0.317824
109	G	2255	2234465	2119480	0.001064	0	1263	2234465	4098	13248268	11184605	0.000366	0	3756	13248268	4200	5406486	4935352	0.000851	5966	5406486	0.819672	0.149357
110	C	1608	2233491	2056554	0.000782	0	1260	2233491	3830	13244795	8734092	0.000439	0	3749	13244795	2887	5406181	4638818	0.000622	5954	5406181	0.55174	0.100416
111	U	4120	2223270	2035505	0.002024	0	1248	2223270	4876	13239886	8689831	0.000561	0	3735	13239886	6042	5391941	4581409	0.001319	5895	5391941	1.1093	0.201976
112	U	1315	2214065	1968446	0.000668	0	1234	2214065	1409	13234173	7677464	0.000184	0	3723	13234173	1587	5385617	4460573	0.000356	5856	5385617	1.36183	0.247568
113	A	4343	2186909	1990989	0.002181	0	1190	2186909	3035	13227396	9239599	0.000328	0	3695	13227396	7668	5347590	4604896	0.001665	5729	5347590	1.1127	0.202656
114	G	2327	2174538	2006162	0.00116	0	1176	2174538	4186	13224219	9619606	0.000435	0	3663	13224219	12762	5324081	4714358	0.002707	5630	5324081	0.267736	0.0487696
115	U	3662	2157584	2036768	0.001798	0	1166	2157584	4002	13222591	11328593	0.000353	0	3652	13222591	5131	5309394	4804495	0.001068	5597	5309394	1.35275	0.246375
116	G	2262	2140725	2028992	0.001115	0	1163	2140725	6566	13220449	11587006	0.000567	0	3633	13220449	11873	5283870	4850240	0.002448	5536	5283870	0.223933	0.0407632
117	C	2474	2131543	2001740	0.001236	0	1161	2131543	6028	13219214	11352101	0.000531	0	3621	13219214	4829	5275650	4825904	0.001001	5498	5275650	0.70447	0.128249
118	A	3494	2106499	2007140	0.001741	0	1155	2106499	4678	13217856	11377272	0.000411	0	3600	13217856	11282	5251193	4865868	0.002319	5440	5251193	0.573456	0.104436
119	C	1712	2094592	1998725	0.000857	0	1149	2094592	5280	13216875	11036882	0.000478	0	3592	13216875	3345	5241197	4909136	0.000681	5370	5241197	0.554975	0.101342
120	U	12708	2083661	1989575	0.006387	0	1153	2083661	5617	13216588	11506408	0.000488	0	3575	13216588	9305	5233033	4897654	0.0019	5345	5233033	3.10499	0.565359
121	C	1623	2070688	1949399	0.000833	0	1162	2070688	5679	13215916	10141355	0.00056	0	3561	13215916	3845	5230255	4779535	0.000804	5320	5230255	0.338831	0.0618309
122	A	2015	2023716	1927471	0.001045	0	1160	2023716	5981	13212067	10652716	0.000561	0	3535	13212067	11839	5184310	4765828	0.002484	5256	5184310	0.194819	0.0354808
123	C	2336	2012500	1890861	0.001235	0	1161	2012500	4954	13208209	9856579	0.000503	0	3522	13208209	4123	5172749	4580828	0.0009	5223	5172749	0.81418	0.148104
124	G	1428	1991929	1889345	0.000756	0	1164	1991929	5969	13198998	11320677	0.000527	0	3504	13198998	8538	5147160	4631712	0.001843	5172	5147160	0.123985	0.0226261
125	C	1292	1980161	1853416	0.000697	0	1169	1980161	5300	13196360	10941966	0.000484	0	3492	13196360	2923	5132935	4568842	0.00064	5185	5132935	0.332492	0.0606037
126	A	1052	1945076	1845601	0.00057	0	1194	1945076	3968	13190861	11551349	0.000344	0	3611	13190861	3451	5075492	4670677	0.000739	5831	5075492	0.306544	0.0556882
127	G	2615	1943711	1840228	0.001421	0	1198	1943711	3427	13182441	10758571	0.000319	0	3598	13182441	4399	5090294	4674824	0.000941	5811	5090294	1.17161	0.213251
128	U	3132	1955523	1647089	0.001902	0	1198	1955523	4247	13184933	8262743	0.000514	0	3600	13184933	3631	5112876	4479829	0.000811	5839	5112876	1.71191	0.311651
129	A	33853	1776294	1446236	0.023408	0	1172	1776294	7666	13149311	7800358	0.000983	0	3572	13149311	14326	5006562	4447495	0.003221	6002	5006562	6.96179	1.26777
130	U	25632	1545657	1289804	0.019873	0	1174	1545657	7676	13123370	7222454	0.001063	0	3453	13123370	17205	4908463	4200820	0.004096	6022	4908463	4.5927	0.836235
131	A	27068	1385366	1196082	0.022631	0	1172	1385366	5564	13100771	8064792	0.00069	0	3675	13100771	13399	4720208	4195669	0.003194	8104	4720208	6.87034	1.25089
132	A	21942	1288777	1158815	0.018935	0	1150	1288777	4008	13090657	8143092	0.000492	0	3595	13090657	6995	4662678	4037878	0.001732	8082	4662678	10.6461	1.93902
133	U	14559	1364972	1208754	0.012045	0	1146	1364972	5691	13082037	9659052	0.000589	0	3518	13082037	8103	4616428	4002632	0.002024	8029	4616428	5.65864	1.03068
134	U	19956	1333346	1092175	0.018272	0	1147	1333346	20785	13072007	8918089	0.002331	0	3530	13072007	29425	4550874	3753912	0.007838	8420	4550874	2.0337	0.370348
135	A	26178	1220508	1078744	0.024267	0	1153	1220508	8264	13057553	9301058	0.000889	0	3519	13057553	12001	4342631	3765132	0.003187	9431	4342631	7.33469	1.33575
136	A	38912	1179592	1068923	0.036403	0	1178	1179592	5592	13059243	9240285	0.000605	0	3456	13059243	11233	4288678	3719660	0.00302	9385	4288678	11.854	2.1585
137	U	8884	1234314	1050667	0.008456	0	1201	1234314	6826	13079351	9413668	0.000725	0	3337	13079351	12080	4256619	3429956	0.003522	9138	4256619	2.19496	0.399711
138	A	26230	1253789	1124353	0.023329	0	1343	1253789	3985	13074272	9354008	0.000426	0	3309	13074272	6382	4031748	3464196	0.001842	10039	4031748	12.4319	2.26413
139	A	12216	1293181	1170422	0.010437	0	1430	1293181	3168	13065250	9043996	0.00035	0	3263	13065250	4585	4003017	3340654	0.001372	10018	4003017	7.34942	1.33877
140	C	7764	1534492	1361279	0.005703	0	1605	1534492	4940	13060271	9776143	0.000505	0	3217	13060271	4347	4024903	3313193	0.001312	9976	4024903	3.96192	0.721442
141	U	16658	1604361	1415433	0.011769	0	1678	1604361	8109	13054256	7324617	0.001107	0	3201	13054256	12892	3988441	3120848	0.004131	10318	3988441	2.58096	0.469984
142	A	42990	1669650	1494549	0.028765	0	1756	1669650	5356	13060091	7517753	0.000712	0	3161	13060091	9123	4021633	3346161	0.002726	10616	4021633	10.289	1.87393
143	A	38479	1815547	1669112	0.023054	0	1878	1815547	5431	13065327	7540457	0.00072	0	3138	13065327	9293	4042064	3414441	0.002722	10622	4042064	8.20573	1.49409
144	U	13716	2143346	1965836	0.006977	0	2095	2143346	5118	13083411	9528943	0.000537	0	3135	13083411	5255	4135241	3583816	0.001466	10656	4135241	4.39202	0.799929
145	U	10486	2226658	2026274	0.005175	0	2209	2226658	3984	13094595	9412361	0.000423	0	3134	13094595	4493	4223564	3662440	0.001227	10812	4223564	3.87335	0.705231
146	A	61867	2253669	2091831	0.029576	0	2323	2253669	12966	13109640	9628012	0.001347	0	3149	13109640	22188	4206530	3731174	0.005947	11259	4206530	4.74701	0.864364
147	C	24782	2350922	2201867	0.011255	0	2380	2350922	9631	13213659	10308086	0.000934	0	3113	13213659	11092	4257073	3847657	0.002883	11222	4257073	3.5801	0.651893
148	U	8239	2527861	2329324	0.003537	0	2585	2527861	3812	21243334	17177719	0.000222	0	3140	21243334	4249	5277490	4517120	0.000941	11417	5277490	3.52435	0.641495
149	G	60447	2583943	2426062	0.024916	0	2663	2583943	8470	20509641	16181328	0.000523	0	3121	20509641	12775	5229997	4498612	0.00284	11413	5229997	8.58953	1.56403
150	U	1285	2624340	2463391	0.000522	0	2787	2624340	1909	17790493	13927783	0.000137	0	3133	17790493	1651	5005005	4258898	0.000388	11638	5005005	0.992043	0.180688
151	C	2223	2629338	2465844	0.000902	0	2785	2629338	5999	13217462	10502144	0.000571	0	3103	13217462	4023	4626413	4038361	0.000996	11604	4626413	0.331561	0.0605157
152	G	16650	2632312	2478113	0.006719	0	2780	2632312	5792	13117854	9729432	0.000595	0	3102	13117854	8391	4598088	3942063	0.002129	11622	4598088	2.87681	0.523792
153	U	8043	2655267	2499248	0.003218	0	2792	2655267	5093	13062223	10097627	0.000504	0	3103	13062223	6637	4597396	4021470	0.00165	11631	4597396	1.64433	0.29952
154	U	1963	2700672	2496746	0.000786	0	2821	2700672	3273	13094123	10349111	0.000316	0	3123	13094123	2657	4656996	4077378	0.000652	11621	4656996	0.721198	0.131265
155	G	4030	2710771	2463548	0.001636	0	2834	2710771	3050	13087414	11364948	0.000268	0	3119	13087414	6633	4661417	4157775	0.001595	11618	4661417	0.857182	0.15618
156	A	13254	2714782	2445430	0.00542	0	2778	2714782	3667	13083900	10894384	0.000337	0	2933	13083900	8862	4669516	4055969	0.002185	11556	4669516	2.32653	0.423612
157	C	7870	2735973	2474568	0.00318	0	2783	2735973	5634	13082818	10882609	0.000518	0	2821	13082818	8665	4696036	4068069	0.00213	11591	4696036	1.25007	0.227577
158	A	7794	2747032	2446840	0.003185	0	2816	2747032	6494	13076705	10519571	0.000617	0	2804	13076705	10594	4688328	3995549	0.002651	11591	4688328	0.968529	0.176394
159	G	1465	2804732	2525771	0.00058	0	2865	2804732	3426	13075813	11202555	0.000306	0	2827	13075813	4987	4742325	4168392	0.001196	11609	4742325	0.229189	0.0417175
160	G	1473	2840562	2554091	0.000577	0	2892	2840562	1820	13081044	11131783	0.000163	0	2840	13081044	3602	4791070	4201638	0.000857	11677	4791070	0.482017	0.0879668
161	A	8026	2882893	2615632	0.003068	0	2882	2882893	3348	13085998	11213102	0.000299	0	2809	13085998	3823	4834148	4279914	0.000893	11705	4834148	3.10094	0.564639
162	C	27213	2968681	2654408	0.010252	0	2908	2968681	7047	13088505	10638013	0.000662	0	2803	13088505	12069	4859707	4143609	0.002913	11712	4859707	3.29235	0.599484
163	A	17118	2955809	2653942	0.00645	0	2966	2955809	5262	13070681	10106782	0.000521	0	2810	13070681	8328	4782722	4066288	0.002048	11892	4782722	2.89513	0.52717
164	C	4677	2966594	2641612	0.001771	0	2887	2966594	5200	13069127	10310570	0.000504	0	2813	13069127	3945	4791181	4097996	0.000963	11756	4791181	1.31528	0.239579
165	G	2994	2977967	2671977	0.001121	0	2892	2977967	3862	13073423	10876250	0.000355	0	2825	13073423	8938	4805262	4186325	0.002135	11771	4805262	0.358509	0.0653326
166	A	11821	3055152	2718395	0.004349	0	2907	3055152	4137	13083627	11325080	0.000365	0	2877	13083627	8162	4856638	4238484	0.001926	11855	4856638	2.06847	0.376671
167	G	6298	3124505	2753858	0.002287	0	2893	3124505	3043	13095306	10916979	0.000279	0	2917	13095306	3624	4919060	4216871	0.000859	11884	4919060	2.33677	0.425667
168	U	17415	3414545	3017659	0.005771	0	2858	3414545	5013	13146193	10827668	0.000463	0	3064	13146193	5523	5123994	4396810	0.001256	11991	5123994	4.22569	0.769557
169	A	43441	3551698	3239303	0.013411	0	2856	3551698	4748	13154505	10738719	0.000442	0	3112	13154505	6509	5161654	4549876	0.001431	12048	5161654	9.06513	1.65031
170	A	22621	3797888	3447220	0.006562	0	2882	3797888	2711	13150192	10919997	0.000248	0	3133	13150192	5277	5218163	4573105	0.001154	12256	5218163	5.47164	0.996318
171	C	9005	3890811	3523732	0.002556	0	2886	3890811	4123	13146184	10849517	0.00038	0	3146	13146184	3859	5231341	4537263	0.000851	12306	5231341	2.55788	0.465617
172	U	2526	3908355	3462266	0.00073	0	2890	3908355	1887	13146019	10764238	0.000175	0	3155	13146019	2968	5232514	4486723	0.000662	12283	5232514	0.8379	0.152663
173	C	4215	3941771	3489226	0.001208	0	2893	3941771	4814	13157991	10589449	0.000455	0	3232	13157991	4067	5263466	4523421	0.000899	12315	5263466	0.837952	0.152523
174	G	127445	3951182	3586456	0.035535	0	2889	3951182	9700	13178776	10629652	0.000913	0	3296	13178776	15556	5307060	4604745	0.003378	12348	5307060	10.2486	1.86634
175	U	4079	4111332	3733222	0.001093	0	2894	4111332	4197	13196355	10440211	0.000402	0	3395	13196355	2534	5343075	4622285	0.000548	12460	5343075	1.25976	0.229613
176	C	10611	4134007	3767509	0.002816	0	2878	4134007	5005	13197692	10551040	0.000474	0	3413	13197692	4419	5349936	4660978	0.000948	12498	5349936	2.47034	0.44986
177	U	11606	4225158	3855556	0.00301	0	2877	4225158	3573	13222339	9615577	0.000372	0	3478	13222339	4359	5414301	4639171	0.00094	12604	5414301	2.80821	0.51103
178	A	63972	4330598	4028836	0.015879	0	2883	4330598	4640	13274320	10263527	0.000452	0	3592	13274320	12464	5538570	4898393	0.002545	12792	5538570	6.06264	1.10381
179	U	4273	4349911	3998289	0.001069	0	2852	4349911	2487	13275942	10171638	0.000245	0	3595	13275942	2274	5544632	4809339	0.000473	12815	5544632	1.74313	0.317223
180	C	21414	4373394	3963251	0.005403	0	2852	4373394	8706	13276324	9719425	0.000896	0	3600	13276324	9546	5545983	4683605	0.002038	12836	5545983	2.21149	0.402701
181	U	72788	4394196	4003402	0.018182	0	2853	4394196	11628	13281309	9539729	0.001219	0	3628	13281309	16519	5559273	4686809	0.003525	12996	5559273	4.81268	0.87628
182	U	3848	4539466	4122515	0.000933	0	2872	4539466	2685	13327172	9592365	0.00028	0	3738	13327172	3104	5639512	4774277	0.00065	13369	5639512	1.00515	0.182936
183	C	11173	4537454	4177452	0.002675	0	2829	4537454	4735	13332310	10239915	0.000462	0	3755	13332310	4821	5655173	4905164	0.000983	13420	5655173	2.25081	0.409946
184	U	9463	4552300	4140777	0.002285	0	2849	4552300	5111	13339574	10377157	0.000493	0	3791	13339574	8119	5688636	4909920	0.001654	13478	5688636	1.08418	0.197289
185	G	59830	4584946	4118567	0.014527	0	2856	4584946	8121	13370551	10285578	0.00079	0	3865	13370551	22603	5745869	4941149	0.004574	13582	5745869	3.00306	0.546884
186	C	25418	4582459	3513157	0.007235	0	2729	4582459	7021	13379551	10886137	0.000645	0	3925	13379551	43120	5820007	4901154	0.008798	14224	5820007	0.749056	0.136396
187	A	149775	4029239	3709592	0.040375	0	2150	4029239	8032	13192588	10732763	0.000748	0	3872	13192588	11516	6148432	5501940	0.002093	14265	6148432	18.9322	3.44763
188	G	4396	4164820	3853268	0.001141	0	2117	4164820	3560	13198489	10926726	0.000326	0	3885	13198489	8415	6168514	5554834	0.001515	14278	6168514	0.538019	0.097959
189	G	5261	4099501	3793976	0.001387	0	1968	4099501	3872	13194996	11066111	0.00035	0	3853	13194996	8699	6146925	5515494	0.001577	14177	6146925	0.657354	0.119742
190	C	5500	4105806	3832612	0.001435	0	1538	4105806	5943	13195528	10787897	0.000551	0	3834	13195528	6441	6156052	5475567	0.001176	14116	6156052	0.751632	0.136881
191	U	8010	4109579	3840174	0.002086	0	1546	4109579	6053	13198100	10870998	0.000557	0	3859	13198100	14476	6171516	5513861	0.002625	14202	6171516	0.582406	0.106066
192	G	1757	4118068	3846228	0.000457	0	1551	4118068	2091	13202891	10692928	0.000196	0	3923	13202891	3537	6184926	5498021	0.000643	14274	6184926	0.406113	0.0739144
193	C	4941	4156257	3674413	0.001345	0	1548	4156257	5357	13205908	7144457	0.00075	0	3959	13205908	5128	6206972	5046135	0.001016	14400	6206972	0.585395	0.106641
194	U	20893	4196512	3698454	0.005649	0	1432	4196512	8102	13202845	5783138	0.001401	0	3974	13202845	8234	6243250	4904063	0.001679	14478	6243250	2.53014	0.460716
195	U	5354	4239107	3742065	0.001431	0	1445	4239107	4436	13204352	5667270	0.000783	0	4016	13204352	3387	6261902	4923122	0.000688	14582	6261902	0.94192	0.171509
196	A	3603	4262452	3926256	0.000918	0	1446	4262452	2365	13208243	8173825	0.000289	0	4023	13208243	11159	6266341	5311458	0.002101	14615	6266341	0.299072	0.054516
197	C	2870	4260742	3939317	0.000729	0	1471	4260742	4420	13211911	10513747	0.00042	0	4004	13211911	5151	6266213	5588154	0.000922	14563	6266213	0.334303	0.0610277
198	G	5861	4278387	3935317	0.001489	0	1549	4278387	13580	13234951	11007628	0.001234	0	4057	13234951	17315	6282117	5593291	0.003096	14850	6282117	0.082581	0.0149982
199	G	28964	4308769	3924148	0.007381	0	1548	4308769	41804	13252640	9100174	0.004594	0	4095	13252640	41012	6296136	5330271	0.007694	15060	6296136	0.362249	0.0659605
200	U	173099	4705860	4257794	0.040655	0	1591	4705860	11430	13315332	7923699	0.001443	0	4237	13315332	14300	6411943	5272688	0.002712	15751	6411943	14.4583	2.63286
201	U	93377	4788235	4441135	0.021025	0	1584	4788235	3975	13329229	7947658	0.0005	0	4253	13329229	8063	6421185	5299775	0.001521	15850	6421185	13.4912	2.45727
202	U	10559	5084120	4728953	0.002233	0	1617	5084120	2689	13340285	9425555	0.000285	0	4490	13340285	4231	6462082	5548690	0.000763	16305	6462082	2.55409	0.464904
203	C	28817	5130581	4728743	0.006094	0	1607	5130581	7183	13338910	10694593	0.000672	0	4507	13338910	9811	6467708	5713644	0.001717	16404	6467708	3.15783	0.575027
204	G	67202	5351864	4969927	0.013522	0	1639	5351864	6065	13357743	10715576	0.000566	0	4572	13357743	15199	6510273	5812953	0.002615	16923	6510273	4.955	0.902191
205	U	19412	5703224	5318408	0.00365	0	1661	5703224	6294	13375766	10684832	0.000589	0	4610	13375766	5855	6566147	5865179	0.000998	17113	6566147	3.06623	0.558511
206	C	14400	5737121	5368602	0.002682	0	1646	5737121	8252	13373277	10759891	0.000767	0	4701	13373277	10059	6564767	5884710	0.001709	17333	6564767	1.12051	0.204045
207	C	8527	5740325	5365162	0.001589	0	1640	5740325	9490	13376912	11425864	0.000831	0	4673	13376912	8966	6570967	5963961	0.001503	17254	6570967	0.504706	0.0918353
208	G	4588	5736708	5359042	0.000856	0	1643	5736708	4040	13379941	11491095	0.000352	0	4648	13379941	10938	6568105	5964065	0.001834	17097	6568105	0.27511	0.0500415
209	U	14151	5750279	5391437	0.002625	0	1639	5750279	4375	13382154	11909806	0.000367	0	4632	13382154	6421	6570550	6050016	0.001061	16853	6570550	2.12695	0.387532
210	G	79525	5854949	5484449	0.0145	0	1643	5854949	6664	13379772	10708701	0.000622	0	4625	13379772	10231	6574399	5920130	0.001728	16882	6574399	8.03033	1.46245
211	U	12807	6682233	6327092	0.002024	0	1719	6682233	5598	13382031	10447943	0.000536	0	4650	13382031	5609	6596136	5968730	0.00094	17077	6596136	1.58381	0.288253
212	U	8088	6720296	6314290	0.001281	0	1771	6720296	3376	13376641	10390349	0.000325	0	4722	13376641	4252	6599290	5918528	0.000718	17547	6599290	1.33068	0.242456
213	G	5172	6739387	6356854	0.000814	0	1771	6739387	2832	13370505	11359975	0.000249	0	4803	13370505	11319	6599279	6015170	0.001882	17787	6599279	0.299889	0.0546674
214	C	5998	6782932	6395123	0.000938	0	1797	6782932	6011	13370133	11964273	0.000502	0	4846	13370133	5721	6609046	6104051	0.000937	18063	6609046	0.464648	0.0847317
215	A	6312	6792302	6425876	0.000982	0	1750	6792302	5564	13362038	11995379	0.000464	0	4860	13362038	12441	6621267	6161039	0.002019	18149	6621267	0.256739	0.0467189
216	G	7035	6819791	6425545	0.001095	0	1742	6819791	4968	13356400	11792003	0.000421	0	4875	13356400	8650	6625540	6127428	0.001412	18180	6625540	0.477122	0.086921
217	C	5077	6982113	6495320	0.000782	0	1781	6982113	6507	13377930	11027247	0.00059	0	4939	13377930	4473	6743894	6066317	0.000737	18543	6743894	0.25979	0.0474387
218	C	9484	7135479	6627943	0.001431	0	1903	7135479	6426	13383283	11021042	0.000583	0	4997	13383283	5704	6764892	6077563	0.000939	18829	6764892	0.903372	0.164448
219	G	10176	7395983	6888705	0.001477	0	2030	7395983	2380	13404528	11382008	0.000209	0	5181	13404528	3623	6840691	6228191	0.000582	19635	6840691	2.17995	0.39673
220	A	30081	7848200	7337986	0.004099	0	2125	7848200	4314	13419517	11680249	0.000369	0	5242	13419517	6784	6903617	6351953	0.001068	20128	6903617	3.49246	0.63597
221	U	12868	8353645	7716394	0.001668	0	2195	8353645	3961	13417809	11406875	0.000347	0	5278	13417809	4499	6927570	6275105	0.000717	20355	6927570	1.84163	0.335493
222	C	252226	8593657	6965319	0.036212	0	2203	8593657	28394	13396009	9830453	0.002888	0	5324	13396009	109487	6980422	5596464	0.019564	20721	6980422	1.70333	0.310169
223	A	264433	9664242	9088627	0.029095	0	2217	9664242	9460	13722033	10469539	0.000904	0	5957	13722033	15706	7770725	6955245	0.002258	23184	7770725	12.4843	2.27345
224	U	10882	10024074	9411642	0.001156	0	2190	10024074	1928	13719607	10467484	0.000184	0	5968	13719607	3230	7753787	6902763	0.000468	23302	7753787	2.07732	0.378198
225	C	50767	10121416	9300605	0.005458	0	2192	10121416	9892	13728138	10016766	0.000988	0	5972	13728138	37138	7794608	6569140	0.005653	23380	7794608	0.790836	0.143989
226	A	26748	10425200	9778908	0.002735	0	2341	10425200	6276	13836051	10129879	0.00062	0	6080	13836051	11328	7760678	6835930	0.001657	23946	7760678	1.27674	0.232427
227	G	13949	10623596	9982765	0.001397	0	2353	10623596	3916	13835049	10105590	0.000388	0	6082	13835049	11008	7804635	6888149	0.001598	24049	7804635	0.631873	0.114978
228	C	9800	10620725	9960596	0.000984	0	2394	10620725	5847	13836474	11371122	0.000514	0	6112	13836474	6028	7769576	6990382	0.000862	24071	7769576	0.544665	0.0992864
229	A	15604	10637750	10108128	0.001544	0	2380	10637750	5369	13832159	11715799	0.000458	0	6105	13832159	19311	7764471	7110204	0.002716	24017	7764471	0.399652	0.0728114
230	C	10165	10649732	10089982	0.001007	0	2373	10649732	4247	13841030	10736975	0.000396	0	6138	13841030	4409	7767006	6882332	0.000641	24201	7767006	0.955138	0.173573
231	A	14861	10739798	10085400	0.001474	0	2389	10739798	4807	13848143	10683971	0.00045	0	6141	13848143	8284	7759719	6790833	0.00122	24159	7759719	0.839091	0.152841
232	U	3530	10817069	10115983	0.000349	0	2362	10817069	2911	13865963	10660135	0.000273	0	6144	13865963	3432	7795756	6796805	0.000505	24277	7795756	0.150273	0.0274045
233	C	11663	10845917	10081983	0.001157	0	2343	10845917	6114	13876070	10762997	0.000568	0	6157	13876070	8595	7801496	6772548	0.001269	24317	7801496	0.46392	0.0845187
234	U	10498	10904825	10073676	0.001042	0	2344	10904825	3939	13908594	10156310	0.000388	0	6163	13908594	4268	7823312	6701606	0.000637	24395	7823312	1.02736	0.186955
235	A	1166415	11371073	10504614	0.111038	0	2459	11371073	6910	13976963	10195605	0.000678	0	6202	13976963	20218	7901156	6719719	0.003009	24626	7901156	36.6798	6.67865
236	G	11762	15785953	14792198	0.000795	0	3556	15785953	7204	14024115	10928297	0.000659	0	6269	14024115	11840	7959334	6921976	0.00171	24917	7959334	0.079476	0.0144825
237	G	74211	15982073	14956729	0.004962	0	3578	15982073	56893	14048630	11082668	0.005134	0	6304	14048630	57422	8034166	7046684	0.008149	25132	8034166	-0.021083	-0.00384347
238	U	567292	16319166	15230554	0.037247	0	3703	16319166	14229	14086298	11121297	0.001279	0	6393	14086298	19726	8124600	7229986	0.002728	25663	8124600	13.1828	2.40088
239	U	336813	16449364	15787665	0.021334	0	3734	16449364	4406	14109799	10950615	0.000402	0	6411	14109799	10448	8146693	7328531	0.001426	25734	8146693	14.682	2.67295
240	U	26498	17145045	16345113	0.001621	0	3950	17145045	3443	14143784	11416256	0.000302	0	6486	14143784	5795	8204674	7402789	0.000783	26053	8204674	1.68568	0.306748
241	C	52755	17383464	16395386	0.003218	0	3987	17383464	8817	14162723	11667697	0.000756	0	6518	14162723	9303	8236513	7436094	0.001251	26082	8236513	1.96793	0.358369
242	G	231646	18619148	17771035	0.013035	0	4131	18619148	9079	14241874	12263417	0.00074	0	6553	14241874	22241	8326254	7628558	0.002915	26350	8326254	4.21702	0.76805
243	U	50762	18827341	17998514	0.00282	0	4163	18827341	5355	14243962	12283649	0.000436	0	6577	14243962	6123	8337952	7669356	0.000798	26409	8337952	2.98658	0.544005
244	C	44026	18987189	18180030	0.002422	0	5353	18987189	10973	14246699	12179330	0.000901	0	6774	14246699	14815	8344208	7666395	0.001932	26604	8344208	0.786933	0.143358
245	C	45489	19016056	18099311	0.002513	0	5380	19016056	12072	14251141	12339965	0.000978	0	6800	14251141	16161	8351213	7646422	0.002114	26646	8351213	0.726278	0.132222
246	G	29429	19125061	18114847	0.001625	0	5446	19125061	9525	14267873	12434176	0.000766	0	6822	14267873	19342	8373966	7658994	0.002525	26755	8373966	0.339964	0.0619485
247	G	52958	19185680	18201607	0.00291	0	5481	19185680	10085	14272179	12704996	0.000794	0	6837	14272179	25405	8387088	7734928	0.003284	26799	8387088	0.644169	0.117331
248	G	28027	19278613	18415750	0.001522	0	5524	19278613	5830	14278125	12583590	0.000463	0	6848	14278125	16013	8409164	7805709	0.002051	26876	8409164	0.516027	0.094022
249	U	54676	19621679	18875573	0.002897	0	5655	19621679	13489	14297936	12856615	0.001049	0	6872	14297936	32375	8477622	7949643	0.004073	27012	8477622	0.453643	0.0826203
250	G	16521	19910793	19276713	0.000857	0	5613	19910793	3709	14305046	12677857	0.000293	0	6823	14305046	6822	8528895	7987684	0.000854	26341	8528895	0.660942	0.12026
251	U	17609	20387765	19659713	0.000896	0	5744	20387765	4520	14316493	12896852	0.00035	0	6851	14316493	6272	8576980	8046912	0.000779	26524	8576980	0.699507	0.12763
252	G	65778	21129743	20433167	0.003219	0	6155	21129743	4427	14323998	12682933	0.000349	0	6888	14323998	13622	8737965	8181648	0.001665	26997	8737965	1.72386	0.313882
253	A	34763	21270933	20408649	0.001703	0	6522	21270933	5575	14324656	12585098	0.000443	0	6971	14324656	11146	8767712	8141699	0.001369	27253	8767712	0.920643	0.167597
254	C	16099	21399942	20489928	0.000786	0	6682	21399942	5048	14323907	12233241	0.000413	0	6999	14323907	8257	8781825	8046484	0.001026	27412	8781825	0.363546	0.0662004
255	C	32379	21497536	20446412	0.001584	0	6769	21497536	7476	14327252	12400989	0.000603	0	7037	14327252	11866	8778467	8003763	0.001483	27442	8778467	0.661527	0.120456
256	G	96448	21604082	20542922	0.004695	0	6860	21604082	25291	14329662	12339301	0.00205	0	7061	14329662	42417	8788806	8048020	0.00527	27581	8788806	0.501912	0.0913933
257	A	785346	21764095	20711350	0.037919	0	6994	21764095	15262	14335272	11751140	0.001299	0	7105	14335272	40494	8815784	7982058	0.005073	27739	8815784	7.2184	1.31448
258	A	140946	23618912	22555266	0.006249	0	7746	23618912	3814	14338017	11233458	0.00034	0	7169	14338017	19437	8849416	7913044	0.002456	27988	8849416	2.40579	0.438112
259	A	122748	23902785	22584987	0.005435	0	8270	23902785	7278	14344808	11008469	0.000661	0	7250	14344808	15431	8873823	7829138	0.001971	28286	8873823	2.42206	0.441057
260	G	32125	25206615	23827672	0.001348	0	8634	25206615	9166	14356259	11608824	0.00079	0	7257	14356259	14764	8950258	7994943	0.001847	28476	8950258	0.302518	0.0550132
261	G	30839	25286974	24014372	0.001284	0	8740	25286974	6687	14368928	12233112	0.000547	0	7260	14368928	16723	8983353	8173425	0.002046	28551	8983353	0.360484	0.0655935
262	U	56392	25420442	24155894	0.002335	0	8847	25420442	6196	14390039	12621205	0.000491	0	7276	14390039	45160	9002092	8275358	0.005457	28583	9002092	0.337828	0.0615327
263	A	63515	25499292	24308170	0.002613	0	9052	25499292	6592	14396361	12688382	0.00052	0	7321	14396361	22417	8982225	8331105	0.002691	28563	8982225	0.777987	0.14163
264	A	53991	25607166	24342234	0.002218	0	9091	25607166	3338	14405187	12781624	0.000261	0	7346	14405187	13675	9003398	8327001	0.001642	28583	9003398	1.19156	0.217029
265	G	31663	25841469	24704103	0.001282	0	9181	25841469	4057	14420649	12861798	0.000315	0	7371	14420649	15358	9050412	8395190	0.001829	28685	9050412	0.528189	0.0962747
266	A	62031	25980583	24999705	0.002481	0	9256	25980583	5545	14435809	13329185	0.000416	0	7393	14435809	25741	9074063	8546467	0.003012	28834	9074063	0.685704	0.124843
267	U	34073	26360356	25295047	0.001347	0	9393	26360356	4363	14450701	12862985	0.000339	0	7416	14450701	11578	9109155	8497771	0.001362	29012	9109155	0.739707	0.134767
268	G	88317	26566183	25381387	0.00348	0	9515	26566183	10363	14459736	12888609	0.000804	0	7431	14459736	29899	9130112	8500559	0.003517	29128	9130112	0.760684	0.138552
269	G	51614	26603730	25394293	0.002033	0	9547	26603730	4857	14469596	12822753	0.000379	0	7446	14469596	21845	9151148	8515635	0.002565	29236	9151148	0.644656	0.117421
270	A	139671	26612005	25580948	0.00546	0	9652	26612005	8435	14472014	13370469	0.000631	0	7469	14472014	37534	9179272	8676512	0.004326	29369	9179272	1.11631	0.203268
271	G	10781	26596835	25677978	0.00042	0	9667	26596835	2431	14472080	13426107	0.000181	0	7454	14472080	6796	9186530	8718187	0.00078	29362	9186530	0.306328	0.0557959
272	A	57540	26579904	25539109	0.002253	0	9759	26579904	5092	14467882	13384091	0.00038	0	7459	14467882	25834	9183083	8656787	0.002984	29418	9183083	0.627483	0.114298
273	G	49897	26564751	25441736	0.001961	0	9732	26564751	13627	14468198	13033153	0.001046	0	7433	14468198	24124	9179250	8583911	0.00281	29338	9179250	0.325815	0.0592945
274	C	57879	26547168	24986395	0.002316	0	9715	26547168	6787	14465258	12601749	0.000539	0	7421	14465258	10753	9174340	8432895	0.001275	29235	9174340	1.39425	0.253791
275	C	45143	26437072	24773947	0.001822	0	9691	26437072	8620	14452511	12258794	0.000703	0	7396	14452511	18368	9138470	8353626	0.002199	29034	9138470	0.508925	0.0926625
276	U	31976	26417608	24784412	0.00129	0	9676	26417608	7365	14448012	12106593	0.000608	0	7388	14448012	10597	9132052	8373186	0.001266	28996	9132052	0.538738	0.0980957
277	U	34992	26396217	25152724	0.001391	0	9667	26396217	5324	14442507	12417994	0.000429	0	7374	14442507	11760	9124775	8469834	0.001388	28949	9124775	0.693179	0.126207
278	G	31076	26373164	25234035	0.001232	0	9645	26373164	4234	14436040	12212669	0.000347	0	7361	14436040	12286	9116664	8397360	0.001463	28870	9116664	0.604767	0.110153
279	U	70724	26355739	25145887	0.002813	0	9630	26355739	11793	14431719	12388164	0.000952	0	7356	14431719	23297	9110614	8337886	0.002794	28825	9110614	0.665896	0.121288
280	C	96658	26343352	24984216	0.003869	0	9607	26343352	9002	14428064	12244002	0.000735	0	7337	14428064	15115	9105491	8256185	0.001831	28749	9105491	1.71162	0.311681
281	C	46199	26320089	25055432	0.001844	0	9588	26320089	9968	14420852	12664961	0.000787	0	7323	14420852	13855	9094274	8350906	0.001659	28689	9094274	0.636982	0.116019
282	C	44604	26298824	25031771	0.001782	0	9567	26298824	10554	14413315	11951295	0.000883	0	7316	14413315	15033	9084750	8123682	0.001851	28636	9084750	0.485709	0.0884408
283	U	24975	26279344	24914000	0.001002	0	9549	26279344	5654	14407671	12157051	0.000465	0	7308	14407671	11007	9077878	8217107	0.00134	28604	9077878	0.401164	0.0729741
284	G	132793	26252184	24492302	0.005422	0	9537	26252184	11972	14398036	12022661	0.000996	0	7295	14398036	21197	9067343	8178054	0.002592	28554	9067343	1.70762	0.310939
285	G	599251	26219168	24909474	0.024057	0	9504	26219168	61687	14387502	12678344	0.004866	0	7285	14387502	61367	9056059	8460603	0.007253	28516	9056059	2.64593	0.481814
286	U	281983	26063833	24687743	0.011422	0	9433	26063833	15415	14350398	12629147	0.001221	0	7235	14350398	19187	9032922	8443143	0.002272	28445	9032922	4.48907	0.817586
287	U	218449	25814324	24957740	0.008753	0	9227	25814324	9706	14287193	12545347	0.000774	0	7119	14287193	11251	8976746	8377561	0.001343	28073	8976746	5.94127	1.08186
288	U	36125	25687416	24654673	0.001465	0	8960	25687416	9258	14249692	12521547	0.000739	0	6950	14249692	7267	8938692	8277560	0.000878	27500	8938692	0.826815	0.150571
289	C	24836	25620755	24533951	0.001012	0	8882	25620755	9867	14234923	12231311	0.000807	0	6901	14234923	9922	8923043	8184192	0.001212	27372	8923043	0.169599	0.0308
290	A	30442	25564180	24266745	0.001254	0	8789	25564180	6895	14209681	11754802	0.000587	0	6884	14209681	10789	8897051	8060729	0.001338	27286	8897051	0.499008	0.0907756
291	A	39796	25532437	24320875	0.001636	0	8745	25532437	2327	14198768	11769469	0.000198	0	6853	14198768	12870	8883413	8066825	0.001595	27207	8883413	0.901689	0.164171
292	C	16286	25509075	23992926	0.000679	0	8354	25509075	5172	14190262	11908322	0.000434	0	6715	14190262	5063	8868957	8037547	0.00063	26567	8868957	0.38809	0.0708149
293	G	10603	25465899	24201857	0.000438	0	8296	25465899	2121	14176739	12725428	0.000167	0	6651	14176739	3638	8849416	8222749	0.000442	26473	8849416	0.613503	0.111647
294	A	40807	25409842	23594430	0.00173	0	8190	25409842	4163	14159368	12484719	0.000333	0	6620	14159368	4650	8823928	8151408	0.00057	26310	8823928	2.4473	0.446294
295	G	151455	24829317	23751794	0.006377	0	7825	24829317	15049	14132727	12543438	0.0012	0	6362	14132727	15884	8784657	8157106	0.001947	25960	8784657	2.65852	0.484185
296	A	3977	24724049	23189220	0.000172	0	7752	24724049	3377	14089024	12119600	0.000279	0	6336	14089024	1494	8744711	7938602	0.000188	25824	8744711	-0.569292	-0.103639
297	A	0	24285351	1825946	0	0	7598	24285351	0	13893141	105799	0	0	6211	13893141	0	8583640	337916	0	25398	8583640	nan	NA

## Sheet: C241U
Nucleotide	Sequence	Modified_mutations	Modified_read_depth	Modified_effective_depth	Modified_rate	Modified_off_target_mapped_depth	Modified_low_mapq_mapped_depth	Modified_mapped_depth	Untreated_mutations	Untreated_read_depth	Untreated_effective_depth	Untreated_rate	Untreated_off_target_mapped_depth	Untreated_low_mapq_mapped_depth	Untreated_mapped_depth	Denatured_mutations	Denatured_read_depth	Denatured_effective_depth	Denatured_rate	Denatured_off_target_mapped_depth	Denatured_low_mapq_mapped_depth	Denatured_mapped_depth	Reactivity_profile	Std_err	HQ_profile	HQ_stderr	Norm_profile
1	A	0	4154435	3974280	0	0	10410	4154435	0	3734655	3318328	0	0	5502	3734655	0	10555829	9785702	0	0	41628	10555829	nan	nan	nan	nan	NA
2	U	0	4412914	4159600	0	0	10951	4412914	0	3743138	3218844	0	0	5532	3743138	0	10597323	9606399	0	0	41886	10597323	nan	nan	nan	nan	NA
3	U	18702	4473850	4238391	0.004413	0	11110	4473850	4559	3750715	3308350	0.001378	0	5561	3750715	18256	10621741	9715874	0.001879	0	42126	10621741	1.61496	0.023574	1.61496	0.023574	0.202101
4	A	58654	4606075	4406052	0.013312	0	11430	4606075	1921	3778617	3514547	0.000547	0	5613	3778617	16184	10679501	10080762	0.001605	0	42366	10679501	7.95147	0.071689	7.95147	0.071689	0.995137
5	A	3336	4640735	4488316	0.000743	0	11503	4640735	609	3781322	3615507	0.000168	0	5627	3781322	2760	10689361	10273213	0.000269	0	42477	10689361	2.13959	0.067812	2.13959	0.067812	0.267456
6	A	33609	4744456	4510774	0.007451	0	11899	4744456	1981	3783406	3467425	0.000571	0	5653	3783406	7900	10704648	9971729	0.000792	0	42601	10704648	8.68362	0.111531	8.68362	0.111531	1.08693
7	G	3242	4778608	4516180	0.000718	0	12158	4778608	4548	3785620	3396816	0.001339	0	5699	3785620	16092	10711007	9855096	0.001633	0	42827	10711007	-0.380337	0.014712	-0.380337	0.014712	-0.047582
8	G	7922	4782486	4496169	0.001762	0	12199	4782486	5151	3787265	3006955	0.001713	0	5711	3787265	17498	10715836	9521140	0.001838	0	42880	10715836	0.026616	0.016874	0.026616	0.016874	0.0033357
9	U	8441	4789191	4529222	0.001864	0	12260	4789191	4182	3791502	2809351	0.001489	0	5725	3791502	19897	10724719	9417368	0.002113	0	42953	10724719	0.177525	0.014576	0.177525	0.014576	0.0222059
10	U	13625	4796959	4586527	0.002971	0	12312	4796959	1091	3795078	2790366	0.000391	0	5747	3795078	10644	10731927	9475745	0.001123	0	43026	10731927	2.29653	0.033464	2.29653	0.033464	0.28746
11	U	4560	4811273	4627571	0.000985	0	12346	4811273	918	3804898	3147146	0.000292	0	5758	3804898	3970	10743625	9836060	0.000404	0	43085	10743625	1.71872	0.051188	1.71872	0.051188	0.214629
12	A	46511	4817438	4551884	0.010218	0	12369	4817438	2406	3807705	3424482	0.000703	0	5771	3807705	24379	10747950	10016496	0.002434	0	43115	10747950	3.90954	0.032257	3.90954	0.032257	0.489131
13	U	1845	4822501	4555498	0.000405	0	12573	4822501	552	3808967	3544463	0.000156	0	5810	3808967	2326	10751392	10126953	0.00023	0	43378	10751392	1.08527	0.054995	1.08527	0.054995	0.135459
14	A	4200	4830602	4513558	0.000931	0	12608	4830602	1213	3810872	3464053	0.00035	0	5828	3810872	10260	10756052	9940779	0.001032	0	43407	10756052	0.562305	0.017867	0.562305	0.017867	0.0704423
15	C	3021	4841789	4592126	0.000658	0	12643	4841789	1360	3812168	3461643	0.000393	0	5831	3812168	3443	10762526	10020886	0.000344	0	43426	10762526	0.771251	0.048454	0.771251	0.048454	0.0963883
16	C	4849	4888731	4336217	0.001118	0	12675	4888731	1806	3813671	3424254	0.000527	0	5835	3813671	6739	10774080	9789059	0.000688	0	43448	10774080	0.858256	0.03128	0.858256	0.03128	0.107482
17	U	157949	4916650	4290318	0.036815	0	12731	4916650	1325	3818514	3463844	0.000383	0	5845	3818514	8895	10786761	9892775	0.000899	0	43491	10786761	40.5194	0.441961	40.5194	0.441961	5.07061
18	U	166627	4990204	4478408	0.037207	0	12883	4990204	2384	3826332	3498017	0.000682	0	5881	3826332	10600	10804686	9954873	0.001065	0	43630	10804686	34.3023	0.344244	34.3023	0.344244	4.29119
19	C	52145	5129895	4875368	0.010696	0	13081	5129895	2455	3830222	3495489	0.000702	0	5915	3830222	13187	10811411	10148415	0.001299	0	43681	10811411	7.69059	0.076834	7.69059	0.076834	0.962647
20	C	14783	5146326	4887378	0.003025	0	13248	5146326	2751	3832023	3469266	0.000793	0	6018	3832023	8400	10815537	10120505	0.00083	0	43767	10815537	2.68888	0.045726	2.68888	0.045726	0.336475
21	C	21611	5156949	4872343	0.004435	0	13313	5156949	3034	3833353	3498967	0.000867	0	6050	3833353	9676	10820100	10097740	0.000958	0	43839	10820100	3.72386	0.051908	3.72386	0.051908	0.466011
22	A	13418	5174736	4878267	0.002751	0	13438	5174736	2283	3836097	3471278	0.000658	0	6097	3836097	15726	10829154	10055306	0.001564	0	43973	10829154	1.3382	0.020539	1.3382	0.020539	0.167444
23	G	4465	5190513	4840321	0.000922	0	13540	5190513	2223	3839019	3415817	0.000651	0	6111	3839019	15433	10836720	9912191	0.001557	0	44007	10836720	0.174482	0.012617	0.174482	0.012617	0.021778
24	G	6336	5201513	4844743	0.001308	0	13587	5201513	1481	3842394	3411209	0.000434	0	6119	3842394	9205	10847144	9904941	0.000929	0	44041	10847144	0.940084	0.023578	0.940084	0.023578	0.117715
25	U	9127	5223639	4850095	0.001882	0	13637	5223639	1533	3852675	3373355	0.000454	0	6142	3852675	6433	10873774	9911875	0.000649	0	44130	10873774	2.19928	0.044641	2.19928	0.044641	0.275309
26	A	24116	5237129	4865293	0.004957	0	13722	5237129	1548	3859666	3264625	0.000474	0	6178	3859666	12771	10885158	9828638	0.001299	0	44215	10885158	3.44981	0.040266	3.44981	0.040266	0.431814
27	A	63567	5248414	4715636	0.01348	0	13774	5248414	1165	3862485	3268957	0.000356	0	6187	3862485	9131	10889863	9855927	0.000926	0	44234	10889863	14.1656	0.159479	14.1656	0.159479	1.77334
28	C	250187	5332290	5047691	0.049565	0	13370	5332290	7218	3864735	3382906	0.002134	0	6137	3864735	25619	10901129	10001696	0.002561	0	43873	10901129	18.5171	0.122379	18.5171	0.122379	2.31734
29	A	25217	5348456	5098696	0.004946	0	13210	5348456	6409	3873547	3655869	0.001753	0	6149	3873547	33630	10907788	10334936	0.003254	0	43836	10907788	0.981159	0.012865	0.981159	0.012865	0.122777
30	A	8334	5338944	5044927	0.001652	0	12791	5338944	1234	3876990	3674491	0.000336	0	6102	3876990	7212	10898079	10257603	0.000703	0	43424	10898079	1.87192	0.036512	1.87192	0.036512	0.234227
31	A	6988	5308830	4969345	0.001406	0	12269	5308830	1471	3879246	3613222	0.000407	0	6033	3879246	6884	10875104	10098033	0.000682	0	43118	10875104	1.46557	0.034108	1.46557	0.034108	0.183281
32	C	39773	5272246	4928419	0.00807	0	12091	5272246	5517	3878834	3532494	0.001562	0	6014	3878834	50114	10842355	9977612	0.005023	0	42991	10842355	1.2958	0.010768	1.2958	0.010768	0.162114
33	C	41105	5246233	4788769	0.008584	0	12018	5246233	9783	3882381	3540478	0.002763	0	6054	3882381	29203	10821266	9955393	0.002933	0	42968	10821266	1.98421	0.020829	1.98421	0.020829	0.248326
34	A	11203	5121502	4818145	0.002325	0	11772	5121502	4249	4013201	3684243	0.001153	0	6102	4013201	13548	10730452	10059143	0.001347	0	43099	10730452	0.870099	0.022237	0.870099	0.022237	0.108867
35	A	21288	4950020	4701703	0.004528	0	11410	4950020	1681	4029755	3721229	0.000452	0	5971	4029755	6900	10635898	9978185	0.000692	0	42645	10635898	5.89434	0.085457	5.89434	0.085457	0.736996
36	C	15825	5038744	4620015	0.003425	0	11451	5038744	2611	4035147	3643904	0.000717	0	5968	4035147	6492	10641998	9817388	0.000661	0	42650	10641998	4.09629	0.068774	4.09629	0.068774	0.512607
37	C	18373	4929985	4566959	0.004023	0	10902	4929985	7770	4090654	3711562	0.002093	0	5803	4090654	18625	10599878	9789789	0.001902	0	42315	10599878	1.01423	0.021318	1.01423	0.021318	0.126965
38	A	69553	5087455	4782603	0.014543	0	11049	5087455	3031	4335516	3979470	0.000762	0	6003	4335516	18025	10793633	10098202	0.001785	0	42780	10793633	7.72072	0.065738	7.72072	0.065738	0.966005
39	A	52400	5119657	4827387	0.010855	0	10729	5119657	1893	4346947	4039240	0.000469	0	5747	4346947	9387	10798291	10144067	0.000925	0	42454	10798291	11.2237	0.127205	11.2237	0.127205	1.40489
40	C	13717	5366284	4920097	0.002788	0	10725	5366284	4789	4350647	3971768	0.001206	0	5700	4350647	12020	10819632	10034811	0.001198	0	42368	10819632	1.32088	0.027417	1.32088	0.027417	0.165229
41	U	92017	5420705	4919154	0.018706	0	10660	5420705	8726	4432589	3946975	0.002211	0	5684	4432589	33815	10834571	9864091	0.003428	0	42334	10834571	4.81173	0.032495	4.81173	0.032495	0.602072
42	U	67070	5369575	4997250	0.013421	0	10462	5369575	1728	4449352	3948567	0.000438	0	5641	4449352	11096	10795805	9893907	0.001121	0	42202	10795805	11.5771	0.119594	11.5771	0.119594	1.44913
43	U	44486	5384529	4967889	0.008955	0	10281	5384529	1647	4473102	3960265	0.000416	0	5616	4473102	9933	10796219	9881451	0.001005	0	42118	10796219	8.49451	0.095667	8.49451	0.095667	1.06311
44	C	46191	5351591	4947500	0.009336	0	10063	5351591	4389	4486575	3917413	0.00112	0	5567	4486575	12466	10771886	9892772	0.00126	0	41868	10771886	6.51994	0.069127	6.51994	0.069127	0.815881
45	G	9050	5366629	4983947	0.001816	0	9920	5366629	1550	4598583	4059301	0.000382	0	5546	4598583	11574	10811489	9927859	0.001166	0	41788	10811489	1.23004	0.021633	1.23004	0.021633	0.153882
46	A	35736	5394028	5064246	0.007057	0	9779	5394028	1954	4700516	4086414	0.000478	0	5526	4700516	22672	10855506	9951580	0.002278	0	41740	10855506	2.88748	0.025666	2.88748	0.025666	0.361363
47	U	3740	5477162	5140623	0.000728	0	9794	5477162	1206	4778677	4213121	0.000286	0	5526	4778677	3465	10904723	9969205	0.000348	0	41740	10904723	1.26964	0.046895	1.26964	0.046895	0.158921
48	C	33106	5460117	5125753	0.006459	0	9707	5460117	2915	4784436	4092845	0.000712	0	5518	4784436	23263	10898898	9923243	0.002344	0	41644	10898898	2.45129	0.022787	2.45129	0.022787	0.306775
49	U	6794	5434811	5011631	0.001356	0	9597	5434811	1773	4810959	4080825	0.000434	0	5492	4810959	4227	10892799	9699809	0.000436	0	41536	10892799	2.11385	0.055155	2.11385	0.055155	0.264595
50	C	19352	5369031	4960393	0.003901	0	9382	5369031	2714	4826701	3934559	0.00069	0	5470	4826701	7700	10866566	9611152	0.000801	0	41356	10866566	4.00862	0.059878	4.00862	0.059878	0.501585
51	U	26330	5351654	4908624	0.005364	0	9303	5351654	3799	4857923	3830751	0.000992	0	5470	4857923	12167	10868458	9421403	0.001291	0	41303	10868458	3.38566	0.041864	3.38566	0.041864	0.423732
52	U	9866	5324583	4872820	0.002025	0	9256	5324583	1745	4882512	3853869	0.000453	0	5472	4882512	4695	10857386	9500711	0.000494	0	41244	10857386	3.18088	0.065861	3.18088	0.065861	0.398165
53	G	39676	5269186	4917173	0.008069	0	9127	5269186	4087	4899164	4134978	0.000988	0	5467	4899164	21165	10825494	9744187	0.002172	0	41143	10825494	3.25979	0.030009	3.25979	0.030009	0.407917
54	U	11026	5240862	4729231	0.002331	0	9087	5240862	4216	4914173	4293971	0.000982	0	5469	4914173	10504	10811388	9758151	0.001076	0	41106	10811388	1.25378	0.027793	1.25378	0.027793	0.156869
55	A	12019	5011457	4669418	0.002574	0	8801	5011457	3412	4897110	4165024	0.000819	0	5453	4897110	16995	10590173	9639751	0.001763	0	40649	10590173	0.99533	0.017289	0.99533	0.017289	0.124555
56	G	5120	5003436	4658491	0.001099	0	8551	5003436	2398	4909622	4116639	0.000583	0	5384	4909622	18778	10574081	9608905	0.001954	0	39611	10574081	0.264326	0.010127	0.264326	0.010127	0.0330417
57	A	5379	4941741	4548568	0.001183	0	8454	4941741	1729	4909375	4167026	0.000415	0	5379	4909375	7327	10522408	9547011	0.000767	0	39553	10522408	1.00023	0.027331	1.00023	0.027331	0.125286
58	U	2357	4915649	4515116	0.000522	0	8353	4915649	1745	4911666	4412975	0.000395	0	5363	4911666	4273	10507179	9688097	0.000441	0	39411	10507179	0.287037	0.032776	0.287037	0.032776	0.0360331
59	C	14810	4849898	4263888	0.003473	0	8295	4849898	3555	4906264	4427924	0.000803	0	5369	4906264	8269	10447996	9503370	0.00087	0	39323	10447996	3.06914	0.049544	3.06914	0.049544	0.383998
60	U	41390	4609916	3730632	0.011095	0	7608	4609916	5849	4894841	4223846	0.001385	0	5263	4894841	12528	10221283	8765837	0.001429	0	37668	10221283	6.794	0.072807	6.794	0.072807	0.850206
61	G	32613	4047659	3732471	0.008738	0	7089	4047659	5277	4797385	4178767	0.001263	0	5258	4797385	26603	9529706	8687045	0.003062	0	35540	9529706	2.44086	0.02249	2.44086	0.02249	0.305452
62	U	41870	4015932	3681000	0.011375	0	6970	4015932	3531	4802033	4167406	0.000847	0	5250	4802033	20677	9480452	8558916	0.002416	0	35180	9480452	4.35762	0.038505	4.35762	0.038505	0.545238
63	U	4863	3965678	3607257	0.001348	0	6737	3965678	2002	4808980	4292556	0.000466	0	5242	4808980	4359	9423621	8527871	0.000511	0	33792	9423621	1.725	0.050288	1.725	0.050288	0.215966
64	C	115300	3877759	3596737	0.032057	0	6227	3877759	3858	4800587	4311547	0.000895	0	5011	4800587	18198	9321224	8588208	0.002119	0	29471	9321224	14.7063	0.117966	14.7063	0.117966	1.84006
65	U	7712	3827375	3482058	0.002215	0	6103	3827375	2610	4807426	4378498	0.000596	0	4976	4807426	7070	9267209	8557056	0.000826	0	28869	9267209	1.95915	0.040916	1.95915	0.040916	0.245247
66	C	23358	3780228	3471022	0.006729	0	6019	3780228	3297	4824476	4387023	0.000752	0	4954	4824476	5342	9254210	8673854	0.000616	0	28297	9254210	9.70636	0.152313	9.70636	0.152313	1.21406
67	U	115131	3747145	3334970	0.034522	0	5900	3747145	75575	4834716	3783303	0.019976	0	4919	4834716	175607	9223337	8340660	0.021054	0	27820	9223337	0.690899	0.006163	0.690899	0.006163	0.0864462
68	A	66924	3790103	3344826	0.020008	0	5841	3790103	4098	4869028	3727230	0.001099	0	4899	4869028	21790	9167416	8153711	0.002672	0	27276	9167416	7.07556	0.05636	7.07556	0.05636	0.88546
69	A	64952	3731230	3278849	0.019809	0	5662	3731230	2998	4867916	3513991	0.000853	0	4832	4867916	18126	9106547	7774067	0.002332	0	26392	9106547	8.13014	0.069301	8.13014	0.069301	1.01708
70	A	45077	3666846	3254257	0.013852	0	5606	3666846	2020	4860965	4015620	0.000503	0	4825	4860965	8342	9044950	7782999	0.001072	0	26103	9044950	12.4542	0.149692	12.4542	0.149692	1.55808
71	C	28887	3758205	3298222	0.008758	0	5550	3758205	3113	4854173	3898086	0.000799	0	4754	4854173	6464	9003740	7667671	0.000843	0	25504	9003740	9.44196	0.133479	9.44196	0.133479	1.18132
72	G	17147	3718842	3350549	0.005118	0	5570	3718842	4244	4857876	4045711	0.001049	0	4706	4857876	20323	8913951	7831254	0.002595	0	24547	8913951	1.56781	0.019653	1.56781	0.019653	0.196195
73	A	16610	3679985	3310708	0.005017	0	5524	3679985	2547	4874742	3917277	0.00065	0	4708	4874742	9523	8887746	7770696	0.001226	0	23698	8887746	3.56332	0.049526	3.56332	0.049526	0.445687
74	A	39488	3645356	3240842	0.012184	0	5564	3645356	2124	4924084	4022223	0.000528	0	4710	4924084	9053	8936935	7779288	0.001164	0	23219	8936935	10.0164	0.118133	10.0164	0.118133	1.25295
75	C	39270	3601052	3135158	0.012526	0	5551	3601052	12467	4918831	4060151	0.003071	0	4677	4918831	24590	8884110	7701361	0.003193	0	22552	8884110	2.96125	0.028682	2.96125	0.028682	0.37051
76	U	61515	3746096	3086774	0.019929	0	5698	3746096	9745	4985036	4196151	0.002322	0	4659	4985036	24395	8826837	7579248	0.003219	0	21693	8826837	5.47005	0.043625	5.47005	0.043625	0.684386
77	U	80784	3623850	3206679	0.025192	0	5686	3623850	1397	4972173	4111946	0.00034	0	4630	4972173	7758	8628928	7828309	0.000991	0	19963	8628928	25.0779	0.298577	25.0779	0.298577	3.1378
78	U	84469	3571287	3160395	0.026727	0	5648	3571287	14881	4968595	4075812	0.003651	0	4570	4968595	35495	8560946	7733894	0.00459	0	19248	8560946	5.02802	0.034004	5.02802	0.034004	0.629049
79	A	41979	3575047	3207690	0.013087	0	5555	3575047	8734	4963247	3807128	0.002294	0	4474	4963247	24042	8440027	7435168	0.003234	0	18327	8440027	3.33778	0.030186	3.33778	0.030186	0.417579
80	A	60841	3518896	3186938	0.019091	0	5435	3518896	2301	4946621	3509440	0.000656	0	4361	4946621	15999	8363229	6954768	0.0023	0	17425	8363229	8.01373	0.071981	8.01373	0.071981	1.00289
81	A	28167	3454157	3154771	0.008928	0	5323	3454157	1280	4934314	3447686	0.000371	0	4257	4934314	5580	8282056	6713393	0.000831	0	16084	8282056	10.2952	0.152471	10.2952	0.152471	1.28842
82	A	26136	3433430	3171020	0.008242	0	4867	3433430	1456	4926585	3679370	0.000396	0	3904	4926585	3281	8221973	6921307	0.000474	0	10650	8221973	16.5521	0.309108	16.5521	0.309108	2.07113
83	U	9119	3693498	3409879	0.002674	0	5048	3693498	1171	4921924	4259470	0.000275	0	3720	4921924	3080	8205442	7268221	0.000424	0	7537	8205442	5.66207	0.123027	5.66207	0.123027	0.707948
84	C	10776	3656349	3403184	0.003166	0	5071	3656349	2784	4913876	4410417	0.000631	0	3662	4913876	5250	8152825	7487350	0.000701	0	7069	8152825	3.61563	0.068364	3.61563	0.068364	0.452477
85	U	28156	3636034	3396324	0.00829	0	5124	3636034	2332	4909625	4260970	0.000547	0	3649	4909625	8978	8139873	7335195	0.001224	0	6971	8139873	6.32605	0.078566	6.32605	0.078566	0.791525
86	G	19121	3608638	3413105	0.005602	0	5221	3608638	3380	4901658	4239853	0.000797	0	3602	4901658	29487	8117520	7419967	0.003974	0	6558	8117520	1.20911	0.012862	1.20911	0.012862	0.151287
87	U	4446	3553689	3347409	0.001328	0	5270	3553689	1178	4894924	4179696	0.000282	0	3586	4894924	2962	8093334	7305557	0.000405	0	6473	8093334	2.58075	0.071222	2.58075	0.071222	0.323157
88	G	4305	3522488	3319018	0.001297	0	5290	3522488	1479	4887904	4296746	0.000344	0	3553	4887904	7565	8072495	7397565	0.001023	0	6390	8072495	0.931767	0.023771	0.931767	0.023771	0.116561
89	U	6568	3504124	3285108	0.001999	0	5334	3504124	1461	4886813	4278251	0.000341	0	3544	4886813	6331	8065593	7312791	0.000866	0	6335	8065593	1.91492	0.0387	1.91492	0.0387	0.239554
90	G	6315	3488796	3271294	0.00193	0	5419	3488796	2266	4883100	4158912	0.000545	0	3531	4883100	15289	8062688	7183546	0.002128	0	6274	8062688	0.651013	0.013672	0.651013	0.013672	0.0814358
91	G	9027	3466254	3261277	0.002768	0	5448	3466254	1938	4881664	4164804	0.000465	0	3525	4881664	13003	8047394	7127993	0.001824	0	6186	8047394	1.26224	0.020277	1.26224	0.020277	0.157981
92	C	13151	3458844	3252854	0.004043	0	5500	3458844	5424	4881738	4087710	0.001327	0	3531	4881738	10279	8042967	7213768	0.001425	0	6173	8042967	1.90609	0.033548	1.90609	0.033548	0.23848
93	U	7019	3445334	3239221	0.002167	0	5556	3445334	2005	4881473	4229963	0.000474	0	3532	4881473	5224	8036119	7370045	0.000709	0	6077	8036119	2.38832	0.051443	2.38832	0.051443	0.298777
94	G	24357	3421952	3261341	0.007468	0	5606	3421952	2757	4880414	4233063	0.000651	0	3507	4880414	18118	8025501	7476426	0.002423	0	5966	8025501	2.81309	0.029205	2.81309	0.029205	0.352028
95	U	10553	3476372	3287393	0.00321	0	5681	3476372	1450	4882886	4370729	0.000332	0	3501	4882886	3229	8034558	7414409	0.000436	0	5900	8034558	6.60934	0.13812	6.60934	0.13812	0.825926
96	C	9508	3481071	3288697	0.002891	0	5755	3481071	8056	4879712	4407533	0.001828	0	3439	4879712	13715	8002040	7494460	0.00183	0	5644	8002040	0.581051	0.020272	0.581051	0.020272	0.0726807
97	A	11000	3457966	3273320	0.003361	0	5764	3457966	3769	4876119	4306839	0.000875	0	3392	4876119	15100	7982362	7323706	0.002062	0	5481	7982362	1.20545	0.019635	1.20545	0.019635	0.150851
98	C	21826	3460648	3279323	0.006656	0	5809	3460648	2722	4872425	4186911	0.00065	0	3373	4872425	6914	7976673	7303542	0.000947	0	5327	7976673	6.34388	0.090878	6.34388	0.090878	0.793546
99	U	1486	3454709	3274524	0.000454	0	5835	3454709	815	4869694	4268529	0.000191	0	3369	4869694	2420	7969310	7269903	0.000333	0	5845	7969310	0.789698	0.043727	0.789698	0.043727	0.0988208
100	C	13588	3435522	3227989	0.004209	0	5814	3435522	3608	4867541	4156380	0.000868	0	3352	4867541	9731	7958937	7123979	0.001366	0	5805	7958937	2.44619	0.037759	2.44619	0.037759	0.306029
101	G	3535	3423010	3208113	0.001102	0	5828	3423010	2283	4862208	4096884	0.000557	0	3336	4862208	12754	7942036	6982503	0.001827	0	5747	7942036	0.298178	0.012276	0.298178	0.012276	0.0373246
102	G	2831	3392073	3177909	0.000891	0	5795	3392073	2004	4859776	4078918	0.000491	0	3330	4859776	13194	7929104	6960816	0.001895	0	5710	7929104	0.210782	0.01072	0.210782	0.01072	0.0264112
103	C	11593	3359612	3159494	0.003669	0	5800	3359612	3323	4859369	4049117	0.000821	0	3331	4859369	4452	7921691	7119984	0.000625	0	5760	7921691	4.55568	0.09028	4.55568	0.09028	0.57016
104	U	17680	3339567	3091336	0.005719	0	5768	3339567	2496	4858115	4140809	0.000603	0	3294	4858115	5341	7911187	7178174	0.000744	0	5693	7911187	6.87636	0.111614	6.87636	0.111614	0.860388
105	G	507465	3293271	3070856	0.165252	0	5667	3293271	3135	4853010	4122199	0.000761	0	3255	4853010	14420	7886912	7139551	0.00202	0	5629	7886912	81.4421	0.687903	81.4421	0.687903	10.1889
106	C	20130	3284339	2989837	0.006733	0	5642	3284339	4542	4850659	4182211	0.001086	0	3229	4850659	6788	7863422	7007753	0.000969	0	5572	7863422	5.82959	0.087655	5.82959	0.087655	0.729174
107	A	15858	3184574	3011327	0.005266	0	5440	3184574	2540	4817654	4210266	0.000603	0	3060	4817654	5171	7754358	7136581	0.000725	0	5363	7754358	6.43525	0.107761	6.43525	0.107761	0.804756
108	U	4776	3151882	2923480	0.001634	0	5232	3151882	1864	4811444	4053121	0.00046	0	2929	4811444	2903	7732454	6942444	0.000418	0	5117	7732454	2.80706	0.080988	2.80706	0.080988	0.351422
109	G	3954	3138110	2945360	0.001342	0	4960	3138110	1572	4804015	4133561	0.00038	0	2661	4804015	5488	7686170	6934671	0.000791	0	4777	7686170	1.21578	0.033823	1.21578	0.033823	0.152172
110	C	2778	3122942	2851700	0.000974	0	4872	3122942	1977	4802068	3257495	0.000607	0	2657	4802068	2474	7687437	6195423	0.000399	0	4754	7687437	0.919666	0.060436	0.919666	0.060436	0.115088
111	U	5585	3092039	2806833	0.00199	0	4601	3092039	1583	4799180	3206554	0.000494	0	2647	4799180	6443	7682160	6029783	0.001069	0	4727	7682160	1.40016	0.032558	1.40016	0.032558	0.175102
112	U	1878	3055313	2722585	0.00069	0	4429	3055313	589	4795820	2667986	0.000221	0	2630	4795820	1738	7671671	5686729	0.000306	0	4702	7671671	1.53463	0.07038	1.53463	0.07038	0.191773
113	A	6587	2992613	2732770	0.00241	0	4245	2992613	1400	4790788	3128788	0.000447	0	2556	4790788	8850	7637746	6065073	0.001459	0	4637	7637746	1.34522	0.02619	1.34522	0.02619	0.168346
114	G	3589	2950733	2732202	0.001314	0	3968	2950733	1779	4789221	3288368	0.000541	0	2509	4789221	13603	7619742	6354067	0.002141	0	4579	7619742	0.360885	0.012263	0.360885	0.012263	0.0451752
115	U	10258	2910258	2717701	0.003775	0	3880	2910258	1455	4788365	4139986	0.000351	0	2509	4788365	5276	7611323	6771365	0.000779	0	4566	7611323	4.39325	0.078011	4.39325	0.078011	0.549963
116	G	4028	2866073	2689434	0.001498	0	3757	2866073	2289	4787063	4240393	0.00054	0	2488	4787063	14593	7594967	6911206	0.002111	0	4526	7594967	0.453661	0.012945	0.453661	0.012945	0.0567825
117	C	4208	2830325	2628854	0.001601	0	3655	2830325	2978	4786416	4156688	0.000716	0	2474	4786416	5135	7587767	6903333	0.000744	0	4510	7587767	1.18877	0.041075	1.18877	0.041075	0.148836
118	A	5581	2784787	2625962	0.002125	0	3555	2784787	2161	4785080	4180083	0.000517	0	2446	4785080	12171	7572925	6964581	0.001748	0	4473	7572925	0.920337	0.019368	0.920337	0.019368	0.115102
119	C	3029	2752133	2593546	0.001168	0	3444	2752133	2555	4784721	4085318	0.000625	0	2434	4784721	3206	7566165	7073855	0.000453	0	4437	7566165	1.19697	0.058176	1.19697	0.058176	0.149982
120	U	23590	2722895	2575636	0.009159	0	3379	2722895	1653	4784275	4239938	0.00039	0	2420	4784275	7147	7561772	7072197	0.001011	0	4408	7561772	8.67726	0.118773	8.67726	0.118773	1.08527
121	C	2998	2687037	2505148	0.001197	0	3258	2687037	2905	4783619	3735903	0.000778	0	2407	4783619	4159	7555935	6825480	0.000609	0	4402	7555935	0.687875	0.044283	0.687875	0.044283	0.0860862
122	A	3507	2593745	2448853	0.001432	0	3126	2593745	2590	4780505	3875513	0.000668	0	2368	4780505	14047	7514766	6805214	0.002064	0	4365	7514766	0.370031	0.013692	0.370031	0.013692	0.0463149
123	C	6467	2559725	2380827	0.002716	0	3053	2559725	2488	4778920	3611615	0.000689	0	2355	4778920	4692	7505026	6434418	0.000729	0	4353	7505026	2.78029	0.064434	2.78029	0.064434	0.347907
124	G	2104	2516492	2363948	0.00089	0	2980	2516492	2565	4775182	4133437	0.000621	0	2328	4775182	11860	7482160	6604404	0.001796	0	4325	7482160	0.150068	0.012853	0.150068	0.012853	0.0187406
125	C	2257	2480509	2289510	0.000986	0	2915	2480509	2802	4774004	4020237	0.000697	0	2319	4774004	3479	7472613	6522873	0.000533	0	4335	7472613	0.541529	0.046982	0.541529	0.046982	0.0678434
126	A	1512	2410033	2261861	0.000668	0	2971	2410033	1828	4770016	4222608	0.000433	0	2332	4770016	4416	7425766	6775497	0.000652	0	4527	7425766	0.361434	0.031091	0.361434	0.031091	0.045098
127	G	4073	2381106	2223571	0.001832	0	2901	2381106	1772	4766215	3995252	0.000444	0	2312	4766215	5636	7456137	6750554	0.000835	0	4515	7456137	1.66274	0.042797	1.66274	0.042797	0.207989
128	U	8242	2359309	1971953	0.00418	0	2827	2359309	1933	4765919	3135053	0.000617	0	2301	4765919	4924	7494578	6430181	0.000766	0	4507	7494578	4.65292	0.09136	4.65292	0.09136	0.582001
129	A	48420	2143561	1765608	0.027424	0	2729	2143561	4608	4749295	2997139	0.001537	0	2217	4749295	14325	7354610	6351696	0.002255	0	4495	7354610	11.4781	0.111137	11.4781	0.111137	1.43639
130	U	31564	1897592	1651856	0.019108	0	2652	1897592	2245	4735129	2805523	0.0008	0	2085	4735129	14939	7158367	6153648	0.002428	0	4401	7158367	7.5414	0.076277	7.5414	0.076277	0.943472
131	A	37433	1783090	1539412	0.024316	0	2727	1783090	2644	4723087	3104499	0.000852	0	2019	4723087	17328	7055589	6138201	0.002823	0	4564	7055589	8.31206	0.077484	8.31206	0.077484	1.03999
132	A	21116	1666952	1486093	0.014209	0	2683	1666952	1940	4715543	3118127	0.000622	0	1964	4715543	7586	6956896	5883098	0.001289	0	4503	6956896	10.5369	0.1432	10.5369	0.1432	1.31889
133	U	19207	1756264	1540212	0.01247	0	2698	1756264	2732	4712292	3588362	0.000761	0	1912	4712292	9167	6912882	5861183	0.001564	0	4449	6912882	7.48649	0.097523	7.48649	0.097523	0.936742
134	U	19831	1726368	1435919	0.013811	0	2750	1726368	5474	4707392	3357710	0.00163	0	1883	4707392	18429	6812367	5618674	0.00328	0	4453	6812367	3.71358	0.041079	3.71358	0.041079	0.464672
135	A	32499	1618580	1418113	0.022917	0	2760	1618580	3676	4692883	3482897	0.001055	0	1771	4692883	13160	6639702	5519528	0.002384	0	4569	6639702	9.16914	0.096357	9.16914	0.096357	1.14742
136	A	50541	1566509	1401249	0.036069	0	2793	1566509	2675	4690980	3463597	0.000772	0	1711	4690980	12344	6547439	5461929	0.00226	0	4511	6547439	15.6177	0.157616	15.6177	0.157616	1.95419
137	U	10916	1629490	1436911	0.007597	0	2910	1629490	2156	4698078	3539761	0.000609	0	1636	4698078	6130	6513335	5354936	0.001145	0	4209	6513335	6.10425	0.101215	6.10425	0.101215	0.763632
138	A	32377	1747106	1554658	0.020826	0	3106	1747106	1920	4696671	3515941	0.000546	0	1576	4696671	7984	6430644	5344736	0.001494	0	4306	6430644	13.5759	0.170754	13.5759	0.170754	1.69846
139	A	14097	1817850	1631687	0.00864	0	3336	1817850	1647	4693335	3388194	0.000486	0	1523	4693335	5018	6374308	5055821	0.000993	0	4244	6374308	8.21488	0.137728	8.21488	0.137728	1.02744
140	C	9508	2097952	1834897	0.005182	0	3572	2097952	2520	4693669	3583376	0.000703	0	1494	4693669	3739	6397795	5056507	0.000739	0	4216	6397795	6.0566	0.123833	6.0566	0.123833	0.758357
141	U	18564	2182655	1909002	0.009724	0	3732	2182655	2847	4694051	2827158	0.001007	0	1487	4694051	10728	6372033	4717591	0.002274	0	4243	6372033	3.83345	0.049232	3.83345	0.049232	0.479638
142	A	48871	2253251	1989878	0.02456	0	3814	2253251	2742	4699741	2919951	0.000939	0	1458	4699741	11325	6411766	5018023	0.002257	0	4251	6411766	10.4662	0.110267	10.4662	0.110267	1.30949
143	A	44962	2485226	2255688	0.019933	0	4055	2485226	3137	4704699	2938508	0.001068	0	1431	4704699	9021	6440235	5130243	0.001758	0	4243	6440235	10.7286	0.125439	10.7286	0.125439	1.34269
144	U	16282	2943367	2673074	0.006091	0	4646	2943367	1897	4715412	3585366	0.000529	0	1432	4715412	6567	6536644	5505411	0.001193	0	4261	6536644	4.66289	0.070825	4.66289	0.070825	0.583348
145	U	13310	3080983	2789029	0.004772	0	4875	3080983	1820	4724394	3551228	0.000512	0	1420	4724394	4955	6567394	5680626	0.000872	0	4295	6567394	4.88359	0.085158	4.88359	0.085158	0.611266
146	A	78234	3146143	2902810	0.026951	0	5013	3146143	7153	4731664	3641710	0.001964	0	1433	4731664	17940	6527271	5682744	0.003157	0	4398	6527271	7.91496	0.066916	7.91496	0.066916	0.990322
147	C	27766	3322254	3099156	0.008959	0	5357	3322254	4377	4747499	3857851	0.001135	0	1388	4747499	9148	6598322	5919055	0.001546	0	4304	6598322	5.0628	0.064306	5.0628	0.064306	0.633222
148	U	10218	3580509	3238409	0.003155	0	5750	3580509	1394	6880069	5691882	0.000245	0	1406	6880069	5214	9109836	7669588	0.00068	0	4368	9109836	4.281	0.075606	4.281	0.075606	0.535453
149	G	79011	3651191	3361493	0.023505	0	5846	3651191	4706	6760922	5511191	0.000854	0	1395	6760922	15729	8860435	7480704	0.002103	0	4328	8860435	10.7727	0.094841	10.7727	0.094841	1.34767
150	U	1939	3693098	3397632	0.000571	0	6213	3693098	679	5924077	4804482	0.000141	0	1400	5924077	1729	8047294	6627378	0.000261	0	4437	8047294	1.64579	0.066833	1.64579	0.066833	0.206141
151	C	3400	3693557	3400472	0.001	0	6197	3693557	2760	4812823	3941100	0.0007	0	1385	4812823	3874	6852968	5763126	0.000672	0	4397	6852968	0.445622	0.033094	0.445622	0.033094	0.0558585
152	G	15122	3696060	3407257	0.004438	0	6286	3696060	2113	4789163	3738453	0.000565	0	1381	4789163	10256	6785134	5551843	0.001847	0	4396	6785134	2.09654	0.029233	2.09654	0.029233	0.262372
153	U	8040	3725573	3421474	0.00235	0	6346	3725573	1355	4776757	3822856	0.000354	0	1384	4776757	6409	6782642	5757078	0.001113	0	4407	6782642	1.79244	0.03362	1.79244	0.03362	0.224389
154	U	2349	3790556	3414536	0.000688	0	6405	3790556	1019	4791300	3907525	0.000261	0	1430	4791300	2354	6883844	5907595	0.000398	0	4405	6883844	1.07201	0.046663	1.07201	0.046663	0.13424
155	G	4621	3803658	3353231	0.001378	0	6448	3803658	1368	4785842	4177696	0.000327	0	1415	4785842	8736	6880271	6122846	0.001427	0	4390	6880271	0.736354	0.017391	0.736354	0.017391	0.0921543
156	A	16354	3809219	3333187	0.004906	0	6403	3809219	1664	4783805	4084277	0.000407	0	1345	4783805	11707	6892573	5936639	0.001972	0	4282	6892573	2.28145	0.029134	2.28145	0.029134	0.285461
157	C	7577	3834824	3372237	0.002247	0	6494	3834824	3074	4782664	4094894	0.000751	0	1318	4782664	7985	6946281	5993446	0.001332	0	4284	6946281	1.12302	0.025231	1.12302	0.025231	0.140528
158	A	11082	3841963	3338917	0.003319	0	6529	3841963	2947	4780333	3958798	0.000744	0	1300	4780333	12609	6947272	5823015	0.002165	0	4291	6947272	1.189	0.019085	1.189	0.019085	0.148818
159	G	2447	3929520	3459377	0.000707	0	6588	3929520	1730	4777784	4089160	0.000423	0	1312	4777784	7986	7083502	6172012	0.001294	0	4341	7083502	0.219709	0.013783	0.219709	0.013783	0.0274613
160	G	11282	4009121	3535247	0.003191	0	6658	4009121	900	4780569	4086803	0.00022	0	1351	4780569	4149	7227433	6294724	0.000659	0	4393	7227433	4.50761	0.084256	4.50761	0.084256	0.564098
161	A	9242	4030777	3629334	0.002546	0	6658	4030777	1372	4783548	4154196	0.00033	0	1344	4783548	5010	7299474	6434311	0.000779	0	4410	7299474	2.84626	0.053902	2.84626	0.053902	0.355934
162	C	24791	4282239	3793170	0.006536	0	6769	4282239	3561	4784588	3986139	0.000893	0	1336	4784588	11627	7327036	6253245	0.001859	0	4408	7327036	3.03457	0.036813	3.03457	0.036813	0.379811
163	A	23458	4276861	3782568	0.006202	0	6886	4276861	2461	4781161	3844448	0.00064	0	1338	4781161	12348	7276705	6016693	0.002052	0	4472	7276705	2.70988	0.031992	2.70988	0.031992	0.339149
164	C	7668	4297072	3760882	0.002039	0	6853	4297072	2762	4779920	3860191	0.000716	0	1343	4779920	5331	7291746	6096754	0.000874	0	4417	7291746	1.51347	0.037164	1.51347	0.037164	0.189402
165	G	5529	4323514	3824283	0.001446	0	6886	4323514	2096	4782172	4049811	0.000518	0	1355	4782172	11605	7315787	6284108	0.001847	0	4439	7315787	0.502624	0.013042	0.502624	0.013042	0.0628663
166	A	17268	4456114	3896772	0.004431	0	6964	4456114	1949	4787936	4141732	0.000471	0	1432	4787936	10267	7430717	6530677	0.001572	0	4491	7430717	2.51939	0.033531	2.51939	0.033531	0.315195
167	G	7358	4634237	3921494	0.001876	0	7044	4634237	1560	4796566	4086146	0.000382	0	1519	4796566	5518	7534560	6542955	0.000843	0	4514	7534560	1.77216	0.037057	1.77216	0.037057	0.221748
168	U	21159	5290215	4529949	0.004671	0	7155	5290215	1667	4831283	4085010	0.000408	0	1737	4831283	7903	7876420	6865533	0.001151	0	4618	7876420	3.70323	0.050881	3.70323	0.050881	0.463422
169	A	62113	5500351	4858618	0.012784	0	7170	5500351	2190	4838816	4090167	0.000535	0	1817	4838816	9041	7928251	7037570	0.001285	0	4642	7928251	9.53443	0.108298	9.53443	0.108298	1.19271
170	A	31241	5939206	5234871	0.005968	0	7231	5939206	1334	4838900	4096664	0.000326	0	1844	4838900	6689	7968286	6988883	0.000957	0	4662	7968286	5.89519	0.080789	5.89519	0.080789	0.737663
171	C	12715	6066191	5328216	0.002386	0	7253	6066191	2206	4836507	4052205	0.000544	0	1849	4836507	4050	7987930	6929889	0.000584	0	4681	7987930	3.15174	0.064477	3.15174	0.064477	0.394651
172	U	3723	6107274	5247423	0.000709	0	7314	6107274	653	4836108	4042493	0.000162	0	1859	4836108	2883	7991717	6800603	0.000424	0	4663	7991717	1.29256	0.039423	1.29256	0.039423	0.16142
173	C	12939	6146948	5292180	0.002445	0	7344	6146948	2464	4840725	3990506	0.000617	0	1908	4840725	4569	8025962	6826228	0.000669	0	4676	8025962	2.73029	0.054846	2.73029	0.054846	0.34189
174	G	189889	6168346	5445467	0.034871	0	7336	6168346	3747	4844564	4008004	0.000935	0	1944	4844564	19307	8062000	6891370	0.002802	0	4692	8062000	12.113	0.091898	12.113	0.091898	1.51541
175	U	6290	6451574	5704027	0.001103	0	7460	6451574	1577	4851245	3930161	0.000401	0	2014	4851245	3262	8128201	6862154	0.000475	0	4808	8128201	1.47567	0.04444	1.47567	0.04444	0.184919
176	C	13270	6486982	5743427	0.00231	0	7249	6486982	2382	4851174	4003088	0.000595	0	2029	4851174	4510	8138251	6961367	0.000648	0	4819	8138251	2.64783	0.053546	2.64783	0.053546	0.331151
177	U	13873	6624300	5878245	0.00236	0	7173	6624300	1330	4859194	3748066	0.000355	0	2081	4859194	5024	8195477	6828961	0.000736	0	4868	8195477	2.72561	0.048943	2.72561	0.048943	0.340858
178	A	59110	6759634	6107646	0.009678	0	7123	6759634	1725	4877817	3963731	0.000435	0	2177	4877817	14629	8261252	7212718	0.002028	0	4903	8261252	4.55711	0.042796	4.55711	0.042796	0.570272
179	U	5910	6787243	6073879	0.000973	0	7024	6787243	1024	4878386	3885467	0.000264	0	2187	4878386	2524	8272750	7031362	0.000359	0	4907	8272750	1.97645	0.057596	1.97645	0.057596	0.247109
180	C	25751	6781959	5990382	0.004299	0	6961	6781959	2914	4876866	3771046	0.000773	0	2195	4876866	7720	8276909	6845081	0.001128	0	4900	8276909	3.12639	0.044625	3.12639	0.044625	0.39112
181	U	58367	6799327	6036377	0.009669	0	6954	6799327	3062	4876621	3719931	0.000823	0	2215	4876621	18379	8283540	6832574	0.00269	0	4878	8283540	3.28862	0.02899	3.28862	0.02899	0.411464
182	U	4692	6875275	6087400	0.000771	0	6810	6875275	744	4891771	3737504	0.000199	0	2279	4891771	3236	8348403	6935133	0.000467	0	4904	8348403	1.22524	0.035918	1.22524	0.035918	0.153256
183	C	13584	6848395	6149880	0.002209	0	6824	6848395	2254	4884368	3866004	0.000583	0	2269	4884368	4033	8364629	7146478	0.000564	0	4910	8364629	2.8809	0.060492	2.8809	0.060492	0.360727
184	U	12441	6871183	6110806	0.002036	0	6832	6871183	1777	4882159	3891085	0.000457	0	2296	4882159	5008	8385124	7140318	0.000701	0	4942	8385124	2.25162	0.043911	2.25162	0.043911	0.281839
185	G	76649	6898380	6094509	0.012577	0	6740	6898380	2796	4890891	3887526	0.000719	0	2326	4890891	18064	8435646	7164369	0.002521	0	4995	8435646	4.70281	0.039725	4.70281	0.039725	0.588539
186	C	37910	6906504	5968366	0.006352	0	6615	6906504	3361	4891511	4092747	0.000821	0	2338	4891511	9159	8454108	7304088	0.001254	0	4978	8454108	4.41054	0.054114	4.41054	0.054114	0.551878
187	A	268381	7012843	6312901	0.042513	0	6537	7012843	3127	4880270	4057245	0.000771	0	2381	4880270	15357	8492817	7387023	0.002079	0	4979	8492817	20.0789	0.166898	20.0789	0.166898	2.51221
188	G	9470	7552963	6855851	0.001381	0	7236	7552963	1492	4884431	4094476	0.000364	0	2396	4884431	10917	8535751	7499807	0.001456	0	5016	8535751	0.6986	0.013483	0.6986	0.013483	0.087397
189	G	9075	7515759	6807097	0.001333	0	7105	7515759	1520	4881230	4126983	0.000368	0	2378	4881230	9093	8530662	7475931	0.001216	0	4885	8530662	0.793272	0.016184	0.793272	0.016184	0.0992958
190	C	13728	7514205	6851428	0.002004	0	6909	7514205	2627	4879051	3898720	0.000674	0	2387	4879051	5906	8548665	7348842	0.000804	0	4855	8548665	1.65474	0.034409	1.65474	0.034409	0.206982
191	U	15729	7542734	6881380	0.002286	0	7009	7542734	2567	4880049	3940579	0.000651	0	2400	4880049	14450	8575946	7415883	0.001949	0	4889	8575946	0.838742	0.013406	0.838742	0.013406	0.104965
192	G	6459	7526054	6867565	0.000941	0	7023	7526054	998	4879386	3876327	0.000257	0	2439	4879386	3913	8594747	7359597	0.000532	0	4928	8594747	1.28468	0.033781	1.28468	0.033781	0.160872
193	C	13862	7592083	6537929	0.00212	0	7188	7592083	2466	4878944	2749191	0.000897	0	2451	4878944	5038	8626655	6467787	0.000779	0	5016	8626655	1.57041	0.039519	1.57041	0.039519	0.196438
194	U	38159	7732286	6659603	0.00573	0	7220	7732286	2564	4877785	2284460	0.001122	0	2470	4877785	8524	8668857	6125946	0.001391	0	5047	8668857	3.31131	0.044548	3.31131	0.044548	0.414498
195	U	9259	7776478	6711478	0.00138	0	7222	7776478	1604	4865010	2234962	0.000718	0	2489	4865010	4332	8684459	6145120	0.000705	0	5160	8684459	0.93892	0.035543	0.93892	0.035543	0.117491
196	A	9482	7774501	7035682	0.001348	0	7213	7774501	1136	4862611	3109412	0.000365	0	2488	4862611	11994	8684370	6852147	0.00175	0	5175	8684370	0.56122	0.011275	0.56122	0.011275	0.0702833
197	C	7352	7742276	7021499	0.001047	0	7069	7742276	2237	4861764	3893815	0.000575	0	2479	4861764	5597	8688926	7481052	0.000748	0	5150	8688926	0.631644	0.024521	0.631644	0.024521	0.0789546
198	G	10805	7748787	7003131	0.001543	0	7119	7748787	4403	4869199	4072842	0.001081	0	2504	4869199	18907	8722116	7592687	0.00249	0	5394	8722116	0.185457	0.008953	0.185457	0.008953	0.0232156
199	G	57007	7763645	6981896	0.008165	0	7093	7763645	12918	4872914	3408441	0.00379	0	2523	4872914	43234	8758421	7037106	0.006144	0	5549	8758421	0.712105	0.008495	0.712105	0.008495	0.0890971
200	U	291300	8296327	7451851	0.039091	0	7416	8296327	3595	4896204	2964830	0.001213	0	2578	4896204	15770	8971706	6838101	0.002306	0	6105	8971706	16.4246	0.134795	16.4246	0.134795	2.05525
201	U	163051	8348019	7704083	0.021164	0	7362	8348019	1318	4897830	2943346	0.000448	0	2572	4897830	9964	8984562	6823617	0.00146	0	6152	8984562	14.1872	0.146833	14.1872	0.146833	1.77537
202	U	15572	8772936	8091418	0.001925	0	7471	8772936	621	4896360	3440274	0.000181	0	2626	4896360	4249	9026791	7310551	0.000581	0	6968	9026791	3.00061	0.054575	3.00061	0.054575	0.375584
203	C	44096	8799297	8048046	0.005479	0	7399	8799297	2645	4890818	3914300	0.000676	0	2622	4890818	10110	9031824	7688511	0.001315	0	7075	9031824	3.65289	0.042584	3.65289	0.042584	0.457008
204	G	96471	9014110	8330539	0.01158	0	7526	9014110	2083	4895878	3940432	0.000529	0	2654	4895878	16343	9081731	7828453	0.002088	0	7453	9081731	5.29391	0.045438	5.29391	0.045438	0.662229
205	U	29065	9330156	8661351	0.003356	0	7606	9330156	2116	4897689	3932333	0.000538	0	2666	4897689	7801	9141472	7887565	0.000989	0	7774	9141472	2.84888	0.039703	2.84888	0.039703	0.356518
206	C	35346	9320126	8690563	0.004067	0	7455	9320126	2690	4892563	3954576	0.00068	0	2686	4892563	9029	9146131	7922535	0.00114	0	8526	9146131	2.97189	0.038353	2.97189	0.038353	0.371747
207	C	24200	9285178	8634877	0.002803	0	7421	9285178	3387	4891102	4203168	0.000806	0	2677	4891102	7804	9148903	8127840	0.00096	0	8642	9148903	2.07963	0.03338	2.07963	0.03338	0.260282
208	G	10573	9220602	8580976	0.001232	0	7348	9220602	1612	4888984	4221782	0.000382	0	2677	4888984	14213	9149469	8150830	0.001744	0	8762	9149469	0.487636	0.00968	0.487636	0.00968	0.0609831
209	U	24247	9178664	8555044	0.002834	0	7304	9178664	1526	4887383	4361410	0.00035	0	2676	4887383	7885	9158375	8315431	0.000948	0	8831	9158375	2.61997	0.036445	2.61997	0.036445	0.327854
210	G	114320	9229471	8609402	0.013279	0	7278	9229471	2260	4882585	3915433	0.000577	0	2673	4882585	12707	9164361	8027760	0.001583	0	8899	9164361	8.02416	0.075772	8.02416	0.075772	1.00399
211	U	25430	10175576	9588614	0.002652	0	7567	10175576	1793	4879733	3836892	0.000467	0	2677	4879733	5984	9200237	8048228	0.000744	0	9232	9200237	2.93846	0.046514	2.93846	0.046514	0.367465
212	U	11266	10154941	9484191	0.001188	0	7668	10154941	1161	4873921	3811912	0.000305	0	2696	4873921	5035	9202407	8004337	0.000629	0	10090	9202407	1.40422	0.030168	1.40422	0.030168	0.17565
213	G	10966	10104217	9473645	0.001158	0	7593	10104217	1426	4866618	4184544	0.000341	0	2726	4866618	13639	9200948	8226750	0.001658	0	10692	9200948	0.492645	0.009585	0.492645	0.009585	0.0616559
214	C	12717	10094391	9436205	0.001348	0	7591	10094391	3074	4863895	4363363	0.000705	0	2766	4863895	6341	9223178	8445272	0.000751	0	10900	9223178	0.856619	0.025602	0.856619	0.025602	0.107129
215	A	11569	10050385	9458352	0.001223	0	7446	10050385	2519	4853989	4370962	0.000576	0	2772	4853989	13924	9235041	8496712	0.001639	0	11045	9235041	0.39472	0.010413	0.39472	0.010413	0.0493926
216	G	8107	10033175	9429036	0.00086	0	7346	10033175	2180	4849564	4301864	0.000507	0	2769	4849564	10728	9241999	8422588	0.001274	0	11107	9241999	0.277168	0.011661	0.277168	0.011661	0.0346691
217	C	8919	10192040	9461191	0.000943	0	7269	10192040	3122	4856372	4052403	0.00077	0	2787	4856372	5667	9288810	8154440	0.000695	0	11368	9288810	0.247908	0.024714	0.247908	0.024714	0.0311457
218	C	14093	10265885	9505219	0.001483	0	7283	10265885	3059	4855621	4028215	0.000759	0	2807	4855621	7667	9318243	8158290	0.00094	0	11741	9318243	0.769612	0.021618	0.769612	0.021618	0.0963713
219	G	15294	10322596	9571411	0.001598	0	6852	10322596	1236	4854726	4131276	0.000299	0	2842	4854726	5516	9421489	8408983	0.000656	0	12713	9421489	1.97983	0.035593	1.97983	0.035593	0.247766
220	A	44769	10625792	9867750	0.004537	0	6935	10625792	1667	4852614	4180916	0.000399	0	2857	4852614	6809	9503476	8550990	0.000796	0	13228	9503476	5.19688	0.069584	5.19688	0.069584	0.650451
221	U	17048	10986800	10093173	0.001689	0	7038	10986800	980	4846462	4081296	0.00024	0	2870	4846462	4609	9546974	8465210	0.000544	0	13486	9546974	2.66123	0.047954	2.66123	0.047954	0.333278
222	C	161562	11098076	9930716	0.016269	0	6925	11098076	6839	4816063	3628641	0.001885	0	2867	4816063	38264	9599469	8094315	0.004727	0	13769	9599469	3.04281	0.018399	3.04281	0.018399	0.380742
223	A	289841	11565822	10740062	0.026987	0	6925	11565822	4289	4900128	3764885	0.001139	0	2964	4900128	22388	9916711	8440991	0.002652	0	14580	9916711	9.7454	0.068135	9.7454	0.068135	1.21952
224	U	17599	11724321	10878478	0.001618	0	6907	11724321	785	4893125	3764599	0.000209	0	2954	4893125	4215	9951147	8469601	0.000498	0	14710	9951147	2.83176	0.052217	2.83176	0.052217	0.354013
225	C	67555	11700146	10730114	0.006296	0	6811	11700146	3604	4883948	3537391	0.001019	0	2944	4883948	18060	9979151	8277399	0.002182	0	14846	9979151	2.4186	0.022531	2.4186	0.022531	0.3026
226	A	34394	11706797	10826761	0.003177	0	6805	11706797	3136	4887043	3532510	0.000888	0	2958	4887043	17143	10024022	8316037	0.002061	0	15278	10024022	1.11039	0.014146	1.11039	0.014146	0.138965
227	G	21078	11764788	10895017	0.001935	0	6752	11764788	1953	4886198	3512680	0.000556	0	2959	4886198	12963	10088694	8364287	0.00155	0	15414	10088694	0.889571	0.014173	0.889571	0.014173	0.111319
228	C	13578	11692294	10796938	0.001258	0	6771	11692294	3028	4884848	3946804	0.000767	0	2991	4884848	6893	10099367	8737556	0.000789	0	15770	10099367	0.6216	0.02357	0.6216	0.02357	0.0778648
229	A	26270	11619473	10870181	0.002417	0	6604	11619473	2478	4873693	4105262	0.000604	0	2985	4873693	23600	10106214	8962471	0.002633	0	15863	10106214	0.688548	0.008565	0.688548	0.008565	0.0861557
230	C	26676	11578398	10596600	0.002517	0	6478	11578398	2425	4874613	3806135	0.000637	0	2998	4874613	4146	10113052	8616360	0.000481	0	16035	10113052	3.90767	0.073703	3.90767	0.073703	0.489046
231	A	50138	11563334	10521995	0.004765	0	6428	11563334	2095	4868991	3778838	0.000554	0	2999	4868991	8628	10119821	8525428	0.001012	0	16188	10119821	4.16061	0.050909	4.16061	0.050909	0.520645
232	U	5173	11545980	10466436	0.000494	0	6290	11545980	1021	4876399	3750896	0.000272	0	3004	4876399	4021	10185688	8522789	0.000472	0	16323	10185688	0.47064	0.024357	0.47064	0.024357	0.0588502
233	C	12087	11515854	10425379	0.001159	0	6209	11515854	2204	4877733	3776419	0.000584	0	3002	4877733	7396	10195148	8568694	0.000863	0	16376	10195148	0.667052	0.020417	0.667052	0.020417	0.083367
234	U	10308	11482578	10239198	0.001007	0	6079	11482578	1367	4888266	3567455	0.000383	0	3009	4888266	4161	10215707	8345833	0.000499	0	16459	10215707	1.25064	0.034692	1.25064	0.034692	0.156466
235	A	1020458	11470718	10231895	0.099733	0	6019	11470718	2879	4908359	3581741	0.000804	0	3040	4908359	21056	10259585	8336844	0.002526	0	16559	10259585	39.1697	0.272817	39.1697	0.272817	4.90035
236	G	14509	12818535	11690262	0.001241	0	6318	12818535	3011	4915175	3811462	0.00079	0	3052	4915175	12828	10306991	8608287	0.00149	0	16702	10306991	0.302735	0.012177	0.302735	0.012177	0.0378728
237	G	101528	12876876	11747663	0.008642	0	6325	12876876	19940	4918296	3595051	0.005547	0	3066	4918296	74127	10374557	8512270	0.008708	0	16869	10374557	0.355512	0.005635	0.355512	0.005635	0.0444712
238	U	101522	13113357	11501994	0.008826	0	6405	13113357	10420	4932359	3281511	0.003175	0	3081	4932359	45977	10457580	8380024	0.005486	0	17113	10457580	1.03	0.008984	1.03	0.008984	0.128886
239	U	610071	13175485	12265093	0.04974	0	6404	13175485	2796	4946524	3374437	0.000829	0	3100	4946524	16919	10498626	8622782	0.001962	0	17285	10498626	24.928	0.194539	24.928	0.194539	3.11921
240	U	43814	13370213	12596974	0.003478	0	7103	13370213	1863	4944959	3842701	0.000485	0	3311	4944959	6333	10519928	9194072	0.000689	0	17711	10519928	4.34562	0.061885	4.34562	0.061885	0.543531
241	U	43720	14071127	13248346	0.0033	0	7248	14071127	1456	4986696	4486740	0.000325	0	3319	4986696	7359	10634072	9865370	0.000746	0	17792	10634072	3.98894	0.052344	3.98894	0.052344	0.498982
242	G	291081	15170669	14402228	0.020211	0	7379	15170669	2721	5030853	4592099	0.000593	0	3343	5030853	23047	10762654	10033884	0.002297	0	18228	10762654	8.54114	0.058786	8.54114	0.058786	1.06864
243	U	25760	15343267	14513778	0.001775	0	7491	15343267	1876	5024099	4492329	0.000418	0	3356	5024099	7737	10780926	9883074	0.000783	0	18436	10780926	1.73374	0.027198	1.73374	0.027198	0.216848
244	C	33366	15421159	14639690	0.002279	0	7267	15421159	3475	5017750	4385701	0.000792	0	3351	5017750	11450	10787901	9757055	0.001174	0	18437	10787901	1.26697	0.019607	1.26697	0.019607	0.158482
245	C	33711	15416951	14556540	0.002316	0	7245	15416951	4829	5015617	4387234	0.001101	0	3345	5015617	15002	10794074	9744793	0.001539	0	18505	10794074	0.789335	0.014646	0.789335	0.014646	0.0987813
246	G	24414	15438604	14560858	0.001677	0	7284	15438604	3615	5017114	4405729	0.000821	0	3351	5017114	24433	10826596	9798071	0.002494	0	18576	10826596	0.343337	0.0073	0.343337	0.0073	0.0429452
247	G	58554	15433098	14621212	0.004005	0	7314	15433098	5391	5013954	4468942	0.001206	0	3358	5013954	26905	10850468	9911944	0.002714	0	18624	10850468	1.03095	0.010645	1.03095	0.010645	0.129042
248	G	20368	15454127	14741875	0.001382	0	7374	15454127	2302	5012873	4385341	0.000525	0	3368	5012873	19171	10889789	9911644	0.001934	0	18695	10889789	0.442931	0.008203	0.442931	0.008203	0.0554449
249	U	42427	15594064	14971036	0.002834	0	7472	15594064	4512	5018301	4477127	0.001008	0	3381	5018301	34615	11008672	10160420	0.003407	0	18822	11008672	0.536023	0.006634	0.536023	0.006634	0.0670603
250	G	9471	15675433	15124430	0.000626	0	7315	15675433	1357	5017303	4456564	0.000304	0	3375	5017303	7045	11089558	10207044	0.00069	0	18866	11089558	0.466106	0.016161	0.466106	0.016161	0.0583907
251	U	15433	15849578	15231516	0.001013	0	7503	15849578	1385	5018852	4547331	0.000305	0	3386	5018852	6899	11204242	10377259	0.000665	0	19027	11204242	1.06594	0.021604	1.06594	0.021604	0.133214
252	G	62536	16103717	15485581	0.004038	0	7784	16103717	2277	5017753	4492255	0.000507	0	3414	5017753	19140	11510886	10619581	0.001802	0	19381	11510886	1.95939	0.017765	1.95939	0.017765	0.245177
253	A	33277	16180880	15431857	0.002156	0	8258	16180880	2276	5014514	4443649	0.000512	0	3461	5014514	12773	11569725	10604932	0.001204	0	19616	11569725	1.36511	0.017935	1.36511	0.017935	0.170849
254	C	15233	16216171	15395726	0.000989	0	8401	16216171	2435	5011310	4316747	0.000564	0	3469	5011310	8484	11608375	10464991	0.000811	0	19713	11608375	0.524666	0.01814	0.524666	0.01814	0.06557
255	C	22307	16248229	15320951	0.001456	0	8384	16248229	3605	5007823	4349219	0.000829	0	3470	5007823	10656	11628748	10481240	0.001017	0	19757	11628748	0.616811	0.017664	0.616811	0.017664	0.0771407
256	G	84243	16280837	15334362	0.005494	0	8482	16280837	9189	5001951	4382529	0.002097	0	3468	5001951	54358	11664898	10613384	0.005122	0	19809	11664898	0.663264	0.006324	0.663264	0.006324	0.0829837
257	A	420652	16367346	15321890	0.027454	0	8737	16367346	6984	4996623	4270931	0.001635	0	3498	4996623	43418	11707271	10715969	0.004052	0	19922	11707271	6.37239	0.032676	6.37239	0.032676	0.797273
258	A	100315	17628785	16597985	0.006044	0	9763	17628785	2157	4990300	4104791	0.000525	0	3624	4990300	22557	11759486	10667920	0.002114	0	20135	11759486	2.60979	0.020298	2.60979	0.020298	0.326657
259	A	64806	17836455	16604330	0.003903	0	10355	17836455	2441	4985722	3997816	0.000611	0	3703	4985722	23668	11813680	10585051	0.002236	0	20425	11813680	1.47245	0.013006	1.47245	0.013006	0.184215
260	G	24039	18858436	17688743	0.001359	0	10818	18858436	3261	4986056	4115911	0.000792	0	3725	4986056	18445	11938564	10648353	0.001732	0	20522	11938564	0.327163	0.009776	0.327163	0.009776	0.0409611
261	G	24142	18876135	17804866	0.001356	0	10884	18876135	2426	4986460	4305957	0.000563	0	3740	4986460	18631	12006290	10811962	0.001723	0	20573	12006290	0.459914	0.009004	0.459914	0.009004	0.0575871
262	U	61297	19000622	17886243	0.003427	0	11175	19000622	2495	4992422	4411180	0.000566	0	3771	4992422	17136	12059526	10924070	0.001569	0	20624	12059526	1.82415	0.018004	1.82415	0.018004	0.228156
263	A	59952	19029359	17949324	0.00334	0	11285	19029359	3343	4986593	4458767	0.00075	0	3782	4986593	26090	12089123	11021164	0.002367	0	20700	12089123	1.09422	0.010445	1.09422	0.010445	0.136911
264	A	57847	19103417	17948201	0.003223	0	11552	19103417	1682	4985672	4475320	0.000376	0	3829	4985672	16616	12130085	11087347	0.001499	0	20762	12130085	1.89982	0.018291	1.89982	0.018291	0.237642
265	G	33752	19272458	18262123	0.001848	0	11785	19272458	1797	4993082	4505586	0.000399	0	3873	4993082	18304	12208014	11212740	0.001632	0	20846	12208014	0.887854	0.010689	0.887854	0.010689	0.111093
266	A	49820	19355097	18510362	0.002691	0	11955	19355097	2380	4998552	4639285	0.000513	0	3929	4998552	33458	12261063	11501762	0.002909	0	20950	12261063	0.748881	0.006857	0.748881	0.006857	0.0936809
267	U	33580	19554548	18623222	0.001803	0	12256	19554548	1741	5008784	4488910	0.000388	0	3952	5008784	14855	12452497	11558652	0.001285	0	21078	12452497	1.10123	0.013877	1.10123	0.013877	0.137781
268	G	81229	19581961	18589352	0.00437	0	12322	19581961	5125	5009797	4486175	0.001142	0	3955	5009797	35651	12555038	11636207	0.003064	0	21173	12555038	1.05335	0.009126	1.05335	0.009126	0.13182
269	G	64215	19594849	18602843	0.003452	0	12473	19594849	2504	5014661	4467535	0.00056	0	3971	5014661	18987	12584587	11631452	0.001632	0	21221	12584587	1.77128	0.016792	1.77128	0.016792	0.221725
270	A	122976	19608490	18793814	0.006543	0	12674	19608490	3783	5014218	4650428	0.000813	0	4000	5014218	43643	12609667	11846110	0.003684	0	21321	12609667	1.55529	0.009694	1.55529	0.009694	0.194613
271	G	10917	19577306	18855894	0.000579	0	12712	19577306	1334	5013500	4671918	0.000286	0	3991	5013500	7456	12609213	11899855	0.000627	0	21313	12609213	0.468324	0.016227	0.468324	0.016227	0.0584705
272	A	68630	19552152	18741281	0.003662	0	12867	19552152	2773	5008071	4654156	0.000596	0	3987	5008071	29962	12604510	11819654	0.002535	0	21339	12604510	1.20956	0.009958	1.20956	0.009958	0.151332
273	G	37467	19526306	18694756	0.002004	0	12783	19526306	4971	5006526	4540835	0.001095	0	3979	5006526	31202	12600822	11691381	0.002669	0	21297	12600822	0.340757	0.007254	0.340757	0.007254	0.042614
274	C	44012	19494629	18445287	0.002386	0	12676	19494629	3263	5004037	4390752	0.000743	0	3972	5004037	11952	12594965	11388933	0.001049	0	21254	12594965	1.56553	0.021822	1.56553	0.021822	0.195974
275	C	27145	19362480	18285884	0.001484	0	12613	19362480	3206	4997867	4297688	0.000746	0	3967	4997867	15362	12576327	11237724	0.001367	0	21205	12576327	0.54023	0.012463	0.54023	0.012463	0.0675499
276	U	28665	19330486	18261669	0.00157	0	12572	19330486	2076	4994557	4279976	0.000485	0	3965	4994557	10672	12568550	11241555	0.000949	0	21171	12568550	1.14252	0.018532	1.14252	0.018532	0.143054
277	U	23567	19299063	18408962	0.00128	0	12516	19299063	1267	4990374	4392525	0.000288	0	3952	4990374	10497	12558612	11462325	0.000916	0	21134	12558612	1.08295	0.016521	1.08295	0.016521	0.135504
278	G	27832	19261433	18422736	0.001511	0	12456	19261433	1784	4984947	4320665	0.000413	0	3932	4984947	14354	12548247	11332769	0.001267	0	21092	12548247	0.866769	0.012768	0.866769	0.012768	0.108433
279	U	50960	19230910	18325661	0.002781	0	12427	19230910	3431	4981517	4340811	0.00079	0	3925	4981517	23826	12540397	11255256	0.002117	0	21034	12540397	0.94025	0.010564	0.94025	0.010564	0.117676
280	C	73289	19204091	18196855	0.004028	0	12344	19204091	2817	4979036	4282985	0.000658	0	3918	4979036	12538	12534445	11129134	0.001127	0	20980	12534445	2.99118	0.031765	2.99118	0.031765	0.374148
281	C	32729	19168598	18217997	0.001797	0	12276	19168598	2962	4974769	4394054	0.000674	0	3910	4974769	10057	12521758	11342265	0.000887	0	20933	12521758	1.26587	0.021906	1.26587	0.021906	0.158414
282	C	34209	19135764	18142635	0.001886	0	12203	19135764	3797	4970413	4178402	0.000909	0	3908	4970413	11836	12511771	10906958	0.001085	0	20896	12511771	0.900163	0.018477	0.900163	0.018477	0.112668
283	U	16880	19104964	18046644	0.000935	0	12142	19104964	2047	4966571	4246000	0.000482	0	3906	4966571	9880	12503480	11075249	0.000892	0	20867	12503480	0.508086	0.015295	0.508086	0.015295	0.0635434
284	G	99078	19066905	17718155	0.005592	0	12082	19066905	3818	4960384	4210774	0.000907	0	3900	4960384	25333	12492159	11024220	0.002298	0	20823	12492159	2.03886	0.016268	2.03886	0.016268	0.255092
285	G	452793	19038082	18127713	0.024978	0	12009	19038082	23874	4956280	4414815	0.005408	0	3894	4956280	71896	12485440	11555869	0.006222	0	20768	12485440	3.14553	0.014313	3.14553	0.014313	0.393548
286	U	210336	18975600	18018432	0.011673	0	11934	18975600	3847	4945571	4407364	0.000873	0	3890	4945571	21047	12467221	11569467	0.001819	0	20695	12467221	5.93701	0.043936	5.93701	0.043936	0.742896
287	U	156215	18870901	18213683	0.008577	0	11733	18870901	3085	4925729	4377642	0.000705	0	3846	4925729	11130	12438892	11468542	0.00097	0	20575	12438892	8.11152	0.081133	8.11152	0.081133	1.01543
288	U	24880	18795966	18022316	0.001381	0	11438	18795966	4513	4912362	4352564	0.001037	0	3781	4912362	6771	12417596	11338032	0.000597	0	20390	12417596	0.575443	0.030523	0.575443	0.030523	0.0720976
289	C	23791	18741412	17898946	0.001329	0	11250	18741412	4601	4905732	4272846	0.001077	0	3753	4905732	10384	12405460	11220196	0.000925	0	20314	12405460	0.272708	0.0197	0.272708	0.0197	0.0340875
290	A	30599	18684558	17710509	0.001728	0	11178	18684558	3073	4891416	4149909	0.00074	0	3738	4891416	14428	12386002	11071853	0.001303	0	20273	12386002	0.757589	0.014223	0.757589	0.014223	0.0948745
291	A	37275	18635427	17695309	0.002106	0	11075	18635427	988	4884449	4155471	0.000238	0	3722	4884449	15159	12370824	11085159	0.001368	0	20218	12370824	1.36653	0.014746	1.36653	0.014746	0.170855
292	C	20060	18594075	17463190	0.001149	0	10630	18594075	2625	4878814	4169371	0.00063	0	3671	4878814	7072	12355767	11057760	0.00064	0	19946	12355767	0.81168	0.024963	0.81168	0.024963	0.101467
293	G	14677	18538392	17599479	0.000834	0	10499	18538392	1186	4871061	4401052	0.000269	0	3606	4871061	4820	12335054	11377565	0.000424	0	19850	12335054	1.33241	0.031201	1.33241	0.031201	0.166732
294	A	30567	18473269	17113695	0.001786	0	10385	18473269	1663	4861712	4333146	0.000384	0	3581	4861712	5351	12309230	11278632	0.000474	0	19744	12309230	2.95577	0.049898	2.95577	0.049898	0.370089
295	G	149017	17976754	17194715	0.008666	0	9867	17976754	5978	4848474	4361610	0.001371	0	3427	4848474	21697	12266753	11305651	0.001919	0	19447	12266753	3.80165	0.029804	3.80165	0.029804	0.47565
296	A	5561	17892203	16716378	0.000333	0	9758	17892203	1586	4834400	4242478	0.000374	0	3415	4834400	2832	12228933	11039429	0.000257	0	19356	12228933	-0.160486	0.040626	-0.160486	0.040626	-0.0199612
297	A	0	17524893	1337672	0	0	9494	17524893	0	4773095	53146	0	0	3330	4773095	0	12044152	475221	0	0	19012	12044152	nan	nan	nan	nan	NA

## Sheet: U42C C190U
Nucleotide	Sequence	Modified_mutations	Modified_read_depth	Modified_effective_depth	Modified_rate	Modified_off_target_mapped_depth	Modified_low_mapq_mapped_depth	Modified_mapped_depth	Untreated_mutations	Untreated_read_depth	Untreated_effective_depth	Untreated_rate	Untreated_off_target_mapped_depth	Untreated_low_mapq_mapped_depth	Untreated_mapped_depth	Denatured_mutations	Denatured_read_depth	Denatured_effective_depth	Denatured_rate	Denatured_off_target_mapped_depth	Denatured_low_mapq_mapped_depth	Denatured_mapped_depth	Reactivity_profile	Std_err	HQ_profile	HQ_stderr	Norm_profile
1	A	0	4316275	4114570	0	0	9823	4316275	0	4705455	4325366	0	0	9706	4705455	0	7881463	7398047	0	0	27983	7881463	nan	nan	nan	nan	NA
2	U	0	4612454	4326088	0	0	10193	4612454	0	4717314	4221979	0	0	9754	4717314	0	7913930	7282538	0	0	28150	7913930	nan	nan	nan	nan	NA
3	U	15111	4702369	4432391	0.003409	0	10311	4702369	5962	4727029	4297151	0.001387	0	9820	4727029	11081	7934529	7351522	0.001507	0	28265	7934529	1.34133	0.025358	1.34133	0.025358	0.209125
4	A	58060	4854404	4625584	0.012552	0	10575	4854404	3132	4763479	4463679	0.000702	0	9896	4763479	11266	7984825	7581172	0.001486	0	28449	7984825	7.97434	0.083333	7.97434	0.083333	1.24291
5	A	2830	4903738	4730966	0.000598	0	10627	4903738	1109	4767370	4562653	0.000243	0	9922	4767370	1958	7994589	7713003	0.000254	0	28492	7994589	1.39892	0.061548	1.39892	0.061548	0.217838
6	A	24726	5043280	4760036	0.005194	0	10811	5043280	3843	4769872	4408371	0.000872	0	9943	4769872	5903	8006157	7508676	0.000786	0	28540	8006157	5.49858	0.084897	5.49858	0.084897	0.857039
7	G	2857	5079498	4749829	0.000601	0	10953	5079498	2983	4772879	4348418	0.000686	0	10003	4772879	6212	8010686	7420113	0.000837	0	28694	8010686	-0.100935	0.020184	-0.100935	0.020184	-0.0158282
8	G	7210	5082351	4701702	0.001533	0	10979	5082351	7123	4774384	4250300	0.001676	0	10011	4774384	12323	8013666	7318814	0.001684	0	28721	8013666	-0.08457	0.01596	-0.08457	0.01596	-0.0132353
9	U	9569	5087076	4738567	0.002019	0	10995	5087076	6045	4777175	4232983	0.001428	0	10028	4777175	14365	8020453	7347817	0.001955	0	28772	8020453	0.302463	0.014358	0.302463	0.014358	0.0471172
10	U	13883	5092068	4809230	0.002887	0	11027	5092068	1702	4779695	4286090	0.000397	0	10049	4779695	8325	8025549	7423198	0.001121	0	28824	8025549	2.21995	0.033807	2.21995	0.033807	0.346204
11	U	3571	5102268	4852678	0.000736	0	11045	5102268	1525	4785099	4423891	0.000345	0	10061	4785099	3421	8033218	7556394	0.000453	0	28859	8033218	0.864011	0.036582	0.864011	0.036582	0.134529
12	A	53004	5107979	4784340	0.011079	0	11058	5107979	4078	4787286	4469775	0.000912	0	10078	4787286	20248	8036234	7545601	0.002683	0	28889	8036234	3.78856	0.032539	3.78856	0.032539	0.590623
13	U	1534	5111260	4787388	0.00032	0	11169	5111260	800	4788768	4508717	0.000177	0	10116	4788768	1737	8038068	7588612	0.000229	0	29090	8038068	0.6247	0.047469	0.6247	0.047469	0.0973283
14	A	2750	5120765	4734223	0.000581	0	11198	5120765	1681	4790420	4405008	0.000382	0	10131	4790420	7405	8041324	7445800	0.000995	0	29113	8041324	0.200364	0.014733	0.200364	0.014733	0.0311723
15	C	1870	5129135	4796637	0.00039	0	11211	5129135	2059	4791550	4433303	0.000464	0	10135	4791550	2400	8046127	7517090	0.000319	0	29130	8046127	-0.233602	0.042986	-0.233602	0.042986	-0.0361559
16	C	3046	5176441	4557905	0.000668	0	11239	5176441	3224	4793677	4354310	0.00074	0	10140	4793677	4617	8055696	7313340	0.000631	0	29142	8055696	-0.114248	0.028238	-0.114248	0.028238	-0.0177845
17	U	184281	5196290	4513804	0.040826	0	11265	5196290	1880	4798962	4405613	0.000427	0	10156	4798962	6833	8067088	7397028	0.000924	0	29175	8067088	43.7341	0.539101	43.7341	0.539101	6.81455
18	U	165068	5295561	4730234	0.034896	0	11376	5295561	4328	4804749	4439742	0.000975	0	10216	4804749	9337	8081107	7445238	0.001254	0	29276	8081107	27.0487	0.288425	27.0487	0.288425	4.21609
19	C	59584	5468651	5137643	0.011598	0	11514	5468651	4173	4807835	4489530	0.000929	0	10245	4807835	11047	8086763	7628098	0.001448	0	29315	8086763	7.36642	0.07802	7.36642	0.07802	1.1484
20	C	15695	5487312	5146208	0.00305	0	11582	5487312	4759	4809797	4475201	0.001063	0	10303	4809797	7863	8090183	7611001	0.001033	0	29360	8090183	1.92274	0.035328	1.92274	0.035328	0.299803
21	C	20643	5495799	5134387	0.004021	0	11617	5495799	4926	4811546	4495961	0.001096	0	10328	4811546	7674	8093799	7613249	0.001008	0	29401	8093799	2.90173	0.045911	2.90173	0.045911	0.452276
22	A	12913	5511072	5134694	0.002515	0	11684	5511072	3505	4814844	4463774	0.000785	0	10377	4814844	12543	8099970	7583589	0.001654	0	29480	8099970	1.04575	0.01818	1.04575	0.01818	0.163023
23	G	3799	5522227	5076394	0.000748	0	11712	5522227	2908	4817786	4391348	0.000662	0	10392	4817786	12016	8105909	7481014	0.001606	0	29490	8105909	0.053639	0.010763	0.053639	0.010763	0.00834625
24	G	3669	5528270	5078971	0.000722	0	11729	5528270	2123	4820932	4370565	0.000486	0	10409	4820932	6443	8114480	7463821	0.000863	0	29510	8114480	0.274134	0.018753	0.274134	0.018753	0.0426226
25	U	4445	5540413	5088248	0.000874	0	11766	5540413	2438	4829661	4378657	0.000557	0	10434	4829661	4190	8136993	7492479	0.000559	0	29586	8136993	0.566478	0.032127	0.566478	0.032127	0.0883865
26	A	21182	5551905	5131221	0.004128	0	11829	5551905	2574	4837529	4460054	0.000577	0	10473	4837529	9261	8146546	7579558	0.001222	0	29651	8146546	2.90623	0.039212	2.90623	0.039212	0.452916
27	A	56539	5564832	4917329	0.011498	0	11853	5564832	2079	4841767	4481278	0.000464	0	10493	4841767	7007	8151937	7589528	0.000923	0	29669	8151937	11.9513	0.152476	11.9513	0.152476	1.86324
28	C	306148	5662800	5316803	0.057581	0	11598	5662800	14018	4845816	4566712	0.00307	0	10373	4845816	28289	8159492	7677857	0.003684	0	29432	8159492	14.7949	0.092655	14.7949	0.092655	2.30623
29	A	21779	5679603	5359875	0.004063	0	11550	5679603	7383	4857047	4635345	0.001593	0	10403	4857047	23805	8163654	7756375	0.003069	0	29426	8163654	0.804988	0.012008	0.804988	0.012008	0.125441
30	A	4061	5676694	5323131	0.000763	0	11123	5676694	1611	4857126	4582287	0.000352	0	10256	4857126	4483	8153476	7676724	0.000584	0	29159	8153476	0.704357	0.027494	0.704357	0.027494	0.10969
31	A	4517	5662208	5253186	0.00086	0	10996	5662208	1931	4859095	4492378	0.00043	0	10193	4859095	5386	8150525	7560704	0.000712	0	29086	8150525	0.603649	0.024057	0.603649	0.024057	0.0941298
32	C	27800	5649006	5221539	0.005324	0	10883	5649006	6647	4859191	4429920	0.0015	0	10136	4859191	33808	8142603	7498607	0.004509	0	29045	8142603	0.848079	0.009386	0.848079	0.009386	0.132183
33	C	37823	5631309	5090160	0.007431	0	10855	5631309	15446	4862119	4475823	0.003451	0	10145	4862119	20012	8131940	7487429	0.002673	0	29038	8131940	1.48897	0.020569	1.48897	0.020569	0.232072
34	A	10932	5502514	5133304	0.00213	0	10769	5502514	6969	4945196	4571792	0.001524	0	10207	4945196	11768	8046282	7562303	0.001556	0	29182	8046282	0.388959	0.017941	0.388959	0.017941	0.0607018
35	A	21524	5335611	5023430	0.004285	0	10471	5335611	2538	4949901	4579869	0.000554	0	9772	4949901	5571	7938538	7453992	0.000747	0	28798	7938538	4.99148	0.078841	4.99148	0.078841	0.778472
36	C	15441	5393393	4884017	0.003162	0	10500	5393393	4403	4953902	4539893	0.00097	0	9724	4953902	5861	7939481	7333601	0.000799	0	28791	7939481	2.74236	0.051294	2.74236	0.051294	0.427595
37	C	21224	5243688	4816033	0.004407	0	10101	5243688	9867	5004281	4593308	0.002148	0	9281	5004281	14206	7893731	7320898	0.00194	0	28386	7893731	1.16406	0.021508	1.16406	0.021508	0.18149
38	A	86678	5368634	4881590	0.017756	0	10189	5368634	4115	5154092	4741214	0.000868	0	9560	5154092	14022	8016805	7486324	0.001873	0	28592	8016805	9.01657	0.082988	9.01657	0.082988	1.40533
39	A	152851	5416994	5040723	0.030323	0	9996	5416994	2535	5164240	4782052	0.00053	0	9175	5164240	17013	8030496	7538279	0.002257	0	28421	8030496	13.201	0.106986	13.201	0.106986	2.05741
40	C	34326	5477191	4959724	0.006921	0	9972	5477191	3904	5183389	4783715	0.000816	0	9113	5183389	7298	8043029	7513297	0.000971	0	28347	8043029	6.28495	0.084097	6.28495	0.084097	0.979952
41	U	118043	5407424	5000331	0.023607	0	9778	5407424	3632	5209442	4842858	0.00075	0	8952	5209442	13648	8017525	7523205	0.001814	0	28156	8017525	12.5995	0.114513	12.5995	0.114513	1.9639
42	C	8009	5320563	4990624	0.001605	0	9649	5320563	3695	5222855	4863437	0.00076	0	8837	5222855	5148	7972315	7548256	0.000682	0	28046	7972315	1.23907	0.036406	1.23907	0.036406	0.193113
43	U	17257	5263520	4919813	0.003508	0	9551	5263520	2115	5230013	4889284	0.000433	0	8782	5230013	6242	7959970	7516093	0.00083	0	27961	7959970	3.70275	0.057952	3.70275	0.057952	0.577438
44	C	43046	5243670	4859626	0.008858	0	9407	5243670	4661	5233842	4790230	0.000973	0	8670	5233842	9467	7940154	7403888	0.001279	0	27809	7940154	6.16654	0.072497	6.16654	0.072497	0.960881
45	G	9261	5245390	4890477	0.001894	0	9272	5245390	1732	5264870	4837104	0.000358	0	8596	5264870	8947	7960165	7429956	0.001204	0	27664	7960165	1.27524	0.022357	1.27524	0.022357	0.19884
46	A	13116	5237408	4911756	0.00267	0	9210	5237408	2145	5287582	4822271	0.000445	0	8590	5287582	13059	7980052	7459362	0.001751	0	27635	7980052	1.27123	0.0182	1.27123	0.0182	0.198053
47	U	2014	5249114	4921997	0.000409	0	9159	5249114	1259	5307138	4887743	0.000258	0	8534	5307138	2641	8007444	7490674	0.000353	0	27630	8007444	0.429985	0.034099	0.429985	0.034099	0.0666716
48	C	20460	5237358	4900319	0.004175	0	9072	5237358	3943	5307240	4785709	0.000824	0	8453	5307240	16427	8001690	7433514	0.00221	0	27555	8001690	1.51654	0.018701	1.51654	0.018701	0.236331
49	U	3231	5206716	4792957	0.000674	0	9000	5206716	1867	5314263	4726520	0.000395	0	8405	5314263	3213	7992911	7288701	0.000441	0	27478	7992911	0.633159	0.035758	0.633159	0.035758	0.0986062
50	C	13936	5156428	4770133	0.002922	0	8792	5156428	4011	5311580	4562157	0.000879	0	8333	5311580	5428	7968852	7219943	0.000752	0	27226	7968852	2.71655	0.052765	2.71655	0.052765	0.423437
51	U	22854	5142883	4728085	0.004834	0	8720	5142883	4169	5321810	4420499	0.000943	0	8330	5321810	9458	7964509	7124974	0.001327	0	27155	7964509	2.93087	0.040118	2.93087	0.040118	0.457013
52	U	6004	5123156	4700333	0.001277	0	8649	5123156	1455	5323147	4431800	0.000328	0	8321	5323147	2885	7949217	7134460	0.000404	0	27055	7949217	2.34695	0.063437	2.34695	0.063437	0.36612
53	G	31019	5085817	4733148	0.006554	0	8503	5085817	3067	5320182	4658851	0.000658	0	8284	5320182	13591	7922519	7255654	0.001873	0	26871	7922519	3.14722	0.034113	3.14722	0.034113	0.490635
54	U	7949	5068282	4542761	0.00175	0	8466	5068282	3801	5321813	4726153	0.000804	0	8285	5321813	6007	7907438	7163612	0.000839	0	26802	7907438	1.12763	0.031646	1.12763	0.031646	0.175739
55	A	8347	4860109	4494896	0.001857	0	8224	4860109	3678	5249889	4617825	0.000796	0	8244	5249889	11304	7710175	7102938	0.001591	0	26329	7710175	0.666382	0.016447	0.666382	0.016447	0.10394
56	G	3456	4839883	4481438	0.000771	0	8024	4839883	2687	5241680	4561032	0.000589	0	8129	5241680	14072	7689721	7072376	0.00199	0	25713	7689721	0.091501	0.008757	0.091501	0.008757	0.0142547
57	A	2731	4794770	4417512	0.000618	0	7989	4794770	2186	5216798	4601538	0.000475	0	8126	5216798	4966	7643763	7018924	0.000708	0	25652	7643763	0.202346	0.022227	0.202346	0.022227	0.0314805
58	U	1652	4774705	4385416	0.000377	0	7894	4774705	1637	5201932	4746142	0.000345	0	8092	5201932	3373	7620692	7048715	0.000479	0	25498	7620692	0.066436	0.02634	0.066436	0.02634	0.0104124
59	C	12974	4720035	4003023	0.003241	0	7823	4720035	4776	5170006	4625385	0.001033	0	8075	5170006	6382	7565582	6761886	0.000944	0	25376	7565582	2.33995	0.044916	2.33995	0.044916	0.364557
60	U	28532	4340636	3032394	0.009409	0	7390	4340636	5871	5008432	4135499	0.00142	0	7954	5008432	10993	7240014	5847572	0.00188	0	24066	7240014	4.24985	0.051167	4.24985	0.051167	0.662328
61	G	28204	3321813	3019596	0.00934	0	6311	3321813	4876	4564053	4076487	0.001196	0	7804	4564053	18605	6297676	5781467	0.003218	0	22085	6297676	2.53079	0.025909	2.53079	0.025909	0.394448
62	U	40684	3270894	2945808	0.013811	0	6195	3270894	4820	4551879	4020155	0.001199	0	7775	4551879	17793	6238586	5662117	0.003142	0	21788	6238586	4.01336	0.037553	4.01336	0.037553	0.625628
63	U	2701	3194703	2856035	0.000946	0	5814	3194703	1955	4525040	4078745	0.000479	0	7521	4525040	2850	6160188	5605859	0.000508	0	20148	6160188	0.917399	0.045068	0.917399	0.045068	0.143282
64	C	121592	3095335	2849737	0.042668	0	5375	3095335	4899	4484334	4093992	0.001197	0	7197	4484334	13302	6066496	5617830	0.002368	0	18031	6066496	17.5145	0.160573	17.5145	0.160573	2.72961
65	U	4284	3029399	2748378	0.001559	0	5201	3029399	2101	4472609	4121332	0.00051	0	7135	4472609	3312	6002853	5575734	0.000594	0	17660	6002853	1.7659	0.053847	1.7659	0.053847	0.27525
66	C	19224	3000435	2760929	0.006963	0	5073	3000435	3452	4455836	4119194	0.000838	0	7059	4455836	3358	5963380	5614005	0.000598	0	17341	5963380	10.2397	0.197083	10.2397	0.197083	1.59641
67	U	101254	2986137	2648769	0.038227	0	4987	2986137	88967	4447053	3650860	0.024369	0	7023	4447053	138531	5930505	5451208	0.025413	0	17027	5930505	0.545315	0.005902	0.545315	0.005902	0.084993
68	A	60572	3044666	2690547	0.022513	0	4937	3044666	4206	4452717	3592308	0.001171	0	7008	4452717	15671	5885499	5396897	0.002904	0	16753	5885499	7.34994	0.06692	7.34994	0.06692	1.14545
69	A	48469	3005164	2644476	0.018328	0	4751	3005164	2649	4431302	3354640	0.00079	0	6828	4431302	11185	5840477	5120636	0.002184	0	16233	5840477	8.02946	0.085242	8.02946	0.085242	1.2516
70	A	34590	2967516	2640508	0.0131	0	4683	2967516	2075	4411038	3664667	0.000566	0	6795	4411038	5523	5788916	5046227	0.001094	0	16035	5788916	11.4516	0.167376	11.4516	0.167376	1.78571
71	C	23203	3022811	2652936	0.008746	0	4507	3022811	3369	4394089	3572154	0.000943	0	6661	4394089	4106	5751827	4926218	0.000833	0	15753	5751827	9.36177	0.162698	9.36177	0.162698	1.46001
72	G	13780	2994081	2695334	0.005113	0	4368	2994081	4109	4371837	3718388	0.001105	0	6566	4371837	12437	5679556	5047604	0.002464	0	15275	5679556	1.62645	0.02396	1.62645	0.02396	0.253528
73	A	10640	2965414	2655496	0.004007	0	4203	2965414	2574	4359556	3476140	0.00074	0	6477	4359556	5983	5646231	4944487	0.00121	0	14627	5646231	2.69935	0.048927	2.69935	0.048927	0.420826
74	A	21426	2971741	2653496	0.008075	0	4086	2971741	1882	4353676	3255225	0.000578	0	6433	4353676	4975	5618297	4780849	0.001041	0	13989	5618297	7.20393	0.115783	7.20393	0.115783	1.12247
75	C	25534	2939518	2558147	0.009981	0	3979	2939518	19075	4334694	3182929	0.005993	0	6326	4334694	14556	5555353	4618764	0.003151	0	13600	5555353	1.2656	0.026315	1.2656	0.026315	0.197263
76	U	52562	3041431	2476891	0.021221	0	3887	3041431	8051	4371439	3212548	0.002506	0	6250	4371439	15048	5441883	4409101	0.003413	0	12944	5441883	5.4835	0.052922	5.4835	0.052922	0.854657
77	U	72426	2940145	2624218	0.027599	0	3685	2940145	1389	4312757	3533330	0.000393	0	6156	4312757	5238	5210240	4580278	0.001144	0	11980	5210240	23.7898	0.340844	23.7898	0.340844	3.70661
78	U	67092	2902051	2570489	0.026101	0	3586	2902051	13858	4291727	3443618	0.004024	0	5984	4291727	21618	5139817	4475155	0.004831	0	11542	5139817	4.57009	0.038096	4.57009	0.038096	0.712265
79	A	34590	2896796	2612538	0.01324	0	3479	2896796	7403	4290459	3445132	0.002149	0	5669	4290459	14745	5047889	4455209	0.00331	0	10968	5047889	3.3512	0.035795	3.3512	0.035795	0.522253
80	A	43693	2837526	2587325	0.016887	0	3351	2837526	2406	4250871	3189458	0.000754	0	5317	4250871	10219	4970145	4262506	0.002397	0	10410	4970145	6.72931	0.074887	6.72931	0.074887	1.04902
81	A	17088	2787310	2562124	0.006669	0	3170	2787310	1275	4219845	3195369	0.000399	0	4974	4219845	3097	4892249	4139952	0.000748	0	9712	4892249	8.3821	0.166015	8.3821	0.166015	1.30648
82	A	9745	2767586	2570305	0.003791	0	2301	2767586	1329	4205448	3341640	0.000398	0	3837	4205448	1900	4839968	4211005	0.000451	0	5159	4839968	7.52145	0.19392	7.52145	0.19392	1.17259
83	U	7686	2936478	2723025	0.002823	0	2194	2936478	954	4202068	3647798	0.000262	0	3234	4202068	1952	4827135	4298765	0.000454	0	3636	4827135	5.64008	0.147212	5.64008	0.147212	0.879209
84	C	7502	2914858	2739468	0.002738	0	2163	2914858	3030	4190064	3752010	0.000808	0	3136	4190064	3153	4776956	4409540	0.000715	0	3412	4776956	2.70044	0.068476	2.70044	0.068476	0.420717
85	U	13518	2909432	2725029	0.004961	0	2155	2909432	2820	4187886	3669772	0.000768	0	3097	4187886	6636	4768839	4341215	0.001529	0	3353	4768839	2.74253	0.044745	2.74253	0.044745	0.427421
86	G	19751	2901144	2749745	0.007183	0	2118	2901144	3336	4181459	3673696	0.000908	0	3016	4181459	18582	4752452	4386841	0.004236	0	3108	4752452	1.48135	0.016657	1.48135	0.016657	0.230885
87	U	1551	2875104	2711049	0.000572	0	2108	2875104	1068	4174371	3683327	0.00029	0	2989	4174371	1797	4731841	4322030	0.000416	0	3082	4731841	0.678604	0.043959	0.678604	0.043959	0.105656
88	G	2899	2864808	2707230	0.001071	0	2101	2864808	1386	4168579	3754020	0.000369	0	2941	4168579	4859	4715054	4364753	0.001113	0	3043	4715054	0.630264	0.021915	0.630264	0.021915	0.0983061
89	U	2779	2859720	2686144	0.001035	0	2105	2859720	1292	4167931	3731128	0.000346	0	2932	4167931	3631	4706918	4313338	0.000842	0	3016	4706918	0.817637	0.029302	0.817637	0.029302	0.12754
90	G	5237	2852918	2675285	0.001958	0	2116	2852918	2066	4164672	3650411	0.000566	0	2900	4164672	10025	4693905	4244955	0.002362	0	2957	4693905	0.589248	0.013915	0.589248	0.013915	0.0918539
91	G	8126	2845183	2677307	0.003035	0	2114	2845183	1600	4162364	3645773	0.000439	0	2884	4162364	7717	4679136	4198977	0.001838	0	2925	4679136	1.41269	0.025098	1.41269	0.025098	0.220139
92	C	8519	2844365	2688809	0.003168	0	2128	2844365	4783	4161813	3477578	0.001375	0	2875	4161813	6031	4671842	4209999	0.001433	0	2928	4671842	1.25158	0.032041	1.25158	0.032041	0.195017
93	U	2649	2843115	2686667	0.000986	0	2137	2843115	1803	4161593	3571520	0.000505	0	2865	4161593	2757	4661405	4272278	0.000645	0	2897	4661405	0.7456	0.037714	0.7456	0.037714	0.116231
94	G	20048	2838693	2715210	0.007384	0	2142	2838693	2194	4161555	3578806	0.000613	0	2829	4161555	11244	4648739	4317732	0.002604	0	2835	4648739	2.59991	0.032053	2.59991	0.032053	0.405275
95	U	8008	2881655	2730659	0.002933	0	2155	2881655	1341	4175997	3784818	0.000354	0	2809	4175997	1959	4656219	4284910	0.000457	0	2799	4656219	5.63954	0.147719	5.63954	0.147719	0.879576
96	C	7893	2901526	2758756	0.002861	0	2165	2901526	6783	4179393	3815090	0.001778	0	2745	4179393	7347	4626722	4294739	0.001711	0	2723	4626722	0.633152	0.023837	0.633152	0.023837	0.0986545
97	A	9685	2892046	2750320	0.003521	0	2169	2892046	3192	4182905	3739755	0.000854	0	2714	4182905	9303	4613470	4161625	0.002235	0	2689	4613470	1.19345	0.021331	1.19345	0.021331	0.185988
98	C	9807	2893101	2755931	0.003559	0	2172	2893101	2941	4182852	3647505	0.000806	0	2702	4182852	4573	4606564	4135691	0.001106	0	2659	4606564	2.48901	0.050908	2.48901	0.050908	0.387962
99	U	1193	2890820	2748294	0.000434	0	2181	2890820	753	4181671	3699747	0.000204	0	2705	4181671	1375	4598431	4131559	0.000333	0	2744	4598431	0.69278	0.047663	0.69278	0.047663	0.107652
100	C	6661	2887107	2723473	0.002446	0	2179	2887107	3516	4179316	3654637	0.000962	0	2701	4179316	4778	4586549	4130679	0.001157	0	2731	4586549	1.2827	0.034818	1.2827	0.034818	0.199912
101	G	2365	2885103	2705737	0.000874	0	2182	2885103	1920	4182230	3620865	0.00053	0	2690	4182230	7430	4573452	4084433	0.001819	0	2711	4573452	0.188999	0.012111	0.188999	0.012111	0.0294757
102	G	1629	2874526	2695604	0.000604	0	2179	2874526	1656	4179366	3598796	0.00046	0	2684	4179366	7638	4557495	4068854	0.001877	0	2696	4557495	0.076798	0.010034	0.076798	0.010034	0.0119574
103	C	5338	2868015	2702124	0.001975	0	2223	2868015	3032	4178629	3455667	0.000877	0	2696	4178629	2940	4547869	4122391	0.000713	0	2723	4547869	1.5397	0.052373	1.5397	0.052373	0.240022
104	U	13258	2862583	2661869	0.004981	0	2220	2862583	1867	4177722	3521431	0.00053	0	2674	4177722	3198	4538970	4135178	0.000773	0	2684	4538970	5.75476	0.1172	5.75476	0.1172	0.897463
105	G	424525	2840868	2657533	0.159744	0	2214	2840868	2229	4170864	3513537	0.000634	0	2651	4170864	8742	4510630	4098969	0.002133	0	2634	4510630	74.6037	0.806175	74.6037	0.806175	11.6264
106	C	10520	2846838	2573196	0.004088	0	2233	2846838	3607	4169369	3619368	0.000997	0	2615	4169369	3233	4481421	4003076	0.000808	0	2593	4481421	3.82814	0.08597	3.82814	0.08597	0.596247
107	A	7549	2742803	2600491	0.002903	0	2166	2742803	1979	4107815	3592446	0.000551	0	2445	4107815	2668	4385761	4052300	0.000658	0	2489	4385761	3.5724	0.08782	3.5724	0.08782	0.557121
108	U	2203	2722969	2524804	0.000873	0	2115	2722969	1363	4100111	3475473	0.000392	0	2299	4100111	1368	4362003	3919105	0.000349	0	2377	4362003	1.37617	0.071742	1.37617	0.071742	0.214812
109	G	2846	2731463	2566616	0.001109	0	2056	2731463	1443	4098014	3541633	0.000407	0	2146	4098014	2977	4307924	3912601	0.000761	0	2233	4307924	0.921852	0.035077	0.921852	0.035077	0.143777
110	C	2254	2729869	2498918	0.000902	0	2051	2729869	2232	4097141	2898529	0.00077	0	2144	4097141	1316	4308173	3514976	0.000374	0	2222	4308173	0.352418	0.067562	0.352418	0.067562	0.0550099
111	U	5433	2720318	2481627	0.002189	0	2042	2720318	1447	4101578	2834607	0.00051	0	2136	4101578	4004	4302616	3411607	0.001174	0	2217	4302616	1.43043	0.035808	1.43043	0.035808	0.222906
112	U	1162	2708945	2419201	0.00048	0	2036	2708945	571	4102400	2615582	0.000218	0	2121	4102400	1009	4291587	3178804	0.000317	0	2201	4291587	0.825471	0.058944	0.825471	0.058944	0.128819
113	A	7328	2668696	2434314	0.00301	0	1995	2668696	1301	4098688	3064213	0.000425	0	2088	4098688	5280	4260422	3355664	0.001573	0	2162	4260422	1.64333	0.032664	1.64333	0.032664	0.256136
114	G	3008	2650153	2451475	0.001227	0	1969	2650153	1640	4096791	3196671	0.000513	0	2065	4096791	8436	4241532	3501300	0.002409	0	2130	4241532	0.296333	0.011148	0.296333	0.011148	0.0461955
115	U	4284	2631305	2459902	0.001742	0	1964	2631305	1183	4096980	3585563	0.00033	0	2062	4096980	3454	4232768	3791242	0.000911	0	2121	4232768	1.54942	0.040729	1.54942	0.040729	0.241577
116	G	2823	2609260	2453721	0.00115	0	1968	2609260	2136	4094985	3638822	0.000587	0	2053	4094985	8946	4213733	3849340	0.002324	0	2093	4213733	0.242464	0.011102	0.242464	0.011102	0.0377582
117	C	3304	2597671	2425075	0.001362	0	1961	2597671	3017	4094057	3637286	0.000829	0	2039	4094057	2642	4204689	3834995	0.000689	0	2081	4204689	0.773629	0.043483	0.773629	0.043483	0.120572
118	A	5021	2572128	2434258	0.002063	0	1957	2572128	1938	4094488	3595465	0.000539	0	2031	4094488	7160	4185846	3860015	0.001855	0	2059	4185846	0.821401	0.019598	0.821401	0.019598	0.12805
119	C	2467	2559701	2428327	0.001016	0	1954	2559701	2532	4094058	3576671	0.000708	0	2019	4094058	1941	4177631	3896610	0.000498	0	2048	4177631	0.618328	0.051776	0.618328	0.051776	0.0963962
120	U	13069	2546974	2420036	0.0054	0	1951	2546974	1922	4095841	3668380	0.000524	0	2017	4095841	5096	4170086	3888061	0.001311	0	2040	4170086	3.72051	0.064019	3.72051	0.064019	0.579695
121	C	2213	2534255	2373992	0.000932	0	1952	2534255	2817	4096685	3253841	0.000866	0	2008	4096685	2251	4161709	3697798	0.000609	0	2036	4161709	0.109142	0.042225	0.109142	0.042225	0.0168914
122	A	2802	2484958	2346276	0.001194	0	1938	2484958	2537	4093004	3286276	0.000772	0	1989	4093004	8357	4123750	3675316	0.002274	0	2017	4123750	0.185694	0.012166	0.185694	0.012166	0.0289241
123	C	3418	2472237	2293613	0.00149	0	1925	2472237	2649	4091324	3102342	0.000854	0	1982	4091324	2407	4113063	3507166	0.000686	0	2006	4113063	0.927212	0.048176	0.927212	0.048176	0.144501
124	G	1788	2448122	2295833	0.000779	0	1917	2448122	2021	4087630	3559002	0.000568	0	1966	4087630	6860	4090439	3643213	0.001883	0	1994	4090439	0.11203	0.011938	0.11203	0.011938	0.0174651
125	C	1981	2434768	2254726	0.000879	0	1911	2434768	2763	4086281	3528469	0.000783	0	1974	4086281	1838	4081295	3594341	0.000511	0	1994	4081295	0.186835	0.048558	0.186835	0.048558	0.0292812
126	A	1196	2393234	2251800	0.000531	0	1931	2393234	1615	4080906	3677650	0.000439	0	2029	4080906	2330	4040946	3697279	0.00063	0	2079	4040946	0.145974	0.030062	0.145974	0.030062	0.0227607
127	G	3133	2382523	2233925	0.001402	0	1928	2382523	1332	4080774	3548210	0.000375	0	2026	4080774	3145	4051265	3685657	0.000853	0	2060	4051265	1.20363	0.038316	1.20363	0.038316	0.187655
128	U	3549	2376050	1990266	0.001783	0	1914	2376050	1472	4086978	3016847	0.000488	0	2034	4086978	2570	4070586	3486912	0.000737	0	2049	4070586	1.75737	0.056113	1.75737	0.056113	0.273868
129	A	45321	2181018	1767854	0.025636	0	1891	2181018	4200	4057036	2886206	0.001455	0	2006	4057036	7444	3942966	3377837	0.002204	0	2031	3942966	10.9725	0.138792	10.9725	0.138792	1.71002
130	U	28295	1914873	1659292	0.017052	0	1833	1914873	2587	4019437	2677657	0.000966	0	1950	4019437	9325	3770288	3207121	0.002908	0	1981	3770288	5.53252	0.067385	5.53252	0.067385	0.862168
131	A	32857	1813944	1554045	0.021143	0	1829	1813944	3133	3999875	2810028	0.001115	0	1998	3999875	11066	3693687	3157994	0.003504	0	2089	3693687	5.71554	0.063972	5.71554	0.063972	0.890865
132	A	15056	1707084	1515843	0.009932	0	1783	1707084	1575	3984487	2730180	0.000577	0	1954	3984487	4314	3621087	3000473	0.001438	0	2056	3621087	6.50697	0.114397	6.50697	0.114397	1.01397
133	U	16214	1782846	1549204	0.010466	0	1789	1782846	2467	3978836	3031339	0.000814	0	1924	3978836	4895	3593378	3007814	0.001627	0	2014	3593378	5.93095	0.099188	5.93095	0.099188	0.92463
134	U	18541	1748378	1418240	0.013073	0	1794	1748378	5782	3964228	2872835	0.002013	0	1930	3964228	12869	3525827	2917703	0.004411	0	2037	3525827	2.5077	0.031599	2.5077	0.031599	0.390802
135	A	30198	1614852	1386796	0.021775	0	1778	1614852	3166	3933862	3016325	0.00105	0	1908	3933862	7939	3424020	2934475	0.002705	0	2051	3424020	7.66081	0.097904	7.66081	0.097904	1.19417
136	A	48540	1547302	1364313	0.035578	0	1754	1547302	2244	3922468	2975296	0.000754	0	1876	3922468	6845	3366869	2927742	0.002338	0	2029	3366869	14.895	0.192949	14.895	0.192949	2.32152
137	U	8406	1598849	1371421	0.006129	0	1572	1598849	2047	3923122	3010148	0.00068	0	1774	3923122	3495	3355857	2906238	0.001203	0	1911	3355857	4.53138	0.095508	4.53138	0.095508	0.705976
138	A	28638	1718028	1485708	0.019276	0	1650	1718028	1620	3904820	2970363	0.000545	0	1749	3904820	4529	3343178	2989326	0.001515	0	1998	3343178	12.3627	0.198692	12.3627	0.198692	1.92702
139	A	6012	1786519	1558514	0.003858	0	1699	1786519	1629	3892400	2852326	0.000571	0	1736	3892400	2929	3329571	2863205	0.001023	0	1975	3329571	3.21258	0.077975	3.21258	0.077975	0.500798
140	C	7749	2005573	1699897	0.004559	0	1756	2005573	2228	3889649	2920281	0.000763	0	1717	3889649	2093	3375055	2844954	0.000736	0	1944	3375055	5.15921	0.134739	5.15921	0.134739	0.803872
141	U	15814	2053797	1733680	0.009122	0	1794	2053797	2808	3887130	2387391	0.001176	0	1706	3887130	6677	3369006	2608765	0.002559	0	1966	3369006	3.10436	0.048184	3.10436	0.048184	0.483968
142	A	37284	2088949	1796111	0.020758	0	1784	2088949	2399	3892178	2489537	0.000964	0	1689	3892178	6155	3421560	2755873	0.002233	0	1990	3421560	8.86292	0.123113	8.86292	0.123113	1.3816
143	A	36032	2198806	1960799	0.018376	0	1845	2198806	1985	3896267	2530528	0.000784	0	1674	3896267	4672	3472796	2817107	0.001658	0	1985	3472796	10.6074	0.166143	10.6074	0.166143	1.65375
144	U	12493	2560959	2296717	0.00544	0	1937	2560959	1515	3919251	3059346	0.000495	0	1662	3919251	3497	3604109	3086176	0.001133	0	1994	3604109	4.36345	0.086112	4.36345	0.086112	0.68026
145	U	8889	2657217	2364985	0.003759	0	1991	2657217	1472	3927379	3056260	0.000482	0	1652	3927379	2522	3666265	3207096	0.000786	0	2030	3666265	4.16713	0.09854	4.16713	0.09854	0.649819
146	A	68428	2685482	2445376	0.027983	0	2031	2685482	5627	3917861	3126594	0.0018	0	1646	3917861	20945	3668642	3236010	0.006472	0	2119	3668642	4.04526	0.032683	4.04526	0.032683	0.63055
147	C	19784	2827857	2614542	0.007567	0	2026	2827857	3669	3919782	3163376	0.00116	0	1581	3919782	4803	3739507	3377802	0.001422	0	2090	3739507	4.5059	0.076419	4.5059	0.076419	0.702253
148	U	7559	3035101	2741038	0.002758	0	2078	3035101	1265	5893535	4592704	0.000275	0	1602	5893535	2747	5152090	4285645	0.000641	0	2119	5152090	3.87265	0.089746	3.87265	0.089746	0.60375
149	G	70902	3075869	2838343	0.02498	0	2052	3075869	4482	5733556	4394161	0.00102	0	1567	5733556	10314	5162170	4321414	0.002387	0	2091	5162170	10.0389	0.106569	10.0389	0.106569	1.56449
150	U	1326	3098155	2849488	0.000465	0	2103	3098155	548	4850489	3763002	0.000146	0	1577	4850489	990	4862556	3985565	0.000248	0	2153	4862556	1.28713	0.070338	1.28713	0.070338	0.200483
151	C	2433	3092895	2849602	0.000854	0	2074	3092895	2513	4000239	3212906	0.000782	0	1531	4000239	2230	4080974	3458526	0.000645	0	2138	4080974	0.111116	0.036218	0.111116	0.036218	0.0173985
152	G	9076	3087710	2845372	0.00319	0	2072	3087710	1609	3976902	3010816	0.000534	0	1514	3976902	6612	4045479	3344599	0.001977	0	2138	4045479	1.34317	0.024599	1.34317	0.024599	0.209392
153	U	4892	3092054	2856608	0.001713	0	2060	3092054	1459	3965246	3078826	0.000474	0	1505	3965246	4281	4052161	3474603	0.001232	0	2141	4052161	1.00532	0.027063	1.00532	0.027063	0.156747
154	U	1292	3105379	2812566	0.000459	0	2026	3105379	923	3968024	3148280	0.000293	0	1485	3968024	1404	4105802	3545254	0.000396	0	2120	4105802	0.419651	0.041959	0.419651	0.041959	0.0653358
155	G	2926	3104856	2762556	0.001059	0	2008	3104856	1150	3961649	3438274	0.000334	0	1471	3961649	4993	4112413	3651026	0.001368	0	2116	4112413	0.529917	0.017699	0.529917	0.017699	0.082602
156	A	11612	3097963	2723439	0.004264	0	1845	3097963	1433	3954085	3341633	0.000429	0	1245	3954085	6928	4113886	3526843	0.001964	0	1975	4113886	1.95223	0.03145	1.95223	0.03145	0.304342
157	C	4346	3108651	2751022	0.00158	0	1825	3108651	2723	3955919	3332258	0.000817	0	1181	3955919	4126	4144476	3562503	0.001158	0	1975	4144476	0.658461	0.026758	0.658461	0.026758	0.102696
158	A	6724	3106078	2694597	0.002495	0	1828	3106078	2516	3949525	3215394	0.000782	0	1183	3949525	8270	4150038	3451142	0.002396	0	1984	4150038	0.714799	0.016292	0.714799	0.016292	0.111432
159	G	1378	3132872	2761423	0.000499	0	1827	3132872	1358	3945599	3357400	0.000404	0	1181	3945599	4308	4229964	3660152	0.001177	0	2005	4229964	0.080321	0.014796	0.080321	0.014796	0.0125801
160	G	1015	3153528	2774987	0.000366	0	1841	3153528	826	3945039	3341568	0.000247	0	1192	3945039	2076	4313113	3728975	0.000557	0	2013	4313113	0.212994	0.026188	0.212994	0.026188	0.0332989
161	A	4050	3184589	2857070	0.001418	0	1832	3184589	1191	3942677	3385730	0.000352	0	1176	3942677	3288	4365762	3845628	0.000855	0	2009	4365762	1.24651	0.035964	1.24651	0.035964	0.194325
162	C	14994	3250869	2862758	0.005238	0	1834	3250869	3280	3941314	3209624	0.001022	0	1174	3941314	5958	4419679	3779686	0.001576	0	2016	4419679	2.67438	0.045441	2.67438	0.045441	0.416949
163	A	17569	3240608	2833674	0.0062	0	1862	3240608	1994	3929905	3087604	0.000646	0	1188	3929905	7163	4409410	3644646	0.001965	0	2059	4409410	2.8261	0.041661	2.8261	0.041661	0.440536
164	C	4744	3251920	2821273	0.001682	0	1828	3251920	2410	3926105	3130577	0.00077	0	1194	3926105	2439	4433453	3704037	0.000658	0	2033	4433453	1.38455	0.052228	1.38455	0.052228	0.216027
165	G	2651	3258935	2853272	0.000929	0	1830	3258935	3456	3921153	3255595	0.001062	0	1206	3921153	6742	4457691	3814603	0.001767	0	2046	4457691	-0.074939	0.014473	-0.074939	0.014473	-0.0117315
166	A	7098	3293817	2858616	0.002483	0	1841	3293817	1517	3918714	3234259	0.000469	0	1235	3918714	5072	4545757	3919116	0.001294	0	2063	4545757	1.55619	0.032904	1.55619	0.032904	0.242585
167	G	3675	3318166	2843774	0.001292	0	1836	3318166	1219	3917945	3056726	0.000399	0	1247	3917945	3509	4591153	3895364	0.000901	0	2082	4591153	0.991885	0.031641	0.991885	0.031641	0.154477
168	U	11863	3608702	3117710	0.003805	0	1841	3608702	1293	3939933	3007917	0.00043	0	1311	3939933	4352	5008256	4289810	0.001014	0	2107	5008256	3.32694	0.062193	3.32694	0.062193	0.518769
169	A	40179	3694365	3295475	0.012192	0	1917	3694365	1771	3935043	3021835	0.000586	0	1375	3935043	5611	5110556	4508494	0.001245	0	2211	5110556	9.32562	0.134213	9.32562	0.134213	1.45295
170	A	13138	3920582	3499041	0.003755	0	1938	3920582	985	3929224	3122299	0.000315	0	1388	3929224	3429	5185375	4561140	0.000752	0	2233	5185375	4.5748	0.090448	4.5748	0.090448	0.712983
171	C	15327	3976239	3522017	0.004352	0	1951	3976239	2059	3927429	3160907	0.000651	0	1392	3927429	2816	5215008	4542429	0.00062	0	2252	5215008	5.96899	0.128076	5.96899	0.128076	0.930392
172	U	2433	3980131	3434425	0.000708	0	1946	3980131	702	3926123	3210554	0.000219	0	1394	3926123	2183	5228567	4460066	0.000489	0	2242	5228567	1.00063	0.040049	1.00063	0.040049	0.155861
173	C	4910	3991074	3440548	0.001427	0	1954	3991074	2205	3925087	3185177	0.000692	0	1398	3925087	3024	5253320	4474963	0.000676	0	2254	5253320	1.08741	0.042134	1.08741	0.042134	0.169465
174	G	157472	3995442	3548593	0.044376	0	1946	3995442	5855	3927648	3217099	0.00182	0	1421	3927648	16768	5304434	4551493	0.003684	0	2254	5304434	11.5513	0.094449	11.5513	0.094449	1.80044
175	U	3645	4129574	3674864	0.000992	0	1953	4129574	1535	3930144	3162643	0.000485	0	1438	3930144	2532	5353345	4572264	0.000554	0	2280	5353345	0.914669	0.041364	0.914669	0.041364	0.142638
176	C	6258	4148073	3696686	0.001693	0	1937	4148073	2378	3928259	3184216	0.000747	0	1441	3928259	3221	5365297	4634736	0.000695	0	2290	5365297	1.3613	0.044823	1.3613	0.044823	0.212151
177	U	10618	4211952	3761422	0.002823	0	1935	4211952	1016	3939534	2961689	0.000343	0	1469	3939534	2844	5454699	4628696	0.000614	0	2301	5454699	4.03598	0.089567	4.03598	0.089567	0.629538
178	A	29681	4266257	3913134	0.007585	0	1937	4266257	1718	3940082	3145357	0.000546	0	1492	3940082	11270	5511892	4899374	0.0023	0	2333	5511892	3.05994	0.035071	3.05994	0.035071	0.477004
179	U	2294	4268883	3871309	0.000593	0	1926	4268883	799	3938856	3091212	0.000258	0	1491	3938856	1798	5517886	4784951	0.000376	0	2336	5517886	0.889101	0.045999	0.889101	0.045999	0.138866
180	C	24316	4271663	3816820	0.006371	0	1921	4271663	2854	3936296	2973987	0.00096	0	1500	3936296	6837	5520751	4681733	0.00146	0	2352	5520751	3.70532	0.054241	3.70532	0.054241	0.577648
181	U	58619	4280414	3845201	0.015245	0	1935	4280414	2896	3936369	2926797	0.000989	0	1522	3936369	13911	5539712	4692361	0.002965	0	2363	5539712	4.80848	0.046386	4.80848	0.046386	0.749396
182	U	2301	4332449	3874281	0.000594	0	1952	4332449	533	3937442	2924828	0.000182	0	1534	3937442	1695	5594392	4763828	0.000356	0	2396	5594392	1.15704	0.049929	1.15704	0.049929	0.180379
183	C	8302	4299730	3923391	0.002116	0	1889	4299730	2039	3927185	3046131	0.000669	0	1531	3927185	3331	5601905	4877102	0.000683	0	2400	5601905	2.11813	0.054536	2.11813	0.054536	0.330207
184	U	5250	4308987	3874351	0.001355	0	1889	4308987	1324	3925083	3048857	0.000434	0	1552	3925083	3551	5627947	4840722	0.000734	0	2413	5627947	1.25524	0.036856	1.25524	0.036856	0.19557
185	G	49494	4329590	3850624	0.012854	0	1880	4329590	2176	3922139	3003797	0.000724	0	1555	3922139	13457	5681899	4860497	0.002769	0	2442	5681899	4.38087	0.04351	4.38087	0.04351	0.682773
186	C	20350	4312944	3741683	0.005439	0	1859	4312944	3097	3915986	3196024	0.000969	0	1566	3915986	5524	5686211	4963651	0.001113	0	2440	5686211	4.01631	0.065868	4.01631	0.065868	0.625966
187	A	189957	4225618	3824673	0.049666	0	1782	4225618	2265	3878907	3220860	0.000703	0	1549	3878907	11264	5683841	5024200	0.002242	0	2394	5683841	21.8395	0.212064	21.8395	0.212064	3.40385
188	G	7456	4403555	4037776	0.001847	0	1808	4403555	2304	3873728	3184604	0.000723	0	1575	3873728	11184	5710438	5088209	0.002198	0	2428	5710438	0.51095	0.012846	0.51095	0.012846	0.0797034
189	G	3804	4395307	3831016	0.000993	0	1747	4395307	1250	3871509	2005607	0.000623	0	1579	3871509	7013	5721185	4591885	0.001527	0	2413	5721185	0.242065	0.015897	0.242065	0.015897	0.037766
190	U	6240	4423086	3933063	0.001587	0	1752	4423086	2844	3875073	1968264	0.001445	0	1632	3875073	6693	5818991	4721065	0.001418	0	2490	5818991	0.099896	0.023821	0.099896	0.023821	0.0156081
191	U	9302	4420938	3882582	0.002396	0	1617	4420938	986	3875497	1990413	0.000495	0	1602	3875497	4561	5830418	4692387	0.000972	0	2469	5830418	1.9552	0.041889	1.9552	0.041889	0.304828
192	G	7241	4416486	4068811	0.00178	0	1592	4416486	1250	3876600	3100340	0.000403	0	1609	3876600	12057	5851444	5135636	0.002348	0	2501	5851444	0.586296	0.011466	0.586296	0.011466	0.0914059
193	C	6996	4453629	4032219	0.001735	0	1598	4453629	2455	3880156	2861595	0.000858	0	1634	3880156	4439	5906763	5110274	0.000869	0	2562	5906763	1.00975	0.034602	1.00975	0.034602	0.157296
194	U	21772	4487423	4119200	0.005285	0	1578	4487423	1570	3884223	2743026	0.000572	0	1687	3884223	6503	5954465	5154776	0.001262	0	2593	5954465	3.73599	0.055531	3.73599	0.055531	0.582072
195	U	3558	4523002	4141424	0.000859	0	1573	4523002	869	3884262	2701417	0.000322	0	1706	3884262	2778	5992332	5174548	0.000537	0	2631	5992332	1.00109	0.038648	1.00109	0.038648	0.155861
196	A	8918	4526160	4142863	0.002153	0	1579	4526160	1028	3877563	3037174	0.000338	0	1721	3877563	10338	6004760	5240501	0.001973	0	2633	6004760	0.91962	0.015619	0.91962	0.015619	0.14338
197	C	4334	4515485	4078721	0.001063	0	1534	4515485	2391	3875086	3187600	0.00075	0	1708	3875086	4341	6006401	5262995	0.000825	0	2624	6006401	0.378865	0.027602	0.378865	0.027602	0.0591329
198	G	6672	4524075	4076048	0.001637	0	1588	4524075	3939	3875670	3244690	0.001214	0	1771	3875670	15816	6037751	5301467	0.002983	0	2771	6037751	0.141753	0.009404	0.141753	0.009404	0.0221017
199	G	24684	4540537	4104864	0.006013	0	1620	4540537	13169	3875396	3028401	0.004348	0	1806	3875396	34604	6070765	5269421	0.006567	0	2862	6070765	0.25352	0.008314	0.25352	0.008314	0.0395172
200	U	172850	4888111	4435385	0.038971	0	1674	4888111	3194	3889545	2885341	0.001107	0	1959	3889545	13241	6336496	5515472	0.002401	0	3193	6336496	15.7719	0.142751	15.7719	0.142751	2.45795
201	U	98669	4928989	4611722	0.021395	0	1669	4928989	910	3888629	2919821	0.000312	0	1967	3888629	6837	6354042	5604353	0.00122	0	3235	6354042	17.2824	0.216507	17.2824	0.216507	2.69346
202	U	7612	5198863	4795328	0.001587	0	1695	5198863	521	3887224	3079330	0.000169	0	2102	3887224	3123	6419206	5681877	0.00055	0	3532	6419206	2.5802	0.05839	2.5802	0.05839	0.401839
203	C	26723	5217877	4754442	0.005621	0	1622	5217877	2975	3880198	3246738	0.000916	0	2121	3880198	7512	6429773	5717622	0.001314	0	3572	6429773	3.58062	0.050548	3.58062	0.050548	0.558088
204	G	65896	5381492	4961131	0.013282	0	1666	5381492	1958	3879299	3295226	0.000594	0	2181	3879299	16153	6501728	5844262	0.002764	0	3864	6501728	4.5907	0.040973	4.5907	0.040973	0.715474
205	U	16923	5696199	5271400	0.00321	0	1694	5696199	1547	3879728	3289166	0.00047	0	2243	3879728	6654	6622749	5972778	0.001114	0	4005	6622749	2.45949	0.038923	2.45949	0.038923	0.383357
206	C	34930	5712641	5289845	0.006603	0	1667	5712641	3111	3874868	3260283	0.000954	0	2266	3874868	8532	6625231	5954811	0.001433	0	4161	6625231	3.94266	0.05072	3.94266	0.05072	0.614418
207	C	9721	5709876	5256483	0.001849	0	1667	5709876	3434	3873773	3315387	0.001036	0	2252	3873773	7905	6633429	5959183	0.001327	0	4183	6633429	0.613301	0.020617	0.613301	0.020617	0.09549
208	G	8272	5693481	5242723	0.001578	0	1663	5693481	1364	3871895	3326653	0.00041	0	2275	3871895	12451	6634614	5990055	0.002079	0	4236	6634614	0.56181	0.011114	0.56181	0.011114	0.0875642
209	U	17054	5695292	5273246	0.003234	0	1663	5695292	1359	3870573	3430038	0.000396	0	2268	3870573	6914	6645022	6073194	0.001138	0	4253	6645022	2.49275	0.038224	2.49275	0.038224	0.388695
210	G	73745	5792398	5371971	0.013728	0	1672	5792398	2100	3867102	3322919	0.000632	0	2294	3867102	11354	6662263	6074059	0.001869	0	4283	6662263	7.00585	0.071475	7.00585	0.071475	1.09211
211	U	10583	6516221	6131220	0.001726	0	1826	6516221	1347	3868248	3268062	0.000412	0	2343	3868248	4390	6704467	6112030	0.000718	0	4433	6704467	1.82931	0.039401	1.82931	0.039401	0.285239
212	U	6228	6540394	6082761	0.001024	0	1841	6540394	754	3864692	3230443	0.000233	0	2392	3864692	3893	6711611	6073916	0.000641	0	4691	6711611	1.23331	0.031246	1.23331	0.031246	0.192334
213	G	5609	6534142	6090699	0.000921	0	1814	6534142	1170	3860137	3283943	0.000356	0	2449	3860137	12397	6714646	6060112	0.002046	0	4820	6714646	0.276014	0.008258	0.276014	0.008258	0.0430409
214	C	7724	6536566	6077082	0.001271	0	1848	6536566	2817	3858830	3448430	0.000817	0	2495	3858830	5033	6726889	6178559	0.000815	0	4955	6726889	0.557471	0.027091	0.557471	0.027091	0.0868234
215	A	7428	6520436	6088316	0.00122	0	1850	6520436	1814	3855175	3455910	0.000525	0	2565	3855175	12564	6753085	6236197	0.002015	0	5064	6753085	0.345038	0.009811	0.345038	0.009811	0.0537586
216	G	4955	6524451	6065487	0.000817	0	1837	6524451	1893	3852389	3402680	0.000556	0	2572	3852389	8369	6759156	6193111	0.001351	0	5117	6759156	0.192839	0.012951	0.192839	0.012951	0.0301109
217	C	6643	6629025	6084330	0.001092	0	1875	6629025	2673	3856679	3186977	0.000839	0	2604	3856679	4314	6787381	6022648	0.000716	0	5428	6787381	0.353339	0.02986	0.353339	0.02986	0.0550739
218	C	11999	6672402	6124484	0.001959	0	1954	6672402	2997	3856412	3197323	0.000937	0	2655	3856412	6875	6801977	6047715	0.001137	0	5749	6801977	0.898879	0.024329	0.898879	0.024329	0.140097
219	G	11011	6789621	6249331	0.001762	0	2105	6789621	1211	3859012	3287467	0.000368	0	2760	3859012	4643	6909421	6239055	0.000744	0	6560	6909421	1.87263	0.038298	1.87263	0.038298	0.292031
220	A	38808	7086909	6566774	0.00591	0	2195	7086909	1377	3865047	3410592	0.000404	0	2789	3865047	4033	7037966	6475486	0.000623	0	6932	7037966	8.84059	0.148339	8.84059	0.148339	1.37748
221	U	11000	7435965	6792171	0.00162	0	2270	7435965	690	3863764	3335444	0.000207	0	2818	3863764	2444	7076186	6425578	0.00038	0	7070	7076186	3.71401	0.087868	3.71401	0.087868	0.579558
222	C	92198	7565071	6782636	0.013593	0	2291	7565071	5025	3851992	3026243	0.00166	0	2840	3851992	21714	7108872	6300657	0.003446	0	7184	7108872	3.46248	0.027696	3.46248	0.027696	0.539725
223	A	191345	8108403	7540271	0.025376	0	2434	8108403	3378	3984633	3170927	0.001065	0	2875	3984633	13375	7473739	6708698	0.001994	0	7834	7473739	12.1941	0.109766	12.1941	0.109766	1.90027
224	U	10455	8335715	7749809	0.001349	0	2467	8335715	571	3989663	3175054	0.00018	0	2876	3989663	2262	7499838	6722570	0.000336	0	7890	7499838	3.47489	0.085883	3.47489	0.085883	0.542268
225	C	43778	8372171	7774358	0.005631	0	2462	8372171	3590	3992061	3091477	0.001161	0	2880	3992061	11383	7524178	6710840	0.001696	0	7962	7524178	2.63518	0.031502	2.63518	0.031502	0.41079
226	A	20630	8477316	7851861	0.002627	0	2514	8477316	2728	4051417	3125681	0.000873	0	2951	4051417	12276	7638470	6789782	0.001808	0	8281	7638470	0.970477	0.016264	0.970477	0.016264	0.151206
227	G	11755	8569562	7961581	0.001476	0	2529	8569562	1652	4059916	3128472	0.000528	0	2949	4059916	11778	7735192	6888376	0.00171	0	8470	7735192	0.55468	0.012136	0.55468	0.012136	0.0864073
228	C	9533	8559696	7900331	0.001207	0	2562	8559696	2734	4060650	3406231	0.000803	0	2967	4060650	4720	7740874	6954908	0.000679	0	8678	7740874	0.59531	0.030304	0.59531	0.030304	0.0927364
229	A	17437	8550827	8009130	0.002177	0	2563	8550827	2206	4061266	3495554	0.000631	0	2975	4061266	19570	7749826	7032361	0.002783	0	8723	7749826	0.555565	0.008613	0.555565	0.008613	0.0865834
230	C	9998	8546513	7835030	0.001276	0	2593	8546513	2229	4063252	3376425	0.00066	0	3005	4063252	3308	7752876	6901606	0.000479	0	8877	7752876	1.28497	0.045378	1.28497	0.045378	0.20044
231	A	16802	8626849	7841625	0.002143	0	2636	8626849	1791	4068485	3374992	0.000531	0	3016	4068485	6174	7760093	6838593	0.000903	0	9055	7760093	1.78552	0.032319	1.78552	0.032319	0.278238
232	U	3495	8648832	7820416	0.000447	0	2677	8648832	821	4076227	3363876	0.000244	0	3032	4076227	3568	7827183	6870081	0.000519	0	9228	7827183	0.390569	0.022883	0.390569	0.022883	0.0609631
233	C	10165	8654864	7858136	0.001294	0	2689	8654864	2699	4079638	3350895	0.000805	0	3045	4079638	7148	7836186	6867841	0.001041	0	9304	7836186	0.468976	0.020115	0.468976	0.020115	0.0732144
234	U	6602	8680196	7780275	0.000849	0	2706	8680196	1293	4102593	3260557	0.000397	0	3068	4102593	3613	7863638	6825115	0.000529	0	9411	7863638	0.853844	0.032015	0.853844	0.032015	0.133175
235	A	795372	8896442	7961195	0.099906	0	2821	8896442	3158	4137572	3323337	0.00095	0	3078	4137572	18675	7956015	6899892	0.002707	0	9657	7956015	36.5614	0.270797	36.5614	0.270797	5.6976
236	G	10070	12371470	11383700	0.000885	0	3723	12371470	2612	4179041	3489139	0.000749	0	3107	4179041	11222	8072878	7122717	0.001576	0	9993	8072878	0.086314	0.010881	0.086314	0.010881	0.01345
237	G	51168	12527402	11549178	0.00443	0	3827	12527402	14549	4198098	3504188	0.004152	0	3128	4198098	49014	8219674	7301699	0.006713	0	10314	8219674	0.041497	0.005903	0.041497	0.005903	0.00645456
238	U	428868	12790883	11838302	0.036227	0	3924	12790883	3940	4231368	3537484	0.001114	0	3146	4231368	17992	8366117	7530670	0.002389	0	10664	8366117	14.6969	0.112235	14.6969	0.112235	2.29082
239	U	224472	12876997	12260125	0.018309	0	3976	12876997	1533	4246220	3457995	0.000443	0	3151	4246220	8256	8389413	7584284	0.001089	0	10744	8389413	16.4122	0.184376	16.4122	0.184376	2.55704
240	U	16913	13329924	12606125	0.001342	0	4143	13329924	1065	4273551	3534880	0.000301	0	3167	4273551	4023	8448138	7598625	0.000529	0	10903	8448138	1.96504	0.040541	1.96504	0.040541	0.306714
241	C	34033	13481578	12631539	0.002694	0	4175	13481578	4018	4288256	3587466	0.00112	0	3163	4288256	6776	8484835	7624113	0.000889	0	10991	8484835	1.77132	0.033591	1.77132	0.033591	0.275957
242	G	143985	14322150	13584126	0.0106	0	4379	14322150	2761	4350116	3793182	0.000728	0	3196	4350116	20932	8625758	7877786	0.002657	0	11303	8625758	3.7152	0.028233	3.7152	0.028233	0.579098
243	U	28284	14445028	13722496	0.002061	0	4497	14445028	1759	4351975	3807776	0.000462	0	3220	4351975	6004	8641492	7937310	0.000756	0	11616	8641492	2.11414	0.034914	2.11414	0.034914	0.329659
244	C	36953	14542567	13842994	0.002669	0	5075	14542567	4192	4353854	3784033	0.001108	0	3333	4353854	11322	8650656	7917131	0.00143	0	12116	8650656	1.092	0.018514	1.092	0.018514	0.17014
245	C	28176	14555006	13738907	0.002051	0	5109	14555006	5371	4357783	3807103	0.001411	0	3342	4357783	13206	8657470	7896928	0.001672	0	12173	8657470	0.382728	0.014035	0.382728	0.014035	0.0596598
246	G	21835	14584716	13722631	0.001591	0	5173	14584716	2972	4371153	3831734	0.000776	0	3356	4371153	22178	8682538	7906628	0.002805	0	12234	8682538	0.290746	0.006654	0.290746	0.006654	0.0452859
247	G	42944	14603964	13772734	0.003118	0	5223	14603964	6606	4375301	3905571	0.001691	0	3366	4375301	25280	8698826	7997861	0.003161	0	12300	8698826	0.45134	0.008606	0.45134	0.008606	0.070362
248	G	15481	14635480	13929457	0.001111	0	5257	14635480	1740	4381046	3901177	0.000446	0	3377	4381046	15193	8717664	8045942	0.001888	0	12352	8717664	0.352366	0.007913	0.352366	0.007913	0.0548982
249	U	53335	14754984	14153257	0.003768	0	5330	14754984	4012	4390245	3991373	0.001005	0	3401	4390245	31161	8788663	8214248	0.003794	0	12464	8788663	0.728404	0.007282	0.728404	0.007282	0.113507
250	G	12609	14847470	14328408	0.00088	0	5358	14847470	1518	4392582	3942219	0.000385	0	3414	4392582	6545	8825829	8257502	0.000793	0	12504	8825829	0.624438	0.017687	0.624438	0.017687	0.0972905
251	U	11062	15017782	14420390	0.000767	0	5465	15017782	1359	4397523	3988456	0.000341	0	3450	4397523	5107	8870709	8318155	0.000614	0	12610	8870709	0.694469	0.021499	0.694469	0.021499	0.108138
252	G	53465	15232029	14649093	0.00365	0	5563	15232029	2046	4398659	3938456	0.000519	0	3477	4398659	15057	8992946	8417423	0.001789	0	12783	8992946	1.74991	0.017957	1.74991	0.017957	0.272779
253	A	24514	15356017	14637988	0.001675	0	5978	15356017	1920	4397140	3910972	0.000491	0	3548	4397140	10215	9039492	8355624	0.001223	0	12976	9039492	0.968285	0.015885	0.968285	0.015885	0.150891
254	C	13619	15423688	14655100	0.000929	0	6082	15423688	2645	4395720	3816007	0.000693	0	3555	4395720	6806	9072918	8291178	0.000821	0	13084	9072918	0.287704	0.019386	0.287704	0.019386	0.044803
255	C	19789	15475391	14599404	0.001355	0	6112	15475391	3386	4394821	3837901	0.000882	0	3564	4394821	7675	9093834	8290565	0.000926	0	13123	9093834	0.511167	0.020264	0.511167	0.020264	0.0796138
256	G	84731	15536272	14647756	0.005785	0	6188	15536272	7934	4393347	3858673	0.002056	0	3570	4393347	38383	9123692	8386383	0.004577	0	13167	9123692	0.814631	0.007847	0.814631	0.007847	0.126984
257	A	317205	15684164	14765250	0.021483	0	6311	15684164	5598	4393739	3742121	0.001496	0	3637	4393739	31168	9163336	8335339	0.003739	0	13235	9163336	5.34525	0.032394	5.34525	0.032394	0.833164
258	A	73534	17029520	16080434	0.004573	0	6754	17029520	1838	4393373	3638093	0.000505	0	3734	4393373	15614	9216757	8312780	0.001878	0	13343	9216757	2.1656	0.020502	2.1656	0.020502	0.337617
259	A	39096	17300060	16130244	0.002424	0	6987	17300060	1892	4393639	3554674	0.000532	0	3808	4393639	12800	9267308	8222976	0.001557	0	13476	9267308	1.21515	0.015465	1.21515	0.015465	0.189396
260	G	24229	18395482	17201814	0.001409	0	7250	18395482	2645	4395906	3693842	0.000716	0	3848	4395906	15081	9385546	8411369	0.001793	0	13565	9385546	0.386216	0.009781	0.386216	0.009781	0.0602409
261	G	23309	18449502	17354575	0.001343	0	7305	18449502	2254	4397837	3826211	0.000589	0	3872	4397837	16225	9445621	8607954	0.001885	0	13635	9445621	0.40003	0.008659	0.40003	0.008659	0.0623445
262	U	41403	18596084	17525726	0.002362	0	7361	18596084	2103	4403607	3921682	0.000536	0	3914	4403607	10474	9493470	8744264	0.001198	0	13674	9493470	1.52458	0.020277	1.52458	0.020277	0.237565
263	A	49288	18675367	17663447	0.00279	0	7449	18675367	3039	4400792	3950039	0.000769	0	3932	4400792	19323	9531495	8846872	0.002184	0	13717	9531495	0.925314	0.010874	0.925314	0.010874	0.144229
264	A	47963	18819993	17737532	0.002704	0	7580	18819993	1422	4400992	3959676	0.000359	0	3997	4400992	12778	9585707	8857788	0.001443	0	13759	9585707	1.62551	0.01799	1.62551	0.01799	0.253288
265	G	29802	19055883	18064849	0.00165	0	7681	19055883	1632	4404350	3973748	0.000411	0	4026	4404350	15701	9676805	8970534	0.00175	0	13838	9676805	0.7079	0.009771	0.7079	0.009771	0.11035
266	A	36245	19178155	18324446	0.001978	0	7742	19178155	2104	4408000	4072877	0.000517	0	4069	4408000	21222	9739664	9154214	0.002318	0	13903	9739664	0.630369	0.0079	0.630369	0.0079	0.098237
267	U	25815	19547162	18588124	0.001389	0	7847	19547162	1412	4412696	3985054	0.000354	0	4098	4412696	9406	9893331	9229206	0.001019	0	13965	9893331	1.01502	0.016342	1.01502	0.016342	0.158309
268	G	78660	19679824	18651739	0.004217	0	7911	19679824	4027	4413372	3994057	0.001008	0	4117	4413372	29746	9936242	9246667	0.003217	0	14034	9936242	0.997547	0.008927	0.997547	0.008927	0.155474
269	G	47414	19716277	18665238	0.00254	0	7979	19716277	2090	4416944	3984954	0.000524	0	4130	4416944	16907	9983220	9278102	0.001822	0	14061	9983220	1.10619	0.012369	1.10619	0.012369	0.172457
270	A	105491	19716986	18849399	0.005597	0	8099	19716986	3068	4417058	4103762	0.000748	0	4190	4417058	36180	10021835	9442941	0.003831	0	14096	10021835	1.26556	0.008769	1.26556	0.008769	0.197278
271	G	8336	19685361	18900888	0.000441	0	8154	19685361	1343	4416387	4116305	0.000326	0	4210	4416387	5672	10025925	9484417	0.000598	0	14119	10025925	0.191919	0.017128	0.191919	0.017128	0.0299733
272	A	44692	19654730	18785454	0.002379	0	8164	19654730	2378	4412322	4094485	0.000581	0	4207	4412322	21773	10020594	9413623	0.002313	0	14117	10020594	0.777498	0.008829	0.777498	0.008829	0.121158
273	G	31438	19639977	18719444	0.001679	0	8138	19639977	4058	4411495	4008534	0.001012	0	4195	4411495	22195	10016485	9324207	0.00238	0	14091	10016485	0.280247	0.007996	0.280247	0.007996	0.0436805
274	C	38431	19622703	18390962	0.00209	0	8110	19622703	3163	4410093	3895609	0.000812	0	4184	4410093	7422	10012104	9095526	0.000816	0	14068	10012104	1.56583	0.028531	1.56583	0.028531	0.244106
275	C	23278	19527182	18258785	0.001275	0	8087	19527182	3426	4405571	3816067	0.000898	0	4177	4405571	8845	9995559	8987088	0.000984	0	14036	9995559	0.383168	0.018209	0.383168	0.018209	0.0597152
276	U	22866	19513483	18336535	0.001247	0	8075	19513483	1843	4403298	3792555	0.000486	0	4173	4403298	7598	9990569	9017150	0.000843	0	14017	9990569	0.903218	0.019586	0.903218	0.019586	0.1407
277	U	17309	19495087	18591153	0.000931	0	8064	19495087	1264	4400315	3866771	0.000327	0	4163	4400315	6623	9983962	9195303	0.00072	0	13993	9983962	0.838791	0.019124	0.838791	0.019124	0.13075
278	G	22171	19472843	18624991	0.00119	0	8030	19472843	1560	4396663	3816839	0.000409	0	4144	4396663	10205	9977523	9151087	0.001115	0	13966	9977523	0.700948	0.013625	0.700948	0.013625	0.109173
279	U	38173	19453913	18465916	0.002067	0	8012	19453913	2487	4393833	3840308	0.000648	0	4137	4393833	15967	9970669	9065841	0.001761	0	13938	9970669	0.806035	0.011452	0.806035	0.011452	0.125592
280	C	74076	19437054	18344149	0.004038	0	7997	19437054	3178	4390914	3802816	0.000836	0	4125	4390914	10188	9965297	8969690	0.001136	0	13906	9965297	2.81948	0.033485	2.81948	0.033485	0.43932
281	C	35241	19415543	18389477	0.001916	0	7982	19415543	3395	4385787	3896576	0.000871	0	4120	4385787	8030	9955072	9080432	0.000884	0	13876	9955072	1.1818	0.024354	1.1818	0.024354	0.184248
282	C	33828	19398442	18348564	0.001844	0	7975	19398442	3925	4381945	3725745	0.001053	0	4112	4381945	9225	9947713	8847484	0.001043	0	13848	9947713	0.757816	0.020366	0.757816	0.020366	0.118204
283	U	12771	19381218	18283473	0.000698	0	7966	19381218	1616	4378598	3783778	0.000427	0	4106	4378598	6247	9940943	8970072	0.000696	0	13834	9940943	0.389723	0.018325	0.389723	0.018325	0.0606874
284	G	98523	19356535	17986064	0.005478	0	7953	19356535	3385	4373035	3749972	0.000903	0	4100	4373035	22420	9932150	8926522	0.002512	0	13819	9932150	1.82156	0.015311	1.82156	0.015311	0.283864
285	G	399533	19335865	18358779	0.021763	0	7937	19335865	20810	4368741	3897760	0.005339	0	4098	4368741	57315	9924628	9240623	0.006203	0	13798	9924628	2.64789	0.013739	2.64789	0.013739	0.412682
286	U	214582	19284231	18288984	0.011733	0	7885	19284231	3661	4360381	3886101	0.000942	0	4084	4360381	18596	9911799	9261874	0.002008	0	13763	9911799	5.37443	0.042101	5.37443	0.042101	0.8376
287	U	145824	19201344	18497142	0.007884	0	7803	19201344	2060	4345965	3849947	0.000535	0	4057	4345965	9693	9887417	9230377	0.00105	0	13674	9887417	6.9978	0.074596	6.9978	0.074596	1.09088
288	U	22272	19133144	18292964	0.001218	0	7659	19133144	1997	4333432	3841990	0.00052	0	4011	4333432	4959	9863620	9111273	0.000544	0	13549	9863620	1.28196	0.031824	1.28196	0.031824	0.199984
289	C	26954	19095974	18174225	0.001483	0	7599	19095974	4120	4327617	3813904	0.00108	0	3997	4327617	7464	9854085	9028305	0.000827	0	13500	9854085	0.487257	0.023783	0.487257	0.023783	0.0759518
290	A	36774	19061038	17968178	0.002047	0	7564	19061038	2384	4318590	3763254	0.000633	0	3970	4318590	11555	9840663	8925361	0.001295	0	13454	9840663	1.09153	0.016477	1.09153	0.016477	0.170184
291	A	45516	19029278	17987949	0.00253	0	7514	19029278	875	4311573	3763859	0.000232	0	3953	4311573	14341	9828431	8933120	0.001605	0	13389	9828431	1.43137	0.01488	1.43137	0.01488	0.223159
292	C	20415	19003478	17769703	0.001149	0	7284	19003478	2601	4306063	3749302	0.000694	0	3900	4306063	5058	9816965	8880176	0.00057	0	13214	9816965	0.799069	0.029931	0.799069	0.029931	0.124416
293	G	11162	18963896	17951085	0.000622	0	7228	18963896	1022	4297096	3896992	0.000262	0	3859	4297096	3948	9799021	9056536	0.000436	0	13154	9799021	0.824785	0.026622	0.824785	0.026622	0.128693
294	A	34379	18906796	17354857	0.001981	0	7143	18906796	1455	4286028	3850780	0.000378	0	3833	4286028	4821	9776833	8998794	0.000536	0	13087	9776833	2.99232	0.050959	2.99232	0.050959	0.46613
295	G	192243	18316333	17456717	0.011013	0	6804	18316333	6077	4273006	3851448	0.001578	0	3639	4273006	18987	9735520	9031996	0.002102	0	12871	9735520	4.48803	0.036004	4.48803	0.036004	0.699597
296	A	3439	18242161	16946499	0.000203	0	6772	18242161	1349	4257461	3734364	0.000361	0	3620	4257461	1615	9704834	8833810	0.000183	0	12802	9704834	-0.865915	0.060965	-0.865915	0.060965	-0.134569
297	A	0	17883950	1604086	0	0	6603	17883950	0	4201311	40482	0	0	3534	4201311	0	9582513	444198	0	0	12577	9582513	nan	nan	nan	nan	NA

## Sheet: C21U C241U
Nucleotide	Sequence	Modified_mutations	Modified_read_depth	Modified_effective_depth	Modified_rate	Modified_off_target_mapped_depth	Modified_low_mapq_mapped_depth	Modified_mapped_depth	Untreated_mutations	Untreated_read_depth	Untreated_effective_depth	Untreated_rate	Untreated_off_target_mapped_depth	Untreated_low_mapq_mapped_depth	Untreated_mapped_depth	Denatured_mutations	Denatured_read_depth	Denatured_effective_depth	Denatured_rate	Denatured_off_target_mapped_depth	Denatured_low_mapq_mapped_depth	Denatured_mapped_depth	Reactivity_profile	Std_err	HQ_profile	HQ_stderr	Norm_profile
1	A	0	3476845	3318532	0	0	7310	3476845	0	3955991	3637691	0	0	13938	3955991	0	7472387	6950811	0	0	30486	7472387	nan	nan	nan	nan	NA
2	U	0	3755076	3531639	0	0	7524	3755076	0	3965852	3552110	0	0	14012	3965852	0	7503555	6818039	0	0	30640	7503555	nan	nan	nan	nan	NA
3	U	17452	3814027	3606984	0.004838	0	7641	3814027	5934	3973844	3616618	0.001641	0	14120	3973844	12180	7523117	6872746	0.001772	0	30748	7523117	1.80431	0.028962	1.80431	0.028962	0.307569
4	A	59306	3933731	3764904	0.015752	0	7901	3933731	1598	4007111	3779561	0.000423	0	14371	4007111	10321	7562287	7084539	0.001457	0	30924	7562287	10.5225	0.112925	10.5225	0.112925	1.79357
5	A	2832	3951904	3826757	0.00074	0	7934	3951904	692	4009125	3866295	0.000179	0	14409	4009125	1823	7568621	7216147	0.000253	0	30990	7568621	2.22093	0.080382	2.22093	0.080382	0.378012
6	A	34699	4046522	3847855	0.009018	0	8125	4046522	3056	4011101	3734556	0.000818	0	14443	4011101	5859	7579637	7021511	0.000834	0	31076	7579637	9.82634	0.141988	9.82634	0.141988	1.67614
7	G	2366	4076149	3844562	0.000615	0	8283	4076149	3932	4014061	3667338	0.001072	0	14551	4014061	9993	7584654	6958600	0.001436	0	31336	7584654	-0.318059	0.015149	-0.318059	0.015149	-0.0542532
8	G	6209	4079634	3810060	0.00163	0	8299	4079634	6636	4015867	3524908	0.001883	0	14577	4015867	12693	7589358	6811634	0.001863	0	31372	7589358	-0.135755	0.016687	-0.135755	0.016687	-0.0231511
9	U	6772	4086418	3829845	0.001768	0	8318	4086418	3929	4021725	3498538	0.001123	0	14617	4021725	14855	7600583	6832573	0.002174	0	31443	7600583	0.29675	0.013096	0.29675	0.013096	0.0505783
10	U	11489	4093328	3875879	0.002964	0	8334	4093328	1611	4025715	3533187	0.000456	0	14640	4025715	8178	7609299	6909055	0.001184	0	31512	7609299	2.11907	0.034454	2.11907	0.034454	0.36111
11	U	2869	4108318	3923467	0.000731	0	8346	4108318	1362	4036465	3706872	0.000367	0	14675	4036465	3174	7624780	7101959	0.000447	0	31554	7624780	0.814052	0.040474	0.814052	0.040474	0.138822
12	A	37664	4117416	3877310	0.009714	0	8360	4117416	2695	4040648	3778545	0.000713	0	14705	4040648	17508	7630827	7109919	0.002462	0	31593	7630827	3.65515	0.034747	3.65515	0.034747	0.623256
13	U	1060	4120901	3874464	0.000274	0	8396	4120901	558	4041962	3800674	0.000147	0	14747	4041962	1561	7632791	7147855	0.000218	0	31706	7632791	0.580484	0.050064	0.580484	0.050064	0.0993141
14	A	2074	4128474	3840437	0.00054	0	8398	4128474	1318	4044096	3720664	0.000354	0	14760	4044096	6857	7637802	7018877	0.000977	0	31727	7637802	0.190191	0.015886	0.190191	0.015886	0.032455
15	C	1180	4137048	3891121	0.000303	0	8406	4137048	1306	4045468	3732001	0.00035	0	14765	4045468	2701	7645038	7093919	0.000381	0	31744	7645038	-0.122632	0.034496	-0.122632	0.034496	-0.0210299
16	C	2590	4175059	3817881	0.000678	0	8420	4175059	2766	4047935	3657298	0.000756	0	14798	4047935	5605	7656052	6904521	0.000812	0	31764	7656052	-0.095973	0.024188	-0.095973	0.024188	-0.0163758
17	U	319327	4218787	3810751	0.083796	0	8442	4218787	1569	4053462	3693631	0.000425	0	14826	4053462	6971	7671448	6969639	0.001	0	31783	7671448	83.3553	1.00936	83.3553	1.00936	14.2128
18	U	157745	4335707	4002136	0.039415	0	8490	4335707	4709	4058806	3712530	0.001268	0	14856	4058806	8931	7688246	6989550	0.001278	0	31815	7688246	29.8543	0.325634	29.8543	0.325634	5.08854
19	C	62375	4556515	4302469	0.014497	0	8586	4556515	2565	4061297	3780116	0.000679	0	14877	4061297	6008	7694295	7162505	0.000839	0	31847	7694295	16.4744	0.224094	16.4744	0.224094	2.80768
20	C	15429	4604642	4366797	0.003533	0	8618	4604642	4274	4065916	3788936	0.001128	0	14947	4065916	8311	7703252	7191810	0.001156	0	31874	7703252	2.08134	0.036743	2.08134	0.036743	0.354667
21	U	8162	4624261	4372069	0.001867	0	8629	4624261	2348	4069250	3816886	0.000615	0	14964	4069250	5082	7712028	7205951	0.000705	0	31903	7712028	1.77482	0.042454	1.77482	0.042454	0.302746
22	A	13747	4657039	4388388	0.003133	0	8643	4657039	1606	4071992	3771713	0.000426	0	14992	4071992	11921	7719438	7158365	0.001665	0	31919	7719438	1.62538	0.022797	1.62538	0.022797	0.277165
23	G	2973	4670251	4345668	0.000684	0	8666	4670251	2240	4073748	3695895	0.000606	0	15014	4073748	11232	7724178	7045382	0.001594	0	31930	7724178	0.048959	0.011255	0.048959	0.011255	0.008342
24	G	3252	4675778	4344683	0.000749	0	8670	4675778	1813	4075876	3689496	0.000491	0	15029	4075876	6788	7729921	7033418	0.000965	0	31951	7729921	0.266402	0.018396	0.266402	0.018396	0.0455781
25	U	4254	4687465	4346925	0.000979	0	8688	4687465	2048	4082476	3675801	0.000557	0	15069	4082476	5220	7744202	7070848	0.000738	0	31996	7744202	0.570904	0.027452	0.570904	0.027452	0.097481
26	A	20471	4696153	4368911	0.004686	0	8730	4696153	1612	4088174	3670608	0.000439	0	15114	4088174	9661	7751759	7134643	0.001354	0	32050	7751759	3.136	0.040843	3.136	0.040843	0.534721
27	A	53495	4708975	4226906	0.012656	0	8736	4708975	1366	4090857	3673169	0.000372	0	15148	4090857	6937	7754908	7154638	0.00097	0	32062	7754908	12.6693	0.162577	12.6693	0.162577	2.1589
28	C	235247	4803087	4562843	0.051557	0	8752	4803087	9775	4093082	3762167	0.002598	0	15156	4093082	25051	7761647	7230381	0.003465	0	32018	7761647	14.1308	0.094709	14.1308	0.094709	2.40876
29	A	16408	4820128	4599355	0.003567	0	8684	4820128	4186	4101227	3906709	0.001071	0	15154	4101227	22922	7760325	7307833	0.003137	0	32019	7760325	0.795747	0.01159	0.795747	0.01159	0.135642
30	A	3841	4814737	4560756	0.000842	0	8618	4814737	995	4101749	3917793	0.000254	0	15101	4101749	5277	7734394	7227668	0.00073	0	31958	7734394	0.805652	0.024311	0.805652	0.024311	0.137315
31	A	3555	4798967	4497096	0.000791	0	8583	4798967	1428	4101912	3860270	0.00037	0	15046	4101912	5557	7690082	7081162	0.000785	0	31872	7690082	0.535946	0.022197	0.535946	0.022197	0.0914274
32	C	29981	4774754	4460648	0.006721	0	8542	4774754	6233	4100151	3797013	0.001642	0	15016	4100151	43350	7630056	6971375	0.006218	0	31792	7630056	0.816892	0.008096	0.816892	0.008096	0.139249
33	C	33744	4743367	4348995	0.007759	0	8491	4743367	13604	4101185	3802734	0.003577	0	14996	4101185	20810	7571596	6914091	0.00301	0	31675	7571596	1.38933	0.019838	1.38933	0.019838	0.236854
34	A	8107	4648538	4377087	0.001852	0	8287	4648538	4319	4176711	3905487	0.001106	0	14858	4176711	8735	7453545	6959446	0.001255	0	31540	7453545	0.594573	0.022109	0.594573	0.022109	0.101335
35	A	17637	4511920	4290988	0.00411	0	7899	4511920	1756	4178638	3924748	0.000447	0	14142	4178638	4744	7323599	6866708	0.000691	0	30888	7323599	5.30176	0.090392	5.30176	0.090392	0.903697
36	C	12588	4564516	4161182	0.003025	0	7871	4564516	2541	4181006	3862675	0.000658	0	14135	4181006	4689	7305248	6688463	0.000701	0	30836	7305248	3.37671	0.065248	3.37671	0.065248	0.575631
37	C	19508	4430382	4017671	0.004856	0	7423	4430382	13783	4228885	3914849	0.003521	0	13621	4228885	10998	7206279	6604656	0.001665	0	30276	7206279	0.801622	0.028611	0.801622	0.028611	0.136688
38	A	58158	4616653	4332330	0.013424	0	7646	4616653	2881	4635791	4340972	0.000664	0	17056	4635791	11936	7239657	6741062	0.001771	0	30293	7239657	7.20672	0.073406	7.20672	0.073406	1.22828
39	A	39586	4594795	4320979	0.009161	0	7267	4594795	1577	4638772	4363418	0.000361	0	16105	4638772	6088	7221096	6739074	0.000903	0	29778	7221096	9.74104	0.135224	9.74104	0.135224	1.66134
40	C	11098	4724364	4310104	0.002575	0	7219	4724364	4982	4642388	4312632	0.001155	0	15966	4642388	8044	7222863	6597495	0.001219	0	29552	7222863	1.16438	0.027397	1.16438	0.027397	0.198586
41	U	81209	4712874	4273856	0.019001	0	7131	4712874	8271	4706895	4289808	0.001928	0	15987	4706895	24062	7156933	6446243	0.003733	0	29303	7156933	4.57396	0.03494	4.57396	0.03494	0.779679
42	U	53010	4648379	4325210	0.012256	0	6931	4648379	1831	4712964	4307464	0.000425	0	15830	4712964	10469	7063043	6428756	0.001628	0	28975	7063043	7.26511	0.078406	7.26511	0.078406	1.23888
43	U	22019	4645590	4316651	0.005101	0	6801	4645590	1914	4724648	4306841	0.000444	0	15672	4724648	9171	7030601	6371976	0.001439	0	28554	7030601	3.23534	0.041972	3.23534	0.041972	0.551708
44	C	35575	4614888	4298718	0.008276	0	6524	4614888	3980	4729401	4277153	0.000931	0	15327	4729401	12108	6961648	6324498	0.001914	0	27688	6961648	3.83669	0.042431	3.83669	0.042431	0.654205
45	G	5147	4612221	4325443	0.00119	0	6493	4612221	1665	4766489	4310085	0.000386	0	15277	4766489	7775	6931217	6341732	0.001226	0	27443	6931217	0.655488	0.01726	0.655488	0.01726	0.111797
46	A	11963	4604570	4345572	0.002753	0	6473	4604570	1912	4787358	4215795	0.000454	0	15260	4787358	14971	6940073	6364782	0.002352	0	27402	6940073	0.977562	0.014063	0.977562	0.014063	0.166635
47	U	1784	4607556	4353479	0.00041	0	6489	4607556	1189	4805329	4258121	0.000279	0	15296	4805329	2465	6956446	6376500	0.000387	0	27388	6956446	0.337724	0.033391	0.337724	0.033391	0.0577064
48	C	18410	4599517	4342218	0.00424	0	6445	4599517	3187	4805875	4186387	0.000761	0	15278	4805875	18885	6943413	6351429	0.002973	0	27306	6943413	1.16989	0.014265	1.16989	0.014265	0.199491
49	U	3585	4577809	4215069	0.000851	0	6400	4577809	2068	4819231	4213743	0.000491	0	15246	4819231	4042	6929731	6186722	0.000653	0	27208	6929731	0.550629	0.028646	0.550629	0.028646	0.0939838
50	C	12375	4499556	4156740	0.002977	0	6313	4499556	3701	4816404	4139980	0.000894	0	15192	4816404	7505	6891975	6119840	0.001226	0	27047	6891975	1.69866	0.03169	1.69866	0.03169	0.289643
51	U	20158	4483972	4081663	0.004939	0	6295	4483972	4119	4830907	4067795	0.001013	0	15206	4830907	9478	6884054	5990014	0.001582	0	27003	6884054	2.48125	0.035104	2.48125	0.035104	0.423065
52	U	6452	4460565	4051068	0.001593	0	6269	4460565	1687	4836085	4078215	0.000414	0	15216	4836085	3751	6863411	6003726	0.000625	0	26926	6863411	1.88708	0.047078	1.88708	0.047078	0.321586
53	G	32677	4428697	4111830	0.007947	0	6201	4428697	3834	4835734	4259891	0.0009	0	15191	4835734	15915	6822697	6127938	0.002597	0	26819	6822697	2.71341	0.027937	2.71341	0.027937	0.46259
54	U	7104	4414339	3994357	0.001779	0	6179	4414339	2499	4838618	4330494	0.000577	0	15190	4838618	4427	6802376	6029065	0.000734	0	26758	6802376	1.63622	0.04096	1.63622	0.04096	0.279172
55	A	6494	4249134	3958876	0.00164	0	6058	4249134	2762	4778309	4225991	0.000654	0	15153	4778309	10219	6587266	5970455	0.001712	0	26368	6587266	0.576533	0.015058	0.576533	0.015058	0.0981831
56	G	2803	4236153	3962254	0.000707	0	5779	4236153	2500	4774288	4132844	0.000605	0	14728	4774288	11527	6562811	5948553	0.001938	0	22365	6562811	0.052903	0.009315	0.052903	0.009315	0.00897243
57	A	2015	4206018	3884707	0.000519	0	5758	4206018	1513	4761225	4137848	0.000366	0	14715	4761225	4697	6512882	5915639	0.000794	0	22279	6512882	0.192761	0.01897	0.192761	0.01897	0.0328499
58	U	1285	4192254	3861706	0.000333	0	5695	4192254	1446	4750847	4277916	0.000338	0	14701	4750847	2708	6490583	5956382	0.000455	0	22158	6490583	-0.011571	0.02827	-0.011571	0.02827	-0.00187336
59	C	9926	4145164	3571077	0.00278	0	5650	4145164	3914	4724872	4232744	0.000925	0	14731	4724872	6529	6439428	5769114	0.001132	0	22042	6439428	1.63898	0.034492	1.63898	0.034492	0.279358
60	U	36212	3864242	2882515	0.012563	0	5213	3864242	6454	4602509	3819105	0.00169	0	14374	4602509	13776	6234852	5181223	0.002659	0	20479	6234852	4.08928	0.043508	4.08928	0.043508	0.6971
61	G	21082	3122911	2869538	0.007347	0	4686	3122911	5438	4229068	3780930	0.001438	0	14178	4229068	15469	5639874	5120941	0.003021	0	19071	5639874	1.956	0.023866	1.956	0.023866	0.333447
62	U	30914	3065108	2797363	0.011051	0	4628	3065108	4979	4217927	3736606	0.001332	0	14176	4217927	15772	5581208	5004101	0.003152	0	18808	5581208	3.0835	0.032193	3.0835	0.032193	0.525653
63	U	2544	3008158	2716741	0.000936	0	4427	3008158	2295	4197626	3787619	0.000606	0	13924	4197626	3090	5515935	4949430	0.000624	0	17832	5515935	0.529372	0.037222	0.529372	0.037222	0.0901557
64	C	102945	2920624	2705026	0.038057	0	3861	2920624	3962	4155735	3778124	0.001049	0	13152	4155735	11944	5424186	4961476	0.002407	0	14870	5424186	15.373	0.149205	15.373	0.149205	2.6211
65	U	4187	2870499	2602548	0.001609	0	3746	2870499	2134	4145081	3798914	0.000562	0	13010	4145081	3671	5364670	4910304	0.000748	0	14421	5364670	1.40055	0.043645	1.40055	0.043645	0.238621
66	C	17496	2816138	2582828	0.006774	0	3660	2816138	2505	4126297	3781199	0.000662	0	12963	4126297	3286	5313157	4940427	0.000665	0	14127	5313157	9.18848	0.178935	9.18848	0.178935	1.56684
67	U	124082	2786912	2424082	0.051187	0	3629	2786912	119900	4118240	3323186	0.03608	0	13046	4118240	153988	5268606	4749806	0.03242	0	13765	5268606	0.465992	0.005642	0.465992	0.005642	0.0794381
68	A	54063	2791439	2473150	0.02186	0	3521	2791439	3852	4130247	3277720	0.001175	0	13021	4130247	13533	5196679	4630545	0.002923	0	13457	5196679	7.07764	0.069126	7.07764	0.069126	1.2064
69	A	76498	2763314	2433206	0.031439	0	3347	2763314	7661	4116276	3114407	0.00246	0	12456	4116276	13541	5129947	4411042	0.00307	0	12921	5129947	9.44014	0.089645	9.44014	0.089645	1.6092
70	A	37173	2743143	2435774	0.015261	0	3326	2743143	1737	4102546	3461702	0.000502	0	12427	4102546	5237	5066272	4369550	0.001199	0	12747	5066272	12.3147	0.182813	12.3147	0.182813	2.09846
71	C	23690	2794646	2443667	0.009694	0	3145	2794646	2269	4086181	3379635	0.000671	0	12175	4086181	3905	5020710	4279728	0.000912	0	12426	5020710	9.88894	0.173338	9.88894	0.173338	1.68663
72	G	13266	2772702	2504697	0.005296	0	3132	2772702	3828	4073723	3486569	0.001098	0	12105	4073723	10193	4947008	4348545	0.002344	0	11972	4947008	1.79118	0.027513	1.79118	0.027513	0.305315
73	A	18739	2749095	2476685	0.007566	0	3083	2749095	3642	4075058	3382456	0.001077	0	12004	4075058	6297	4913246	4291172	0.001467	0	11503	4913246	4.42231	0.068354	4.42231	0.068354	0.75407
74	A	21604	2748084	2458224	0.008788	0	3042	2748084	1982	4096773	3429531	0.000578	0	12086	4096773	6420	4922651	4292294	0.001496	0	11302	4922651	5.48941	0.079794	5.48941	0.079794	0.935568
75	C	25091	2714220	2355835	0.010651	0	2998	2714220	15683	4080207	3427214	0.004576	0	11978	4080207	13309	4872064	4214394	0.003158	0	10997	4872064	1.92355	0.029415	1.92355	0.029415	0.327943
76	U	47105	2838903	2258836	0.020854	0	2981	2838903	7063	4149253	3499954	0.002018	0	11949	4149253	14050	4825575	4085448	0.003439	0	10656	4825575	5.47701	0.054446	5.47701	0.054446	0.933728
77	U	62602	2661019	2353254	0.026602	0	2855	2661019	1342	4072277	3480896	0.000386	0	11686	4072277	4417	4632854	4174300	0.001058	0	9854	4632854	24.7763	0.386229	24.7763	0.386229	4.2242
78	U	71728	2614096	2270119	0.031597	0	2881	2614096	20157	4052092	3417135	0.005899	0	11597	4052092	23572	4560328	4073447	0.005787	0	9522	4560328	4.4408	0.036108	4.4408	0.036108	0.757024
79	A	30450	2584999	2343343	0.012994	0	2705	2584999	5916	4036831	3231040	0.001831	0	9755	4036831	12798	4458467	3906725	0.003276	0	9157	4458467	3.4077	0.03843	3.4077	0.03843	0.580899
80	A	43483	2541556	2326354	0.018691	0	2564	2541556	2624	4006769	2988961	0.000878	0	9252	4006769	10940	4382185	3637959	0.003007	0	8632	4382185	5.92368	0.064253	5.92368	0.064253	1.00987
81	A	17257	2507235	2319327	0.007441	0	2455	2507235	1165	3983125	2942311	0.000396	0	8860	3983125	3320	4306683	3477207	0.000955	0	8058	4306683	7.37814	0.141645	7.37814	0.141645	1.2576
82	A	9293	2490099	2322464	0.004001	0	1932	2490099	1076	3969195	3100133	0.000347	0	7390	3969195	1923	4249739	3550219	0.000542	0	4725	4249739	6.74647	0.172982	6.74647	0.172982	1.1493
83	U	5883	2664234	2485908	0.002367	0	1809	2664234	905	3962398	3486866	0.00026	0	6519	3962398	1637	4229026	3701551	0.000442	0	2901	4229026	4.76429	0.138253	4.76429	0.138253	0.812655
84	C	4752	2643674	2493805	0.001906	0	1794	2643674	2182	3951478	3589098	0.000608	0	6367	3951478	3253	4181367	3816106	0.000852	0	2634	4181367	1.52218	0.044687	1.52218	0.044687	0.259716
85	U	12177	2640801	2487257	0.004896	0	1794	2640801	2751	3948522	3493785	0.000787	0	6347	3948522	7688	4172308	3739057	0.002056	0	2601	4172308	1.9981	0.032221	1.9981	0.032221	0.340704
86	G	9931	2636940	2496952	0.003977	0	1763	2636940	2847	3942626	3484261	0.000817	0	6260	3942626	15022	4156446	3776877	0.003977	0	2349	4156446	0.794534	0.012551	0.794534	0.012551	0.135455
87	U	1061	2615280	2466521	0.00043	0	1755	2615280	1035	3935734	3449823	0.0003	0	6238	3935734	1686	4132847	3717753	0.000453	0	2304	4132847	0.28698	0.036328	0.28698	0.036328	0.0489225
88	G	1816	2610627	2461331	0.000738	0	1710	2610627	1094	3930550	3519298	0.000311	0	6178	3930550	3704	4117430	3765370	0.000984	0	2265	4117430	0.434029	0.021258	0.434029	0.021258	0.073977
89	U	2042	2608729	2457697	0.000831	0	1710	2608729	1389	3929905	3505477	0.000396	0	6169	3929905	3850	4110329	3720027	0.001035	0	2256	4110329	0.41995	0.021609	0.41995	0.021609	0.0716494
90	G	2765	2607878	2454775	0.001126	0	1709	2607878	2172	3927829	3426187	0.000634	0	6151	3927829	8052	4103079	3659217	0.0022	0	2233	4103079	0.223786	0.011798	0.223786	0.011798	0.0381247
91	G	5254	2604592	2456310	0.002139	0	1708	2604592	1721	3926490	3429952	0.000502	0	6133	3926490	6537	4089590	3627586	0.001802	0	2204	4089590	0.908547	0.020964	0.908547	0.020964	0.154867
92	C	7101	2605161	2461958	0.002884	0	1721	2605161	4739	3926066	3358873	0.001411	0	6128	3926066	6386	4083372	3663343	0.001743	0	2202	4083372	0.845219	0.025212	0.845219	0.025212	0.144069
93	U	2222	2606871	2462709	0.000902	0	1722	2606871	1761	3925465	3454544	0.00051	0	6106	3925465	2861	4075150	3728374	0.000767	0	2180	4075150	0.511488	0.031052	0.511488	0.031052	0.0871273
94	G	15503	2608531	2492947	0.006219	0	1725	2608531	2378	3925271	3462613	0.000687	0	6095	3925271	9426	4062589	3775082	0.002497	0	2119	4062589	2.21554	0.030866	2.21554	0.030866	0.377683
95	U	8052	2645170	2514657	0.003202	0	1746	2645170	1228	3929195	3569425	0.000344	0	6094	3929195	1637	4065466	3739547	0.000438	0	2074	4065466	6.52877	0.182171	6.52877	0.182171	1.11238
96	C	6816	2677180	2551393	0.002671	0	1757	2677180	6484	3924486	3589575	0.001806	0	5986	3924486	7868	4041028	3771880	0.002086	0	1964	4041028	0.414744	0.019446	0.414744	0.019446	0.0706912
97	A	6062	2675401	2547831	0.002379	0	1761	2675401	2683	3922559	3509154	0.000765	0	5947	3922559	7481	4024959	3712395	0.002015	0	1885	4024959	0.801287	0.019221	0.801287	0.019221	0.13655
98	C	6432	2677144	2552701	0.00252	0	1763	2677144	2122	3920426	3421968	0.00062	0	5929	3920426	5275	4020536	3706129	0.001423	0	1847	4020536	1.33461	0.030238	1.33461	0.030238	0.227621
99	U	902	2677247	2551565	0.000354	0	1781	2677247	767	3918817	3474551	0.000221	0	5959	3918817	1386	4013793	3684355	0.000376	0	2075	4013793	0.352913	0.038959	0.352913	0.038959	0.0603014
100	C	4805	2676486	2533732	0.001896	0	1793	2676486	2413	3917297	3413501	0.000707	0	5949	3917297	4794	4005482	3585090	0.001337	0	2067	4005482	0.889552	0.026447	0.889552	0.026447	0.151605
101	G	2416	2679665	2524041	0.000957	0	1804	2679665	2054	3917666	3385279	0.000607	0	5938	3917666	6401	3996048	3513944	0.001822	0	2049	3996048	0.192386	0.013194	0.192386	0.013194	0.0327479
102	G	1700	2674897	2514147	0.000676	0	1810	2674897	1913	3915850	3370687	0.000568	0	5932	3915850	6488	3983343	3499051	0.001854	0	2038	3983343	0.058587	0.011302	0.058587	0.011302	0.00993065
103	C	3423	2674715	2515436	0.001361	0	1905	2674715	2388	3916898	3317032	0.00072	0	6077	3916898	2788	3975543	3569647	0.000781	0	2077	3975543	0.820554	0.038525	0.820554	0.038525	0.139917
104	U	14091	2676549	2480264	0.005681	0	1914	2676549	1979	3915383	3369291	0.000587	0	6054	3915383	2875	3969578	3589288	0.000801	0	2061	3969578	6.35945	0.133824	6.35945	0.133824	1.08415
105	G	424273	2674484	2492284	0.170235	0	1907	2674484	3076	3905473	3348877	0.000919	0	5997	3905473	7691	3946908	3557996	0.002162	0	2036	3946908	78.3287	0.901339	78.3287	0.901339	13.3508
106	C	14459	2682084	2298650	0.00629	0	1920	2682084	4007	3899863	3158487	0.001269	0	6009	3899863	3404	3923190	3478696	0.000979	0	2009	3923190	5.13176	0.104947	5.13176	0.104947	0.874322
107	A	9144	2482538	2344363	0.0039	0	1691	2482538	1719	3617418	3170325	0.000542	0	5291	3617418	2523	3847036	3533818	0.000714	0	1956	3847036	4.70364	0.111214	4.70364	0.111214	0.801763
108	U	2718	2417030	2238820	0.001214	0	1613	2417030	1264	3593681	3048974	0.000415	0	4631	3593681	1383	3827019	3417520	0.000405	0	1872	3827019	1.97556	0.083448	1.97556	0.083448	0.336322
109	G	2176	2407068	2269620	0.000959	0	1514	2407068	1467	3582733	3112020	0.000471	0	3979	3582733	2569	3780851	3406997	0.000754	0	1774	3780851	0.646325	0.034234	0.646325	0.034234	0.110335
110	C	1490	2406551	2195831	0.000679	0	1508	2406551	1283	3581573	2511682	0.000511	0	3955	3581573	1432	3780128	3088792	0.000464	0	1768	3780128	0.361823	0.049753	0.361823	0.049753	0.0617241
111	U	3671	2400765	2173890	0.001689	0	1506	2400765	1187	3580864	2479864	0.000479	0	3944	3580864	3547	3773960	3017343	0.001176	0	1759	3773960	1.02934	0.031631	1.02934	0.031631	0.175405
112	U	958	2393660	2113528	0.000453	0	1500	2393660	501	3579542	2199887	0.000228	0	3912	3579542	933	3765501	2866929	0.000325	0	1747	3765501	0.693015	0.059306	0.693015	0.059306	0.118022
113	A	3621	2370674	2146165	0.001687	0	1473	2370674	883	3576666	2543326	0.000347	0	3837	3576666	4645	3737705	3017621	0.001539	0	1726	3737705	0.870538	0.023506	0.870538	0.023506	0.148433
114	G	2081	2360612	2168758	0.00096	0	1461	2360612	1399	3575068	2654331	0.000527	0	3821	3575068	6011	3721943	3136868	0.001916	0	1692	3721943	0.225688	0.013529	0.225688	0.013529	0.0385262
115	U	2259	2350029	2206711	0.001024	0	1462	2350029	1021	3574375	3132607	0.000326	0	3818	3574375	2962	3712701	3294263	0.000899	0	1689	3712701	0.776041	0.030097	0.776041	0.030097	0.132361
116	G	2195	2339246	2205614	0.000995	0	1459	2339246	1993	3573375	3198090	0.000623	0	3807	3573375	6919	3697874	3356546	0.002061	0	1679	3697874	0.180466	0.01252	0.180466	0.01252	0.0307701
117	C	2435	2332703	2192457	0.001111	0	1455	2332703	1878	3572491	3146017	0.000597	0	3800	3572491	2688	3691788	3344682	0.000804	0	1672	3691788	0.639174	0.035072	0.639174	0.035072	0.108986
118	A	3497	2318867	2199947	0.00159	0	1457	2318867	1425	3571665	3147022	0.000453	0	3783	3571665	6345	3677564	3372931	0.001881	0	1657	3677564	0.604297	0.01739	0.604297	0.01739	0.103047
119	C	1631	2312075	2197794	0.000742	0	1456	2312075	1408	3571010	3105822	0.000453	0	3777	3571010	1748	3670764	3419573	0.000511	0	1640	3670764	0.564906	0.045093	0.564906	0.045093	0.0964141
120	U	12373	2305196	2195954	0.005634	0	1458	2305196	2024	3570854	3203285	0.000632	0	3778	3570854	5002	3664932	3412140	0.001466	0	1632	3664932	3.41255	0.060116	3.41255	0.060116	0.581666
121	C	1349	2296664	2167223	0.000622	0	1453	2296664	1554	3570753	2869535	0.000542	0	3765	3570753	2035	3658500	3319894	0.000613	0	1639	3658500	0.131987	0.035711	0.131987	0.035711	0.0222481
122	A	2176	2262271	2144828	0.001015	0	1450	2262271	1792	3567176	2949342	0.000608	0	3755	3567176	7162	3628599	3305360	0.002167	0	1640	3628599	0.187809	0.012229	0.187809	0.012229	0.0320184
123	C	1967	2254609	2109742	0.000932	0	1448	2254609	1339	3565573	2772716	0.000483	0	3749	3565573	2481	3619947	3124635	0.000794	0	1635	3619947	0.566013	0.033262	0.566013	0.033262	0.0964028
124	G	1548	2242161	2115967	0.000732	0	1445	2242161	1928	3562849	3124682	0.000617	0	3740	3562849	5640	3601010	3175011	0.001776	0	1630	3601010	0.06449	0.013149	0.06449	0.013149	0.0110387
125	C	1244	2234814	2084266	0.000597	0	1446	2234814	1490	3561772	3044066	0.000489	0	3739	3561772	1673	3591630	3120630	0.000536	0	1639	3591630	0.200287	0.039746	0.200287	0.039746	0.0343497
126	A	941	2214094	2088034	0.000451	0	1464	2214094	1201	3558700	3182017	0.000377	0	3792	3558700	2314	3552147	3226818	0.000717	0	1699	3552147	0.102117	0.02559	0.102117	0.02559	0.0175945
127	G	3249	2215013	2074237	0.001566	0	1465	2215013	1259	3557454	3038729	0.000414	0	3789	3557454	2655	3564814	3218148	0.000825	0	1699	3564814	1.3964	0.045213	1.3964	0.045213	0.238047
128	U	3277	2209540	1838242	0.001783	0	1460	2209540	1333	3559717	2453020	0.000543	0	3785	3559717	2605	3584066	3035908	0.000858	0	1684	3584066	1.44426	0.049181	1.44426	0.049181	0.246376
129	A	37480	2013870	1619120	0.023148	0	1440	2013870	3858	3528609	2331808	0.001655	0	3712	3528609	5779	3473271	2948651	0.00196	0	1673	3473271	10.9669	0.157223	10.9669	0.157223	1.86941
130	U	26858	1761428	1504426	0.017853	0	1414	1761428	2424	3488108	2180788	0.001112	0	3621	3488108	9631	3326376	2823842	0.003411	0	1636	3326376	4.90856	0.059713	4.90856	0.059713	0.836688
131	A	30170	1648470	1404955	0.021474	0	1365	1648470	2340	3458324	2368846	0.000988	0	3374	3458324	10406	3260350	2796741	0.003721	0	1674	3260350	5.50591	0.063619	5.50591	0.063619	0.938558
132	A	17919	1557721	1374624	0.013036	0	1342	1557721	1589	3440012	2360106	0.000673	0	3330	3440012	4138	3197589	2661644	0.001555	0	1655	3197589	7.95167	0.139002	7.95167	0.139002	1.35537
133	U	15609	1667147	1438546	0.010851	0	1320	1667147	2513	3432406	2646467	0.00095	0	3262	3432406	4729	3170669	2648012	0.001786	0	1643	3170669	5.54407	0.094748	5.54407	0.094748	0.945064
134	U	18393	1630755	1287363	0.014287	0	1313	1630755	6006	3414548	2433154	0.002468	0	3217	3414548	13050	3110967	2515458	0.005188	0	1641	3110967	2.27816	0.029116	2.27816	0.029116	0.388369
135	A	27819	1473891	1270076	0.021903	0	1271	1473891	2646	3363793	2513974	0.001053	0	2981	3363793	7435	3020007	2492405	0.002983	0	1695	3020007	6.98976	0.0925	6.98976	0.0925	1.19156
136	A	40061	1415597	1256395	0.031886	0	1261	1415597	2397	3350160	2456302	0.000976	0	2947	3350160	5963	2970994	2462679	0.002421	0	1678	2970994	12.7655	0.178115	12.7655	0.178115	2.17655
137	U	8391	1475418	1243965	0.006745	0	1187	1475418	2379	3350259	2465944	0.000965	0	2842	3350259	2900	2959839	2410138	0.001203	0	1578	2959839	4.80417	0.109426	4.80417	0.109426	0.819079
138	A	25194	1486436	1295302	0.01945	0	1277	1486436	1386	3319069	2450299	0.000566	0	3845	3319069	3519	2944331	2409594	0.00146	0	1649	2944331	12.931	0.233807	12.931	0.233807	2.20498
139	A	10156	1514543	1332100	0.007624	0	1297	1514543	1606	3302235	2374857	0.000676	0	3777	3302235	2966	2922714	2294151	0.001293	0	1636	2922714	5.37401	0.115462	5.37401	0.115462	0.916062
140	C	7068	1696804	1439873	0.004909	0	1292	1696804	2465	3296698	2499252	0.000986	0	3758	3296698	1799	2954456	2297194	0.000783	0	1620	2954456	5.00871	0.141941	5.00871	0.141941	0.854123
141	U	14462	1728718	1447862	0.009989	0	1301	1728718	3185	3291980	1991558	0.001599	0	3799	3291980	6942	2954548	2167718	0.003202	0	1648	2954548	2.61964	0.041708	2.61964	0.041708	0.446688
142	A	38984	1748955	1508072	0.02585	0	1286	1748955	1933	3301916	2078334	0.00093	0	3674	3301916	6185	3038455	2365222	0.002615	0	1652	3038455	9.52978	0.13136	9.52978	0.13136	1.62458
143	A	33619	1836670	1649857	0.020377	0	1303	1836670	3923	3301440	2083974	0.001882	0	3669	3301440	4090	3090499	2469659	0.001656	0	1648	3090499	11.1675	0.187948	11.1675	0.187948	1.90396
144	U	12684	2102130	1897846	0.006683	0	1375	2102130	2098	3311845	2543949	0.000825	0	3684	3311845	3377	3177424	2690109	0.001255	0	1658	3177424	4.667	0.094288	4.667	0.094288	0.795737
145	U	9260	2184886	1953465	0.00474	0	1437	2184886	2145	3331155	2543184	0.000843	0	3858	3331155	2414	3219623	2795202	0.000864	0	1676	3219623	4.51223	0.110147	4.51223	0.110147	0.768919
146	A	51971	2220213	2039036	0.025488	0	1474	2220213	5394	3329199	2616486	0.002062	0	3968	3329199	12067	3225672	2835349	0.004256	0	1744	3225672	5.50445	0.056961	5.50445	0.056961	0.93834
147	C	18345	2339313	2177288	0.008426	0	1424	2339313	4864	3328364	2738883	0.001776	0	3953	3328364	5518	3280258	2940612	0.001876	0	1718	3280258	3.54372	0.059657	3.54372	0.059657	0.6043
148	U	6765	2518583	2291261	0.002953	0	1512	2518583	1512	4917759	4038068	0.000374	0	4618	4917759	3056	4533769	3791013	0.000806	0	1744	4533769	3.19815	0.073977	3.19815	0.073977	0.545482
149	G	53455	2544123	2360173	0.022649	0	1499	2544123	3289	4780229	3850354	0.000854	0	4597	4780229	9021	4511286	3761875	0.002398	0	1751	4511286	9.08862	0.104231	9.08862	0.104231	1.54943
150	U	1097	2561020	2373934	0.000462	0	1558	2561020	525	4250891	3399622	0.000154	0	4622	4250891	963	4237505	3471394	0.000277	0	1825	4237505	1.10909	0.06631	1.10909	0.06631	0.189555
151	C	1789	2558043	2374929	0.000753	0	1505	2558043	1698	3371071	2731307	0.000622	0	4463	3371071	2289	3556053	2965768	0.000772	0	1806	3556053	0.170516	0.030451	0.170516	0.030451	0.028928
152	G	7696	2556557	2373258	0.003243	0	1500	2556557	1625	3352947	2581944	0.000629	0	4468	3352947	5223	3527531	2873590	0.001818	0	1806	3527531	1.43786	0.029719	1.43786	0.029719	0.245118
153	U	3780	2561921	2378382	0.001589	0	1490	2561921	1271	3342503	2634879	0.000482	0	4470	3342503	4223	3543063	2981724	0.001416	0	1814	3543063	0.781575	0.023855	0.781575	0.023855	0.133275
154	U	1151	2580569	2345129	0.000491	0	1493	2580569	845	3348650	2693825	0.000314	0	4461	3348650	1524	3647428	3087535	0.000494	0	1829	3647428	0.358843	0.037702	0.358843	0.037702	0.0610815
155	G	2312	2584250	2319353	0.000997	0	1478	2584250	933	3344433	2903964	0.000321	0	4426	3344433	4578	3661444	3176543	0.001441	0	1837	3661444	0.468741	0.017555	0.468741	0.017555	0.0799736
156	A	9319	2582619	2287240	0.004074	0	1426	2582619	1087	3340682	2835889	0.000383	0	4217	3340682	6808	3679830	3088551	0.002204	0	1760	3679830	1.6745	0.028395	1.6745	0.028395	0.285493
157	C	2786	2596005	2319564	0.001201	0	1410	2596005	1528	3339233	2834840	0.000539	0	4131	3339233	5263	3717871	3143871	0.001674	0	1737	3717871	0.395496	0.016803	0.395496	0.016803	0.0674165
158	A	5046	2598934	2266023	0.002227	0	1412	2598934	1950	3335320	2733133	0.000713	0	4125	3335320	8219	3731192	3047263	0.002697	0	1737	3731192	0.561084	0.014466	0.561084	0.014466	0.0956993
159	G	1259	2621906	2322355	0.000542	0	1402	2621906	1271	3330932	2832398	0.000449	0	4075	3330932	6408	3829314	3244797	0.001975	0	1742	3829314	0.047287	0.010041	0.047287	0.010041	0.00802749
160	G	1205	2641250	2339098	0.000515	0	1410	2641250	598	3331473	2829381	0.000211	0	4076	3331473	2695	3945570	3356613	0.000803	0	1762	3945570	0.378385	0.022598	0.378385	0.022598	0.0645389
161	A	4665	2665800	2410088	0.001936	0	1416	2665800	870	3332212	2875804	0.000303	0	4068	3332212	3750	4011696	3483833	0.001076	0	1763	4011696	1.51718	0.037387	1.51718	0.037387	0.258725
162	C	12694	2728000	2424766	0.005235	0	1432	2728000	1782	3331932	2739406	0.000651	0	4067	3331932	6396	4050823	3404667	0.001879	0	1763	4050823	2.44046	0.040128	2.44046	0.040128	0.415893
163	A	14186	2725052	2401247	0.005908	0	1441	2725052	1438	3327867	2634919	0.000546	0	4070	3327867	7437	4048339	3289153	0.002261	0	1800	4048339	2.37145	0.035748	2.37145	0.035748	0.404287
164	C	3376	2737144	2391320	0.001412	0	1430	2737144	1282	3326277	2654430	0.000483	0	4067	3326277	3110	4068888	3341210	0.000931	0	1757	4068888	0.997858	0.034808	0.997858	0.034808	0.17011
165	G	2670	2748931	2422179	0.001102	0	1434	2748931	1098	3325952	2792218	0.000393	0	4071	3325952	4563	4102491	3475591	0.001313	0	1768	4102491	0.540097	0.02024	0.540097	0.02024	0.0920545
166	A	8686	2807846	2442015	0.003557	0	1447	2807846	1099	3327712	2849357	0.000386	0	4087	3327712	7096	4195527	3589109	0.001977	0	1796	4195527	1.60397	0.027745	1.60397	0.027745	0.273434
167	G	4133	2894350	2509478	0.001647	0	1456	2894350	960	3331437	2786515	0.000345	0	4087	3331437	3278	4318802	3668699	0.000894	0	1811	4318802	1.45768	0.040313	1.45768	0.040313	0.248277
168	U	12443	3228696	2844632	0.004374	0	1470	3228696	1453	3350394	2775022	0.000524	0	4121	3350394	5262	4729826	4046399	0.0013	0	1835	4729826	2.96106	0.051838	2.96106	0.051838	0.504872
169	A	39571	3333116	3062897	0.012919	0	1465	3333116	1105	3348217	2774678	0.000398	0	4116	3348217	5415	4802236	4205777	0.001288	0	1852	4802236	9.72511	0.141764	9.72511	0.141764	1.65725
170	A	15254	3559518	3242232	0.004705	0	1486	3559518	702	3343121	2779747	0.000253	0	4104	3343121	4324	4847345	4182301	0.001034	0	1858	4847345	4.30634	0.075705	4.30634	0.075705	0.734004
171	C	6242	3609969	3251106	0.00192	0	1492	3609969	1292	3340354	2758877	0.000468	0	4112	3340354	3060	4872187	4174260	0.000733	0	1861	4872187	1.98026	0.051926	1.98026	0.051926	0.337696
172	U	1654	3618572	3166971	0.000522	0	1483	3618572	540	3339488	2758938	0.000196	0	4112	3339488	2257	4884693	4125059	0.000547	0	1853	4884693	0.596805	0.030751	0.596805	0.030751	0.1016
173	C	3479	3637626	3187636	0.001091	0	1487	3637626	1264	3341742	2728456	0.000463	0	4116	3341742	2864	4938477	4165980	0.000687	0	1868	4938477	0.913692	0.037084	0.913692	0.037084	0.155836
174	G	128983	3648921	3283447	0.039283	0	1482	3648921	3050	3343738	2743954	0.001112	0	4123	3343738	12417	4991974	4223747	0.00294	0	1879	4991974	12.9843	0.12251	12.9843	0.12251	2.21335
175	U	3515	3812373	3440266	0.001022	0	1493	3812373	1086	3346724	2687045	0.000404	0	4156	3346724	2026	5057523	4249845	0.000477	0	1932	5057523	1.29543	0.052886	1.29543	0.052886	0.220869
176	C	5214	3831468	3462179	0.001506	0	1477	3831468	1380	3345627	2728265	0.000506	0	4163	3345627	3599	5067940	4317482	0.000834	0	1941	5067940	1.19984	0.035956	1.19984	0.035956	0.204408
177	U	5035	3879659	3502830	0.001437	0	1470	3879659	917	3351849	2551560	0.000359	0	4187	3351849	3317	5155347	4321459	0.000768	0	1956	5155347	1.40447	0.039119	1.40447	0.039119	0.239288
178	A	24422	3928068	3615151	0.006755	0	1465	3928068	1268	3361229	2709822	0.000468	0	4186	3361229	10093	5258135	4579855	0.002204	0	1968	5258135	2.85306	0.035026	2.85306	0.035026	0.48629
179	U	1982	3933750	3582516	0.000553	0	1432	3933750	695	3360248	2653198	0.000262	0	4166	3360248	1783	5274426	4486502	0.000397	0	1971	5274426	0.732974	0.043637	0.732974	0.043637	0.124959
180	C	9081	3937087	3521075	0.002579	0	1415	3937087	2338	3358608	2568098	0.00091	0	4164	3358608	6608	5279554	4383640	0.001507	0	1985	5279554	1.10695	0.025764	1.10695	0.025764	0.188802
181	U	26422	3944111	3544615	0.007454	0	1420	3944111	2660	3358290	2536224	0.001049	0	4186	3358290	13324	5295328	4389702	0.003035	0	1987	5295328	2.11029	0.024645	2.11029	0.024645	0.359769
182	U	1793	3991118	3568130	0.000503	0	1439	3991118	612	3366003	2540059	0.000241	0	4220	3366003	2380	5374163	4490544	0.00053	0	2005	5374163	0.493516	0.030682	0.493516	0.030682	0.0842731
183	C	4679	3971916	3636120	0.001287	0	1405	3971916	1258	3357689	2648099	0.000475	0	4211	3357689	3319	5397698	4626177	0.000717	0	1991	5397698	1.13146	0.037707	1.13146	0.037707	0.193064
184	U	3840	3988840	3611653	0.001063	0	1405	3988840	1211	3358287	2664287	0.000455	0	4220	3358287	3711	5428654	4618779	0.000803	0	2001	5428654	0.757592	0.02958	0.757592	0.02958	0.129078
185	G	40918	4011763	3600872	0.011363	0	1416	4011763	2073	3360385	2657193	0.00078	0	4223	3360385	11373	5488163	4665037	0.002438	0	2012	5488163	4.34108	0.047301	4.34108	0.047301	0.740012
186	C	16953	4017722	3523317	0.004812	0	1355	4017722	1812	3357127	2783662	0.000651	0	4187	3357127	4966	5503708	4777916	0.001039	0	2007	5503708	4.00313	0.068612	4.00313	0.068612	0.682725
187	A	168171	4069386	3692959	0.045538	0	1238	4069386	2070	3329935	2751827	0.000752	0	2402	3329935	10867	5587924	4836862	0.002247	0	1988	5587924	19.9341	0.197645	19.9341	0.197645	3.39784
188	G	4275	4417822	4046823	0.001056	0	1270	4417822	1062	3325064	2782760	0.000382	0	2347	3325064	7408	5629472	4907024	0.00151	0	1999	5629472	0.44695	0.014201	0.44695	0.014201	0.0760933
189	G	3809	4405425	4030699	0.000945	0	1249	4405425	1066	3322456	2800117	0.000381	0	2291	3322456	5785	5630855	4893107	0.001182	0	1960	5630855	0.477299	0.017446	0.477299	0.017446	0.081344
190	C	5097	4408730	4064687	0.001254	0	1225	4408730	3076	3321499	2724588	0.001129	0	2287	3321499	4688	5647967	4880501	0.000961	0	1965	5647967	0.130126	0.028055	0.130126	0.028055	0.0221743
191	U	7899	4412650	4069009	0.001941	0	1220	4412650	1513	3321591	2735487	0.000553	0	2270	3321591	10028	5677398	4933665	0.002033	0	1965	5677398	0.682958	0.014524	0.682958	0.014524	0.11639
192	G	1637	4412335	4063405	0.000403	0	1216	4412335	636	3320334	2694987	0.000236	0	2313	3320334	2477	5693230	4913237	0.000504	0	1982	5693230	0.330995	0.027908	0.330995	0.027908	0.0564872
193	C	4713	4441906	3884077	0.001213	0	1209	4441906	1643	3320842	2105014	0.000781	0	2327	3320842	3806	5719651	4543648	0.000838	0	2004	5719651	0.516799	0.032309	0.516799	0.032309	0.0878827
194	U	22329	4467543	3921296	0.005694	0	1184	4467543	1567	3321365	1861806	0.000842	0	2331	3321365	6474	5765200	4428074	0.001462	0	2011	5765200	3.3191	0.050916	3.3191	0.050916	0.565766
195	U	3736	4491661	3951472	0.000945	0	1183	4491661	841	3318666	1831772	0.000459	0	2337	3318666	3330	5787521	4454556	0.000748	0	2046	5787521	0.650595	0.031683	0.650595	0.031683	0.110764
196	A	4007	4502500	4131196	0.00097	0	1185	4502500	696	3314422	2297795	0.000303	0	2341	3314422	8675	5796741	4750830	0.001826	0	2060	5796741	0.365301	0.011195	0.365301	0.011195	0.0622714
197	C	2606	4496739	4100156	0.000636	0	1082	4496739	1231	3312085	2657506	0.000463	0	2012	3312085	4420	5800761	4994225	0.000885	0	2043	5800761	0.194763	0.020713	0.194763	0.020713	0.0333247
198	G	4990	4506000	4085860	0.001221	0	1094	4506000	2785	3314510	2733094	0.001019	0	2019	3314510	12830	5833280	5053122	0.002539	0	2136	5833280	0.079674	0.010232	0.079674	0.010232	0.0135629
199	G	27888	4533589	4075258	0.006843	0	1104	4533589	12162	3315452	2423360	0.005019	0	2040	3315452	36276	5864793	4819353	0.007527	0	2217	5864793	0.242402	0.008235	0.242402	0.008235	0.0413111
200	U	174257	4811396	4301678	0.040509	0	1144	4811396	2354	3326525	2304910	0.001021	0	2110	3326525	12580	6087416	4907755	0.002563	0	2433	6087416	15.4051	0.142707	15.4051	0.142707	2.62652
201	U	94935	4858767	4459908	0.021286	0	1147	4858767	888	3324711	2337278	0.00038	0	2102	3324711	8570	6103726	4934980	0.001737	0	2455	6103726	12.0388	0.136192	12.0388	0.136192	2.0518
202	U	9151	5224502	4782324	0.001914	0	1179	5224502	631	3317475	2589456	0.000244	0	2276	3317475	3905	6154997	5171862	0.000755	0	2757	6154997	2.21155	0.046037	2.21155	0.046037	0.37708
203	C	28075	5257583	4772602	0.005883	0	1125	5257583	1984	3303362	2703216	0.000734	0	2248	3303362	8544	6165001	5296032	0.001613	0	2805	6165001	3.19138	0.042071	3.19138	0.042071	0.544192
204	G	63632	5405685	4969306	0.012805	0	1155	5405685	1605	3293277	2724154	0.000589	0	2314	3293277	13673	6222356	5360431	0.002551	0	3016	6222356	4.78916	0.0459	4.78916	0.0459	0.816361
205	U	18688	5649620	5212488	0.003585	0	1174	5649620	1484	3292745	2714497	0.000547	0	2339	3292745	6435	6286611	5415609	0.001188	0	3111	6286611	2.5572	0.040571	2.5572	0.040571	0.435948
206	C	18353	5668880	5265644	0.003485	0	1154	5668880	1675	3287059	2713565	0.000617	0	2384	3287059	7751	6292902	5426567	0.001428	0	3279	6292902	2.00803	0.030922	2.00803	0.030922	0.342385
207	C	6263	5667315	5242597	0.001195	0	1155	5667315	2065	3286111	2808704	0.000735	0	2383	3286111	6766	6298243	5554734	0.001218	0	3315	6298243	0.377175	0.018736	0.377175	0.018736	0.0643835
208	G	5501	5658553	5237223	0.00105	0	1153	5658553	1154	3284758	2812714	0.00041	0	2383	3284758	9739	6299180	5552301	0.001754	0	3354	6299180	0.364919	0.011237	0.364919	0.011237	0.0622034
209	U	13388	5659970	5258821	0.002546	0	1156	5659970	942	3283436	2885341	0.000326	0	2384	3283436	6009	6307200	5649882	0.001064	0	3403	6307200	2.0867	0.035393	2.0867	0.035393	0.355693
210	G	67922	5759698	5360909	0.01267	0	1163	5759698	2299	3280222	2764984	0.000831	0	2390	3280222	9572	6318194	5526937	0.001732	0	3428	6318194	6.83557	0.075958	6.83557	0.075958	1.16528
211	U	10604	6454832	6070393	0.001747	0	1275	6454832	1142	3278960	2726922	0.000419	0	2408	3278960	4663	6360981	5620136	0.00083	0	3553	6360981	1.60065	0.034505	1.60065	0.034505	0.272762
212	U	5862	6472722	6028011	0.000972	0	1291	6472722	977	3273526	2722556	0.000359	0	2449	3273526	4242	6365399	5586451	0.000759	0	3946	6365399	0.808081	0.025736	0.808081	0.025736	0.137684
213	G	4272	6471076	6052735	0.000706	0	1295	6471076	905	3268852	2798575	0.000323	0	2492	3268852	10229	6368489	5691753	0.001797	0	4211	6368489	0.21279	0.008735	0.21279	0.008735	0.0363341
214	C	5151	6484096	6059263	0.00085	0	1345	6484096	1555	3267338	2848821	0.000546	0	2553	3267338	4639	6383327	5811746	0.000798	0	4292	6383327	0.381182	0.0235	0.381182	0.0235	0.0649433
215	A	5815	6473294	6076711	0.000957	0	1336	6473294	1624	3261744	2823100	0.000575	0	2545	3261744	10175	6396094	5851277	0.001739	0	4319	6396094	0.219489	0.011144	0.219489	0.011144	0.0374479
216	G	4468	6479958	6064774	0.000737	0	1332	6479958	1410	3259479	2779299	0.000507	0	2541	3259479	6420	6400601	5812496	0.001105	0	4342	6400601	0.207685	0.015997	0.207685	0.015997	0.0354837
217	C	4230	6569932	6085273	0.000695	0	1348	6569932	1558	3268493	2692164	0.000579	0	2560	3268493	3776	6428930	5675637	0.000665	0	4455	6428930	0.174965	0.02742	0.174965	0.02742	0.0297372
218	C	6516	6649740	6160835	0.001058	0	1419	6649740	1529	3269124	2707231	0.000565	0	2589	3269124	5376	6446379	5677797	0.000947	0	4618	6446379	0.520534	0.021785	0.520534	0.021785	0.0887484
219	G	8995	6775801	6303059	0.001427	0	1521	6775801	801	3270053	2777310	0.000288	0	2626	3270053	3865	6502271	5821181	0.000664	0	5032	6502271	1.71499	0.038861	1.71499	0.038861	0.292428
220	A	24458	7069537	6603650	0.003704	0	1577	7069537	1014	3272471	2811930	0.000361	0	2653	3272471	4189	6563560	5912255	0.000709	0	5334	6563560	4.71838	0.081776	4.71838	0.081776	0.803811
221	U	9757	7462150	6898432	0.001414	0	1643	7462150	693	3268969	2737469	0.000253	0	2677	3268969	2907	6587163	5872200	0.000495	0	5435	6587163	2.3457	0.055738	2.3457	0.055738	0.399844
222	C	104210	7599585	6841250	0.015233	0	1648	7599585	6157	3243288	2408970	0.002556	0	2733	3243288	19264	6615190	5711500	0.003373	0	5554	6615190	3.75847	0.031973	3.75847	0.031973	0.640714
223	A	208178	7993770	7472007	0.027861	0	1690	7993770	2702	3423770	2675911	0.00101	0	2738	3423770	14925	6800621	5867033	0.002544	0	5733	6800621	10.5553	0.089997	10.5553	0.089997	1.79931
224	U	11378	8181974	7643137	0.001489	0	1671	8181974	534	3419018	2673432	0.0002	0	2635	3419018	2556	6821151	5878674	0.000435	0	5777	6821151	2.96443	0.06974	2.96443	0.06974	0.505158
225	C	21622	8194031	7637535	0.002831	0	1655	8194031	2268	3414150	2557343	0.000887	0	2589	3414150	10403	6837529	5809523	0.001791	0	5836	6837529	1.08571	0.018359	1.08571	0.018359	0.185039
226	A	14881	8257580	7641660	0.001947	0	1687	8257580	1810	3448393	2563460	0.000706	0	2589	3448393	12773	6897321	5822723	0.002194	0	6056	6897321	0.56585	0.01163	0.56585	0.01163	0.0964271
227	G	10190	8310127	7704474	0.001323	0	1675	8310127	1193	3451739	2554564	0.000467	0	2564	3451739	9514	6959966	5878662	0.001618	0	6139	6959966	0.528672	0.012834	0.528672	0.012834	0.0901901
228	C	6694	8308362	7703379	0.000869	0	1699	8308362	1491	3453207	2827909	0.000527	0	2579	3453207	4906	6967752	6034070	0.000813	0	6269	6967752	0.4203	0.022106	0.4203	0.022106	0.0717132
229	A	12421	8305075	7805714	0.001591	0	1705	8305075	1502	3454341	2930738	0.000512	0	2582	3454341	17663	6975532	6170125	0.002863	0	6316	6975532	0.376842	0.007366	0.376842	0.007366	0.0642486
230	C	5489	8303732	7586270	0.000724	0	1703	8303732	1088	3456864	2695707	0.000404	0	2592	3456864	3135	6978603	5954190	0.000527	0	6438	6978603	0.607649	0.031653	0.607649	0.031653	0.103515
231	A	11136	8332015	7522099	0.00148	0	1710	8332015	1394	3460631	2657584	0.000525	0	2610	3460631	7354	6984749	5885222	0.00125	0	6527	6984749	0.764984	0.018222	0.764984	0.018222	0.130244
232	U	2710	8370726	7512705	0.000361	0	1698	8370726	689	3469230	2643425	0.000261	0	2616	3469230	3088	7044521	5905243	0.000523	0	6603	7044521	0.191376	0.02341	0.191376	0.02341	0.0325958
233	C	6556	8382143	7572466	0.000866	0	1691	8382143	1609	3473299	2678623	0.000601	0	2629	3473299	6488	7053421	5914795	0.001097	0	6643	7053421	0.241666	0.017041	0.241666	0.017041	0.0411816
234	U	6442	8418287	7487113	0.00086	0	1702	8418287	1193	3494675	2544140	0.000469	0	2644	3494675	3408	7078370	5794031	0.000588	0	6684	7078370	0.665584	0.031542	0.665584	0.031542	0.113361
235	A	756017	8513646	7560427	0.099997	0	1723	8513646	1901	3541384	2565603	0.000741	0	2655	3541384	16283	7139130	5817260	0.002799	0	6761	7139130	35.46	0.280976	35.46	0.280976	6.0453
236	G	7523	9826539	8928838	0.000843	0	1869	9826539	1840	3558732	2730683	0.000674	0	2656	3558732	9049	7186625	6009138	0.001506	0	6823	7186625	0.112046	0.012321	0.112046	0.012321	0.0191305
237	G	85698	9913028	9023585	0.009497	0	1888	9913028	20990	3568957	2642760	0.007942	0	2674	3568957	69449	7247395	5981069	0.011611	0	6938	7247395	0.13389	0.00551	0.13389	0.00551	0.022831
238	U	74052	10168597	8871081	0.008348	0	1933	10168597	6960	3592690	2499319	0.002785	0	2709	3592690	33138	7317914	5929809	0.005588	0	7096	7317914	0.995426	0.009783	0.995426	0.009783	0.169714
239	U	478262	10291715	9522003	0.050227	0	1971	10291715	2942	3632382	2604596	0.00113	0	2748	3632382	12960	7358779	6067275	0.002136	0	7196	7358779	22.9852	0.204979	22.9852	0.204979	3.91848
240	U	36659	10561197	9875902	0.003712	0	2282	10561197	3100	3648979	2914635	0.001064	0	2849	3648979	6536	7383163	6382092	0.001024	0	7708	7383163	2.586	0.041587	2.586	0.041587	0.440841
241	U	34691	11380678	10676448	0.003249	0	2345	11380678	1889	3736336	3351446	0.000564	0	2912	3736336	6414	7525957	6806781	0.000942	0	7802	7525957	2.85013	0.04241	2.85013	0.04241	0.485911
242	G	250901	12473381	11827226	0.021214	0	2420	12473381	2955	3843455	3511629	0.000841	0	2943	3843455	17673	7718716	7064234	0.002502	0	7988	7718716	8.14322	0.063852	8.14322	0.063852	1.38813
243	U	21312	12674577	11984829	0.001778	0	2496	12674577	1518	3845007	3448984	0.00044	0	2963	3845007	5892	7735652	7010887	0.00084	0	8075	7735652	1.59223	0.028654	1.59223	0.028654	0.271544
244	C	22131	12778497	12124266	0.001825	0	2509	12778497	3392	3847940	3387828	0.001001	0	2982	3847940	9933	7749688	6985491	0.001422	0	8107	7749688	0.579569	0.015951	0.579569	0.015951	0.0987851
245	C	21509	12787445	12080072	0.001781	0	2548	12787445	4364	3850378	3390231	0.001287	0	3011	3850378	13424	7759760	6986861	0.001921	0	8159	7759760	0.256755	0.012153	0.256755	0.012153	0.0438393
246	G	17994	12824146	12101591	0.001487	0	2565	12824146	2713	3862535	3421042	0.000793	0	3020	3862535	17755	7795743	7021867	0.002529	0	8208	7795743	0.27442	0.007728	0.27442	0.007728	0.0467815
247	G	31153	12841256	12167141	0.00256	0	2576	12841256	5144	3865102	3476951	0.001479	0	3024	3865102	21725	7817740	7105677	0.003057	0	8240	7817740	0.353555	0.00859	0.353555	0.00859	0.0602829
248	G	15680	12875041	12276422	0.001277	0	2581	12875041	2135	3868119	3427952	0.000623	0	3027	3868119	14101	7846689	7074117	0.001993	0	8292	7846689	0.328308	0.008919	0.328308	0.008919	0.0559415
249	U	25548	13007870	12489266	0.002046	0	2610	13007870	3128	3875307	3497273	0.000894	0	3039	3875307	27449	7934185	7248456	0.003787	0	8369	7934185	0.303993	0.005712	0.303993	0.005712	0.0518586
250	G	6145	13094545	12628799	0.000487	0	2631	13094545	1120	3877044	3472873	0.000322	0	3026	3877044	5351	7980216	7322973	0.000731	0	8402	7980216	0.224557	0.015984	0.224557	0.015984	0.0384796
251	U	9739	13229619	12705564	0.000767	0	2696	13229619	1274	3880394	3542144	0.00036	0	3036	3880394	5082	8058496	7466673	0.000681	0	8522	8058496	0.597753	0.020487	0.597753	0.020487	0.101885
252	G	51187	13478434	12961742	0.003949	0	2756	13478434	1676	3881664	3500162	0.000479	0	3052	3881664	13571	8242070	7622647	0.00178	0	8742	8242070	1.94919	0.020475	1.94919	0.020475	0.332333
253	A	23229	13627818	13005274	0.001786	0	2919	13627818	1471	3881202	3470125	0.000424	0	3080	3881202	9679	8283871	7557633	0.001281	0	8976	8283871	1.06366	0.016586	1.06366	0.016586	0.181256
254	C	8206	13711313	13033851	0.00063	0	2961	13711313	1540	3880001	3374718	0.000456	0	3084	3880001	6851	8314334	7496372	0.000914	0	9041	8314334	0.189578	0.014999	0.189578	0.014999	0.0324539
255	C	14871	13771725	13002181	0.001144	0	2981	13771725	2236	3879517	3397160	0.000658	0	3085	3879517	8966	8335002	7503684	0.001195	0	9082	8335002	0.406346	0.014688	0.406346	0.014688	0.0693317
256	G	62069	13842517	13058972	0.004753	0	3007	13842517	7600	3878919	3423345	0.00222	0	3084	3878919	37645	8369958	7595133	0.004956	0	9108	8369958	0.511035	0.006939	0.511035	0.006939	0.08713
257	A	320324	13935469	13175995	0.024311	0	3047	13935469	3545	3880244	3392865	0.001045	0	3106	3880244	32155	8411295	7495823	0.00429	0	9163	8411295	5.42374	0.032122	5.42374	0.032122	0.924545
258	A	68294	15149655	14439927	0.00473	0	3293	15149655	1181	3881360	3296267	0.000358	0	3196	3881360	17723	8463531	7450183	0.002379	0	9287	8463531	1.83753	0.016359	1.83753	0.016359	0.313292
259	A	45821	15415243	14489206	0.003162	0	3419	15415243	1588	3883261	3224473	0.000492	0	3275	3883261	15601	8518192	7370543	0.002117	0	9383	8518192	1.26139	0.013594	1.26139	0.013594	0.215008
260	G	18878	16483897	15479967	0.00122	0	3554	16483897	2423	3885975	3268699	0.000741	0	3294	3885975	12446	8642035	7595149	0.001639	0	9458	8642035	0.291844	0.010983	0.291844	0.010983	0.0498219
261	G	17482	16531865	15565784	0.001123	0	3578	16531865	1976	3887642	3383723	0.000584	0	3303	3887642	13692	8706952	7819748	0.001751	0	9504	8706952	0.307908	0.009314	0.307908	0.009314	0.0524767
262	U	30040	16607217	15716278	0.001911	0	3637	16607217	1919	3890317	3458777	0.000555	0	3322	3890317	12986	8750427	8002705	0.001623	0	9551	8750427	0.835997	0.012686	0.835997	0.012686	0.142431
263	A	34042	16649993	15823983	0.002151	0	3657	16649993	1961	3890223	3494703	0.000561	0	3324	3890223	20104	8790616	8126591	0.002474	0	9585	8790616	0.642785	0.008307	0.642785	0.008307	0.109562
264	A	32468	16723111	15815464	0.002053	0	3677	16723111	1043	3891881	3507288	0.000297	0	3364	3891881	13091	8840823	8111114	0.001614	0	9636	8840823	1.08773	0.013144	1.08773	0.013144	0.185475
265	G	21429	16851763	16012032	0.001338	0	3699	16851763	1628	3895492	3525793	0.000462	0	3363	3895492	13869	8918641	8182192	0.001695	0	9658	8918641	0.517141	0.009693	0.517141	0.009693	0.0881045
266	A	29028	16945040	16223615	0.001789	0	3733	16945040	1628	3900074	3624182	0.000449	0	3385	3900074	27496	8978661	8365438	0.003287	0	9698	8978661	0.407696	0.005266	0.407696	0.005266	0.0694974
267	U	19032	17179383	16372728	0.001162	0	3779	17179383	1285	3904057	3514591	0.000366	0	3406	3904057	9997	9176104	8466793	0.001181	0	9748	9176104	0.674838	0.013081	0.674838	0.013081	0.114902
268	G	52856	17295279	16426414	0.003218	0	3810	17295279	3601	3905375	3515941	0.001024	0	3407	3905375	25536	9267295	8511903	0.003	0	9787	9267295	0.731176	0.008664	0.731176	0.008664	0.124675
269	G	29997	17322378	16418080	0.001827	0	3833	17322378	1741	3908002	3499877	0.000497	0	3415	3908002	15309	9306584	8528455	0.001795	0	9799	9306584	0.740718	0.0107	0.740718	0.0107	0.126314
270	A	80523	17333079	16587422	0.004854	0	3852	17333079	2627	3907951	3630586	0.000724	0	3417	3907951	34246	9348491	8704506	0.003934	0	9824	9348491	1.04997	0.007998	1.04997	0.007998	0.17897
271	G	6459	17322645	16649425	0.000388	0	3855	17322645	825	3907235	3643275	0.000226	0	3411	3907235	5859	9353452	8759762	0.000669	0	9826	9353452	0.241453	0.014176	0.241453	0.014176	0.0412812
272	A	33014	17311273	16553716	0.001994	0	3872	17311273	2178	3904756	3631379	0.0006	0	3414	3904756	27874	9351591	8683409	0.00321	0	9832	9351591	0.434446	0.005873	0.434446	0.005873	0.0740323
273	G	27064	17301315	16496471	0.001641	0	3862	17301315	3973	3903814	3548431	0.00112	0	3401	3903814	22413	9349383	8609720	0.002603	0	9818	9349383	0.200115	0.007939	0.200115	0.007939	0.0341214
274	C	32317	17288433	16284566	0.001985	0	3854	17288433	2096	3902128	3441911	0.000609	0	3392	3902128	8780	9344827	8441844	0.00104	0	9807	9344827	1.32258	0.021805	1.32258	0.021805	0.225553
275	C	20021	17229760	16251031	0.001232	0	3830	17229760	2738	3895098	3375174	0.000811	0	3309	3895098	14570	9330512	8381355	0.001738	0	9790	9330512	0.242045	0.010423	0.242045	0.010423	0.0412949
276	U	20007	17216628	16317900	0.001226	0	3816	17216628	1910	3891155	3364226	0.000568	0	3300	3891155	8288	9324920	8387939	0.000988	0	9763	9324920	0.666277	0.017418	0.666277	0.017418	0.113536
277	U	16292	17202835	16478052	0.000989	0	3810	17202835	1425	3888396	3448454	0.000413	0	3287	3888396	8507	9317615	8501530	0.001001	0	9748	9317615	0.57511	0.014781	0.57511	0.014781	0.0980962
278	G	17938	17186126	16441335	0.001091	0	3801	17186126	1500	3885391	3403261	0.000441	0	3274	3885391	10453	9310761	8381043	0.001247	0	9730	9310761	0.521381	0.012326	0.521381	0.012326	0.0888609
279	U	35758	17170137	16308230	0.002193	0	3797	17170137	3040	3882768	3416844	0.00089	0	3268	3882768	17192	9304312	8310977	0.002069	0	9697	9304312	0.629862	0.01074	0.629862	0.01074	0.107361
280	C	63966	17155124	16200693	0.003948	0	3787	17155124	2591	3880071	3373924	0.000768	0	3248	3880071	10938	9299121	8212649	0.001332	0	9676	9299121	2.38796	0.028054	2.38796	0.028054	0.406993
281	C	27608	17133818	16235353	0.0017	0	3777	17133818	3032	3874748	3444308	0.00088	0	3212	3874748	8973	9288781	8347139	0.001075	0	9647	9288781	0.762986	0.019408	0.762986	0.019408	0.130038
282	C	28015	17116854	16173405	0.001732	0	3763	17116854	3280	3871139	3309994	0.000991	0	3189	3871139	10092	9280776	8065215	0.001251	0	9621	9280776	0.592365	0.017157	0.592365	0.017157	0.100978
283	U	13730	17103152	16104755	0.000853	0	3754	17103152	1690	3868739	3355855	0.000504	0	3180	3868739	7939	9274784	8179634	0.000971	0	9603	9274784	0.359522	0.015224	0.359522	0.015224	0.0612731
284	G	90001	17086303	15824491	0.005687	0	3744	17086303	3002	3865140	3332928	0.000901	0	3175	3865140	17930	9267324	8130657	0.002205	0	9586	9267324	2.17063	0.019805	2.17063	0.019805	0.370022
285	G	414765	17071073	16205734	0.025594	0	3732	17071073	24012	3861985	3459344	0.006941	0	3135	3861985	62734	9262504	8496737	0.007383	0	9561	9262504	2.52631	0.012943	2.52631	0.012943	0.430705
286	U	191852	17023940	16140603	0.011886	0	3717	17023940	3200	3850886	3454321	0.000926	0	3121	3850886	17275	9248384	8533716	0.002024	0	9525	9248384	5.41412	0.044068	5.41412	0.044068	0.923132
287	U	129033	16943330	16339826	0.007897	0	3660	16943330	2983	3829729	3436992	0.000868	0	3022	3829729	8635	9228746	8503480	0.001015	0	9488	9228746	6.92187	0.079134	6.92187	0.079134	1.18057
288	U	22110	16890996	16171567	0.001367	0	3598	16890996	2333	3817257	3414577	0.000683	0	2938	3817257	5045	9212974	8385988	0.000602	0	9412	9212974	1.13692	0.032291	1.13692	0.032291	0.193697
289	C	21661	16854844	16080786	0.001347	0	3555	16854844	4197	3811233	3353145	0.001252	0	2907	3811233	8150	9202181	8301805	0.000982	0	9366	9202181	0.097127	0.021803	0.097127	0.021803	0.0164921
290	A	21489	16830515	15888451	0.001352	0	3542	16830515	1908	3799929	3279250	0.000582	0	2880	3799929	10321	9192555	8185368	0.001261	0	9338	9192555	0.611187	0.014189	0.611187	0.014189	0.104097
291	A	24777	16808563	15896633	0.001559	0	3528	16808563	588	3795154	3281972	0.000179	0	2857	3795154	11845	9180937	8192437	0.001446	0	9314	9180937	0.954093	0.012242	0.954093	0.012242	0.162695
292	C	11967	16789885	15707628	0.000762	0	3448	16789885	1552	3791282	3288538	0.000472	0	2806	3791282	4665	9171306	8144395	0.000573	0	9239	9171306	0.506152	0.025302	0.506152	0.025302	0.0862794
293	G	8180	16763090	15873919	0.000515	0	3424	16763090	762	3786161	3438592	0.000222	0	2736	3786161	3611	9158475	8360097	0.000432	0	9200	9158475	0.679986	0.025446	0.679986	0.025446	0.115624
294	A	25878	16723785	15400658	0.00168	0	3410	16723785	1248	3778343	3395359	0.000368	0	2720	3778343	4072	9138967	8261025	0.000493	0	9157	9138967	2.66324	0.051347	2.66324	0.051347	0.453681
295	G	143177	16258483	15499357	0.009238	0	3220	16258483	5116	3766087	3404711	0.001503	0	2520	3766087	15237	9106413	8311024	0.001833	0	9011	9106413	4.21905	0.03843	4.21905	0.03843	0.719385
296	A	3008	16200364	14940176	0.000201	0	3212	16200364	1132	3754208	3300437	0.000343	0	2504	3754208	1797	9080389	8118192	0.000221	0	8981	9080389	-0.639917	0.051223	-0.639917	0.051223	-0.109537
297	A	0	15876522	1117399	0	0	3124	15876522	0	3705723	38943	0	0	2443	3705723	0	8944999	482585	0	0	8825	8944999	nan	nan	nan	nan	NA

## Sheet: G210U C241U
Nucleotide	Sequence	Modified_mutations	Modified_read_depth	Modified_effective_depth	Modified_rate	Modified_off_target_mapped_depth	Modified_low_mapq_mapped_depth	Modified_mapped_depth	Untreated_mutations	Untreated_read_depth	Untreated_effective_depth	Untreated_rate	Untreated_off_target_mapped_depth	Untreated_low_mapq_mapped_depth	Untreated_mapped_depth	Denatured_mutations	Denatured_read_depth	Denatured_effective_depth	Denatured_rate	Denatured_off_target_mapped_depth	Denatured_low_mapq_mapped_depth	Denatured_mapped_depth	Reactivity_profile	Std_err	HQ_profile	HQ_stderr	Norm_profile
1	A	0	2792531	2670417	0	0	6337	2792531	0	6774344	6057172	0	0	8660	6774344	0	4432709	4183269	0	0	13121	4432709	nan	nan	nan	nan	NA
2	U	0	2995277	2822224	0	0	6581	2995277	0	6788396	5883917	0	0	8696	6788396	0	4455827	4128128	0	0	13173	4455827	nan	nan	nan	nan	NA
3	U	11225	3032776	2869513	0.003912	0	6655	3032776	8391	6798419	6027270	0.001392	0	8748	6798419	4617	4466765	4162818	0.001109	0	13223	4466765	2.27178	0.049131	2.27178	0.049131	0.374287
4	A	49859	3128473	2985605	0.0167	0	6809	3128473	3016	6833469	6353052	0.000475	0	8827	6833469	6193	4495289	4260062	0.001454	0	13296	4495289	11.161	0.150984	11.161	0.150984	1.83805
5	A	2343	3146208	3035305	0.000772	0	6831	3146208	994	6836427	6510508	0.000153	0	8858	6836427	939	4499847	4324574	0.000217	0	13329	4499847	2.85191	0.120637	2.85191	0.120637	0.469858
6	A	23278	3225174	3057320	0.007614	0	6959	3225174	3260	6838867	6251922	0.000521	0	8880	6838867	2825	4507563	4227589	0.000668	0	13368	4507563	10.6137	0.213637	10.6137	0.213637	1.749
7	G	2045	3254337	3066737	0.000667	0	7075	3254337	6535	6841807	6135155	0.001065	0	8934	6841807	6383	4511104	4198775	0.00152	0	13470	4511104	-0.262031	0.013415	-0.262031	0.013415	-0.0431296
8	G	4953	3256779	3052687	0.001623	0	7083	3256779	10328	6843950	5401503	0.001912	0	8946	6843950	7100	4513322	4118108	0.001724	0	13479	4513322	-0.167947	0.017374	-0.167947	0.017374	-0.0276119
9	U	5985	3260487	3077470	0.001945	0	7095	3260487	6975	6848122	5001875	0.001394	0	8963	6848122	8969	4518768	4124587	0.002175	0	13492	4518768	0.253068	0.014133	0.253068	0.014133	0.0417281
10	U	9205	3264871	3123589	0.002947	0	7103	3264871	2037	6852202	4966452	0.00041	0	8975	6852202	4426	4523484	4170847	0.001061	0	13522	4523484	2.39054	0.046929	2.39054	0.046929	0.393859
11	U	2195	3273533	3157599	0.000695	0	7121	3273533	1737	6864362	5626555	0.000309	0	8994	6864362	1495	4532412	4273269	0.00035	0	13530	4532412	1.10457	0.055345	1.10457	0.055345	0.181658
12	A	32048	3279186	3123645	0.01026	0	7132	3279186	3779	6868900	6169371	0.000613	0	9003	6868900	10129	4536123	4261347	0.002377	0	13549	4536123	4.05868	0.047172	4.05868	0.047172	0.668496
13	U	1070	3281584	3124915	0.000342	0	7164	3281584	1024	6870588	6386233	0.00016	0	9033	6870588	909	4537337	4280720	0.000212	0	13608	4537337	0.857389	0.061608	0.857389	0.061608	0.141407
14	A	1735	3285897	3087937	0.000562	0	7174	3285897	1838	6872997	6253248	0.000294	0	9042	6872997	3869	4540115	4214936	0.000918	0	13619	4540115	0.291893	0.017139	0.291893	0.017139	0.0480871
15	C	900	3291085	3119731	0.000288	0	7179	3291085	2037	6874407	6239811	0.000326	0	9049	6874407	1329	4543365	4273782	0.000311	0	13625	4543365	-0.12209	0.03884	-0.12209	0.03884	-0.0201261
16	C	2221	3318739	2970131	0.000748	0	7185	3318739	4314	6876348	6164096	0.0007	0	9056	6876348	3558	4551033	4082526	0.000872	0	13630	4551033	0.054983	0.02195	0.054983	0.02195	0.00906694
17	U	123281	3336645	2935460	0.041997	0	7199	3336645	2629	6882277	6224782	0.000422	0	9061	6882277	3751	4558303	4125037	0.000909	0	13638	4558303	45.7205	0.758068	45.7205	0.758068	7.53363
18	U	109102	3389601	3074020	0.035492	0	7242	3389601	7685	6891401	6288080	0.001222	0	9083	6891401	6111	4567405	4144495	0.001474	0	13675	4567405	23.2416	0.306258	23.2416	0.306258	3.82959
19	C	35832	3519707	3344438	0.010714	0	7309	3519707	4834	6895530	6280635	0.00077	0	9096	6895530	6281	4571784	4306863	0.001458	0	13691	4571784	6.81874	0.094691	6.81874	0.094691	1.12341
20	C	9518	3531798	3351152	0.00284	0	7329	3531798	6482	6898197	6225432	0.001041	0	9127	6898197	5136	4574752	4285547	0.001198	0	13723	4574752	1.50111	0.033842	1.50111	0.033842	0.247349
21	C	13220	3538388	3348689	0.003948	0	7358	3538388	5512	6900232	6291919	0.000876	0	9139	6900232	4537	4577995	4252275	0.001067	0	13736	4577995	2.879	0.054633	2.879	0.054633	0.474234
22	A	7733	3549916	3350527	0.002308	0	7381	3549916	3925	6903559	6244121	0.000629	0	9156	6903559	6619	4584272	4258211	0.001554	0	13748	4584272	1.08041	0.02243	1.08041	0.02243	0.177965
23	G	2229	3558941	3319759	0.000671	0	7397	3558941	3788	6905823	6142602	0.000617	0	9163	6905823	5894	4587943	4211042	0.0014	0	13759	4587943	0.039122	0.01244	0.039122	0.01244	0.00635333
24	G	2388	3563682	3314657	0.00072	0	7404	3563682	2508	6908865	6112877	0.00041	0	9166	6908865	3219	4593059	4253451	0.000757	0	13772	4593059	0.409826	0.023428	0.409826	0.023428	0.0674531
25	U	2995	3573153	3315998	0.000903	0	7424	3573153	2672	6917354	6021706	0.000444	0	9183	6917354	2364	4607945	4293215	0.000551	0	13795	4607945	0.834433	0.037893	0.834433	0.037893	0.137214
26	A	14751	3582094	3332444	0.004426	0	7452	3582094	2141	6924006	5809138	0.000369	0	9204	6924006	5220	4615039	4322306	0.001208	0	13820	4615039	3.36007	0.055831	3.36007	0.055831	0.55319
27	A	34403	3595071	3221870	0.010678	0	7470	3595071	1790	6926952	5827666	0.000307	0	9215	6926952	2913	4618582	4322418	0.000674	0	13821	4618582	15.3886	0.297837	15.3886	0.297837	2.53453
28	C	174447	3682251	3487341	0.050023	0	7427	3682251	10810	6929094	6042777	0.001789	0	9180	6929094	15093	4622515	4345909	0.003473	0	13663	4622515	13.8886	0.118297	13.8886	0.118297	2.28762
29	A	13052	3697099	3516426	0.003712	0	7405	3697099	7439	6937652	6545346	0.001137	0	9183	6937652	14399	4628226	4401463	0.003271	0	13634	4628226	0.78718	0.012565	0.78718	0.012565	0.129668
30	A	2554	3698738	3493554	0.000731	0	7318	3698738	1643	6938291	6555063	0.000251	0	9153	6938291	2719	4614872	4357699	0.000624	0	13463	4614872	0.769953	0.029219	0.769953	0.029219	0.126705
31	A	2171	3697522	3459486	0.000628	0	7279	3697522	2216	6939875	6432876	0.000344	0	9106	6939875	2328	4601385	4295037	0.000542	0	13413	4601385	0.522248	0.03028	0.522248	0.03028	0.0863088
32	C	15208	3691480	3451009	0.004407	0	7244	3691480	7467	6938673	6296983	0.001186	0	9091	6938673	24708	4581276	4241335	0.005826	0	13384	4581276	0.552915	0.007453	0.552915	0.007453	0.091066
33	C	28633	3684925	3360568	0.00852	0	7241	3684925	18169	6940782	6305235	0.002882	0	9091	6940782	14036	4564106	4133911	0.003395	0	13366	4564106	1.66073	0.021356	1.66073	0.021356	0.27354
34	A	5970	3647084	3443349	0.001734	0	7235	3647084	7241	7082249	6474229	0.001118	0	9123	7082249	5329	4477653	4212099	0.001265	0	13300	4477653	0.486374	0.021608	0.486374	0.021608	0.0802096
35	A	10171	3546133	3379157	0.00301	0	6901	3546133	2831	7086269	6517785	0.000434	0	8525	7086269	2512	4296837	4083273	0.000615	0	12599	4296837	4.18661	0.097505	4.18661	0.097505	0.689933
36	C	9173	3606164	3308447	0.002773	0	6905	3606164	3581	7089150	6399963	0.00056	0	8470	7089150	2763	4279858	3928552	0.000703	0	12500	4279858	3.14663	0.073854	3.14663	0.073854	0.518516
37	C	10086	3516473	3270132	0.003084	0	6553	3516473	8334	7125351	6485052	0.001285	0	7734	7125351	5548	4195000	3883288	0.001429	0	11749	4195000	1.25932	0.029069	1.25932	0.029069	0.207365
38	A	42691	3605429	3388447	0.012599	0	6598	3605429	4662	7260918	6663470	0.0007	0	7733	7260918	6860	4238536	3994783	0.001717	0	11770	4238536	6.92935	0.091082	6.92935	0.091082	1.1415
39	A	32078	3607743	3403322	0.009425	0	6430	3607743	2662	7268159	6737373	0.000395	0	7365	7268159	3688	4220382	3990678	0.000924	0	11230	4220382	9.77152	0.170884	9.77152	0.170884	1.60973
40	C	7678	3701021	3403876	0.002256	0	6391	3701021	8315	7271071	6638768	0.001252	0	7242	7271071	4472	4227611	3900177	0.001147	0	11058	4227611	0.874899	0.028613	0.874899	0.028613	0.14418
41	U	66629	3710953	3386223	0.019676	0	6305	3710953	14430	7347461	6515486	0.002215	0	7124	7347461	14741	4192358	3840803	0.003838	0	10892	4192358	4.54971	0.042682	4.54971	0.042682	0.749377
42	U	44996	3673389	3436275	0.013094	0	6171	3673389	2901	7361030	6538219	0.000444	0	6963	7361030	5795	4135879	3844287	0.001507	0	10694	4135879	8.39223	0.11773	8.39223	0.11773	1.38265
43	U	15876	3676837	3438882	0.004617	0	6105	3676837	2657	7381072	6520372	0.000407	0	6903	7381072	5841	4119740	3814563	0.001531	0	10528	4119740	2.74884	0.043507	2.74884	0.043507	0.452942
44	C	28968	3661961	3430542	0.008444	0	5944	3661961	5767	7392042	6452950	0.000894	0	6678	7392042	6113	4088479	3790874	0.001613	0	10176	4088479	4.68228	0.067722	4.68228	0.067722	0.77099
45	G	3758	3674482	3455927	0.001087	0	5910	3674482	2213	7451131	6609209	0.000335	0	6615	7451131	4251	4073092	3797092	0.00112	0	10064	4073092	0.672214	0.019944	0.672214	0.019944	0.110595
46	A	9477	3673089	3476240	0.002726	0	5864	3673089	2922	7488504	6626293	0.000441	0	6596	7488504	8709	4071860	3826506	0.002276	0	10009	4071860	1.00408	0.016733	1.00408	0.016733	0.165367
47	U	1432	3680733	3490503	0.00041	0	5852	3680733	1742	7518825	6835133	0.000255	0	6592	7518825	1363	4081420	3843636	0.000355	0	9974	4081420	0.438215	0.037042	0.438215	0.037042	0.0719183
48	C	14184	3674712	3487427	0.004067	0	5800	3674712	5319	7520772	6654893	0.000799	0	6559	7520772	11462	4073260	3830894	0.002992	0	9918	4073260	1.09222	0.015741	1.09222	0.015741	0.17991
49	U	2984	3663487	3397370	0.000878	0	5743	3663487	3676	7546090	6556632	0.000561	0	6542	7546090	3142	4066390	3738117	0.000841	0	9866	4066390	0.377943	0.023075	0.377943	0.023075	0.0620868
50	C	9824	3600236	3376475	0.00291	0	5634	3600236	5820	7552698	6276105	0.000927	0	6511	7552698	4896	4017395	3717533	0.001317	0	9748	4017395	1.5051	0.032322	1.5051	0.032322	0.248012
51	U	16821	3591868	3345849	0.005027	0	5612	3591868	6818	7578701	5990725	0.001138	0	6517	7578701	5846	4009899	3677629	0.00159	0	9730	4009899	2.44672	0.041156	2.44672	0.041156	0.402881
52	U	5332	3576078	3321570	0.001605	0	5586	3576078	2643	7590046	5992208	0.000441	0	6505	7590046	2207	3993425	3653634	0.000604	0	9704	3993425	1.92729	0.05665	1.92729	0.05665	0.317433
53	G	23217	3556552	3349127	0.006932	0	5522	3556552	5290	7602595	6391123	0.000828	0	6498	7602595	8876	3963910	3684407	0.002409	0	9651	3963910	2.53398	0.033202	2.53398	0.033202	0.417363
54	U	6873	3547046	3250207	0.002115	0	5503	3547046	7461	7609517	6621976	0.001127	0	6498	7609517	4041	3952541	3593140	0.001125	0	9610	3952541	0.87844	0.028981	0.87844	0.028981	0.144657
55	A	5743	3434062	3221530	0.001783	0	5390	3434062	5540	7573263	6381588	0.000868	0	6465	7573263	5895	3827364	3554411	0.001659	0	9453	3827364	0.551444	0.017384	0.551444	0.017384	0.090847
56	G	2224	3426417	3218818	0.000691	0	5292	3426417	3570	7575567	6152355	0.00058	0	6385	7575567	6074	3810581	3533582	0.001719	0	9057	3810581	0.064384	0.010259	0.064384	0.010259	0.0106361
57	A	1749	3404003	3174726	0.000551	0	5272	3404003	2398	7567936	6239915	0.000384	0	6374	7567936	2709	3776866	3493252	0.000775	0	9032	3776866	0.214848	0.020199	0.214848	0.020199	0.0354937
58	U	1077	3391636	3155373	0.000341	0	5237	3391636	2397	7561316	6625121	0.000362	0	6338	7561316	1399	3762716	3484782	0.000401	0	8958	3762716	-0.051019	0.03181	-0.051019	0.03181	-0.00862603
59	C	10071	3353698	2923833	0.003444	0	5204	3353698	6508	7540594	6761255	0.000963	0	6325	7540594	4428	3727949	3320031	0.001334	0	8924	3727949	1.86089	0.039043	1.86089	0.039043	0.306342
60	U	21606	3125052	2348672	0.009199	0	4733	3125052	8544	7464479	6314126	0.001353	0	6119	7464479	8225	3555395	2884544	0.002851	0	8455	3555395	2.75166	0.037798	2.75166	0.037798	0.453301
61	G	17773	2524153	2344112	0.007582	0	4122	2524153	7654	7174676	6234866	0.001228	0	5894	7174676	7176	3095570	2864114	0.002505	0	7798	3095570	2.53618	0.037986	2.53618	0.037986	0.417807
62	U	24550	2492478	2294552	0.010699	0	4064	2492478	7196	7166648	6192486	0.001162	0	5872	7166648	9781	3060065	2804357	0.003488	0	7708	3060065	2.73446	0.034106	2.73446	0.034106	0.450372
63	U	2335	2449204	2229806	0.001047	0	3820	2449204	3987	7151574	6379000	0.000625	0	5707	7151574	1638	3010843	2754501	0.000595	0	7310	3010843	0.709909	0.043735	0.709909	0.043735	0.116824
64	C	95118	2379376	2222123	0.042805	0	3279	2379376	7026	7116041	6360872	0.001105	0	5220	7116041	7272	2945501	2745808	0.002648	0	6168	2945501	15.7455	0.191999	15.7455	0.191999	2.59391
65	U	4148	2344724	2141165	0.001937	0	3136	2344724	4024	7111013	6458353	0.000623	0	5110	7111013	2007	2908520	2676517	0.00075	0	5928	2908520	1.7526	0.057542	1.7526	0.057542	0.288583
66	C	15959	2291259	2134427	0.007477	0	3023	2291259	3980	7094505	6421965	0.00062	0	5042	7094505	2121	2857024	2676856	0.000792	0	5768	2857024	8.65428	0.202597	8.65428	0.202597	1.42608
67	U	73645	2284690	2060100	0.035748	0	2986	2284690	104386	7088126	5348409	0.019517	0	5007	7088126	56675	2826731	2567112	0.022077	0	5691	2826731	0.735191	0.007254	0.735191	0.007254	0.121099
68	A	46572	2290994	2042660	0.0228	0	2951	2290994	4105	7081680	5167322	0.000794	0	5003	7081680	6718	2773897	2501847	0.002685	0	5579	2773897	8.19497	0.107545	8.19497	0.107545	1.35
69	A	37943	2277667	2022387	0.018761	0	2936	2277667	2278	7066519	4807626	0.000474	0	4930	7066519	9533	2730986	2403250	0.003967	0	5434	2730986	4.61028	0.053155	4.61028	0.053155	0.759305
70	A	30036	2273792	2045102	0.014687	0	2896	2273792	2421	7050418	5726753	0.000423	0	4894	7050418	2616	2689253	2378208	0.0011	0	5368	2689253	12.9675	0.265096	12.9675	0.265096	2.13592
71	C	22888	2337342	2071112	0.011051	0	2822	2337342	3646	7034844	5558720	0.000656	0	4827	7034844	2625	2664968	2330647	0.001126	0	5250	2664968	9.22951	0.191703	9.22951	0.191703	1.52063
72	G	12192	2318046	2112084	0.005772	0	2774	2318046	6011	7014866	5785007	0.001039	0	4764	7014866	5799	2607062	2340288	0.002478	0	5108	2607062	1.91026	0.033221	1.91026	0.033221	0.314609
73	A	8172	2288857	2068568	0.003951	0	2678	2288857	2629	7011940	5520356	0.000476	0	4743	7011940	4523	2572880	2304711	0.001963	0	4879	2572880	1.77035	0.034802	1.77035	0.034802	0.291589
74	A	12616	2259298	2037442	0.006192	0	2628	2259298	2427	7034410	5620736	0.000432	0	4871	7034410	4349	2552635	2289966	0.001899	0	4795	2552635	3.03308	0.054582	3.03308	0.054582	0.499613
75	C	18110	2232585	1966213	0.009211	0	2580	2232585	14516	7017001	5675920	0.002557	0	4804	7017001	10287	2514780	2228645	0.004616	0	4678	2514780	1.44138	0.021047	1.44138	0.021047	0.23744
76	U	38067	2314049	1831119	0.020789	0	2577	2314049	12439	7082671	5816356	0.002139	0	4757	7082671	7145	2503568	2070557	0.003451	0	4623	2503568	5.40469	0.071222	5.40469	0.071222	0.890164
77	U	51084	2103439	1868622	0.027338	0	2444	2103439	1936	6973533	5553985	0.000349	0	4662	6973533	2628	2288641	2071169	0.001269	0	4255	2288641	21.2706	0.425778	21.2706	0.425778	3.50317
78	U	49283	2049344	1812073	0.027197	0	2383	2049344	23678	6951298	5450689	0.004344	0	4539	6951298	11573	2228544	1987065	0.005824	0	4135	2228544	3.92382	0.042383	3.92382	0.042383	0.646335
79	A	23751	2012663	1816733	0.013073	0	2237	2012663	9185	6931653	4930408	0.001863	0	4409	6931653	5921	2156325	1931986	0.003065	0	3950	2156325	3.65793	0.055373	3.65793	0.055373	0.602436
80	A	30024	1967657	1796957	0.016708	0	2158	1967657	2520	6900171	4450707	0.000566	0	4246	6900171	5963	2095990	1837535	0.003245	0	3692	2095990	4.97427	0.071025	4.97427	0.071025	0.819367
81	A	13762	1931330	1784644	0.007711	0	2045	1931330	1575	6875790	4402723	0.000358	0	4038	6875790	1862	2044972	1779655	0.001046	0	3411	2044972	7.0284	0.174789	7.0284	0.174789	1.15789
82	A	7167	1914919	1788490	0.004007	0	1540	1914919	1730	6861116	4839987	0.000357	0	3327	6861116	925	2004745	1788165	0.000517	0	2163	2004745	7.05572	0.249938	7.05572	0.249938	1.16289
83	U	4622	2028317	1891012	0.002444	0	1440	2028317	1352	6851365	5877483	0.00023	0	2780	6851365	706	1988581	1803008	0.000392	0	1462	1988581	5.65461	0.232325	5.65461	0.232325	0.93031
84	C	4353	2007418	1897095	0.002295	0	1407	2007418	4353	6835962	6103131	0.000713	0	2671	6835962	1941	1958356	1818066	0.001068	0	1379	1958356	1.48117	0.047895	1.48117	0.047895	0.24399
85	U	9110	2003828	1888651	0.004824	0	1402	2003828	3779	6829974	5877480	0.000643	0	2648	6829974	5098	1950627	1786733	0.002853	0	1368	1950627	1.4652	0.027354	1.4652	0.027354	0.241387
86	G	8931	1999087	1903801	0.004691	0	1382	1999087	4595	6817867	5806934	0.000791	0	2595	6817867	7156	1937719	1802315	0.00397	0	1281	1937719	0.982218	0.017314	0.982218	0.017314	0.161812
87	U	2167	1981612	1879142	0.001153	0	1376	1981612	2231	6806105	5738714	0.000389	0	2575	6806105	2767	1921490	1766569	0.001566	0	1270	1921490	0.48804	0.019074	0.48804	0.019074	0.0803596
88	G	1525	1976728	1876607	0.000813	0	1361	1976728	1797	6796947	5906097	0.000304	0	2544	6796947	1857	1909519	1773177	0.001047	0	1249	1909519	0.485427	0.023847	0.485427	0.023847	0.0800769
89	U	1815	1973775	1864032	0.000974	0	1361	1973775	1911	6795363	5928504	0.000322	0	2542	6795363	1657	1903408	1750147	0.000947	0	1249	1903408	0.68797	0.03048	0.68797	0.03048	0.113405
90	G	2202	1971548	1857648	0.001185	0	1363	1971548	3076	6790241	5729745	0.000537	0	2535	6790241	3667	1894574	1726526	0.002124	0	1240	1894574	0.305342	0.013699	0.305342	0.013699	0.0502524
91	G	4337	1966659	1859862	0.002332	0	1361	1966659	2468	6787262	5751872	0.000429	0	2517	6787262	3146	1883014	1714102	0.001835	0	1234	1883014	1.03675	0.027129	1.03675	0.027129	0.17082
92	C	5455	1966336	1868752	0.002919	0	1369	1966336	6603	6786744	5543537	0.001191	0	2514	6786744	3054	1877974	1725939	0.001769	0	1233	1877974	0.976531	0.029661	0.976531	0.029661	0.160898
93	U	2025	1967754	1870794	0.001082	0	1369	1967754	2992	6786227	5768159	0.000519	0	2493	6786227	1386	1872494	1740154	0.000796	0	1226	1872494	0.707761	0.03762	0.707761	0.03762	0.116501
94	G	12818	1969812	1893860	0.006768	0	1374	1969812	3360	6785500	5755422	0.000584	0	2461	6785500	4488	1862504	1756967	0.002554	0	1211	1862504	2.42107	0.043235	2.42107	0.043235	0.398827
95	U	7373	1993927	1896624	0.003887	0	1388	1993927	1993	6788735	6031299	0.00033	0	2448	6788735	981	1864047	1735860	0.000565	0	1212	1864047	6.29402	0.216728	6.29402	0.216728	1.03698
96	C	4374	2018742	1930660	0.002266	0	1413	2018742	8356	6784004	6049256	0.001381	0	2384	6784004	2690	1848388	1734393	0.001551	0	1185	1848388	0.570106	0.026525	0.570106	0.026525	0.0939869
97	A	4609	2015289	1924022	0.002396	0	1414	2015289	4616	6782225	5966655	0.000774	0	2363	6782225	3334	1837827	1711300	0.001948	0	1166	1837827	0.832485	0.023876	0.832485	0.023876	0.137151
98	C	5085	2015396	1927546	0.002638	0	1408	2015396	3361	6777334	5759229	0.000584	0	2346	6777334	3186	1834474	1709792	0.001863	0	1147	1834474	1.10255	0.028371	1.10255	0.028371	0.181603
99	U	762	2014091	1924838	0.000396	0	1413	2014091	1221	6773766	5925294	0.000206	0	2374	6773766	643	1830468	1702844	0.000378	0	1200	1830468	0.502675	0.045599	0.502675	0.045599	0.0827938
100	C	3744	2012404	1909805	0.00196	0	1415	2012404	3750	6771200	5706629	0.000657	0	2347	6771200	2452	1825151	1672150	0.001466	0	1194	1825151	0.888776	0.029208	0.888776	0.029208	0.146402
101	G	1752	2014247	1900476	0.000922	0	1421	2014247	2771	6767494	5644702	0.000491	0	2331	6767494	2829	1821321	1649626	0.001715	0	1193	1821321	0.251305	0.014725	0.251305	0.014725	0.0413951
102	G	1142	2009649	1893207	0.000603	0	1419	2009649	2389	6764418	5609861	0.000426	0	2329	6764418	2990	1812221	1641977	0.001821	0	1182	1812221	0.097394	0.011052	0.097394	0.011052	0.0160103
103	C	2769	2006036	1895946	0.00146	0	1440	2006036	3799	6763674	5436709	0.000699	0	2331	6763674	1819	1805492	1659620	0.001096	0	1189	1805492	0.694975	0.03184	0.694975	0.03184	0.114369
104	U	11056	2001964	1864678	0.005929	0	1435	2001964	3067	6762328	5582095	0.000549	0	2319	6762328	1302	1799447	1654173	0.000787	0	1182	1799447	6.83488	0.202907	6.83488	0.202907	1.12601
105	G	334025	1989676	1865541	0.17905	0	1423	1989676	3323	6755358	5554134	0.000598	0	2282	6755358	3189	1782006	1635897	0.001949	0	1172	1782006	91.5423	1.62882	91.5423	1.62882	15.0815
106	C	10081	1981730	1780426	0.005662	0	1421	1981730	3602	6750136	5760507	0.000625	0	2265	6750136	1752	1766771	1569342	0.001116	0	1155	1766771	4.51171	0.119404	4.51171	0.119404	0.743436
107	A	7583	1891155	1795502	0.004223	0	1384	1891155	2609	6722897	5742454	0.000454	0	2201	6722897	1210	1704196	1582380	0.000765	0	1115	1704196	4.92891	0.155679	4.92891	0.155679	0.811523
108	U	2395	1872863	1741094	0.001376	0	1350	1872863	2039	6715570	5508454	0.00037	0	2152	6715570	552	1686742	1521818	0.000363	0	1082	1686742	2.77184	0.142949	2.77184	0.142949	0.456486
109	G	1658	1866542	1764509	0.00094	0	1284	1866542	1971	6706036	5671932	0.000348	0	1998	6706036	1159	1650329	1515401	0.000765	0	1018	1650329	0.774224	0.039145	0.774224	0.039145	0.127467
110	C	1181	1865357	1731312	0.000682	0	1283	1865357	2029	6704016	4404053	0.000461	0	1988	6704016	688	1649139	1451265	0.000474	0	1017	1649139	0.467083	0.050356	0.467083	0.050356	0.076798
111	U	3198	1861571	1726579	0.001852	0	1281	1861571	2157	6702202	4349040	0.000496	0	1986	6702202	1618	1645488	1442045	0.001122	0	1011	1645488	1.20876	0.042962	1.20876	0.042962	0.199069
112	U	805	1856394	1705132	0.000472	0	1280	1856394	847	6698784	3765993	0.000225	0	1983	6698784	531	1639771	1415441	0.000375	0	1007	1639771	0.658931	0.056651	0.658931	0.056651	0.108493
113	A	2718	1839635	1712654	0.001587	0	1263	1839635	1643	6693825	4551868	0.000361	0	1973	6693825	1973	1621290	1437147	0.001373	0	988	1621290	0.893071	0.030626	0.893071	0.030626	0.147081
114	G	1577	1832207	1722899	0.000915	0	1249	1832207	2255	6691689	4772517	0.000472	0	1968	6691689	3104	1610244	1457339	0.00213	0	978	1610244	0.207906	0.012364	0.207906	0.012364	0.0342579
115	U	1878	1824517	1723369	0.00109	0	1242	1824517	1928	6690500	5733287	0.000336	0	1964	6690500	1419	1603799	1458310	0.000973	0	975	1603799	0.774317	0.033946	0.774317	0.033946	0.127642
116	G	1737	1816622	1720864	0.001009	0	1239	1816622	3091	6689021	5867085	0.000527	0	1952	6689021	2968	1593167	1467660	0.002022	0	967	1593167	0.238613	0.013586	0.238613	0.013586	0.0392647
117	C	2000	1811386	1706993	0.001172	0	1233	1811386	3287	6687766	5744976	0.000572	0	1950	6687766	1176	1587561	1456294	0.000808	0	957	1587561	0.742387	0.040914	0.742387	0.040914	0.122314
118	A	2978	1799349	1713125	0.001738	0	1231	1799349	2509	6686933	5736206	0.000437	0	1946	6686933	2778	1577102	1467446	0.001893	0	946	1577102	0.68721	0.021781	0.68721	0.021781	0.113204
119	C	1540	1793469	1712376	0.000899	0	1221	1793469	2696	6686531	5608161	0.000481	0	1938	6686531	874	1572219	1478163	0.000591	0	939	1572219	0.707974	0.048176	0.707974	0.048176	0.1165
120	U	8372	1788145	1709548	0.004897	0	1218	1788145	3173	6686596	5853311	0.000542	0	1934	6686596	3638	1568386	1473954	0.002468	0	937	1568386	1.7645	0.036623	1.7645	0.036623	0.290656
121	C	1099	1781908	1687935	0.000651	0	1215	1781908	2851	6685838	5065003	0.000563	0	1928	6685838	840	1563950	1447021	0.000581	0	931	1563950	0.151953	0.038755	0.151953	0.038755	0.0249484
122	A	1536	1756995	1670673	0.000919	0	1202	1756995	3219	6683068	5288553	0.000609	0	1916	6683068	2887	1545465	1438271	0.002007	0	926	1545465	0.154796	0.01317	0.154796	0.01317	0.0254419
123	C	1508	1750912	1641593	0.000919	0	1198	1750912	2277	6680861	4882319	0.000466	0	1915	6680861	1102	1540048	1382863	0.000797	0	917	1540048	0.567505	0.036385	0.567505	0.036385	0.0936216
124	G	1240	1741109	1643059	0.000755	0	1192	1741109	3128	6676313	5720238	0.000547	0	1908	6676313	2316	1529724	1387086	0.00167	0	908	1529724	0.12449	0.014344	0.12449	0.014344	0.0205155
125	C	975	1735016	1622751	0.000601	0	1193	1735016	2601	6674844	5519971	0.000471	0	1904	6674844	795	1524072	1367258	0.000581	0	907	1524072	0.222946	0.037552	0.222946	0.037552	0.0368556
126	A	821	1718158	1626615	0.000505	0	1209	1718158	2213	6670499	5835435	0.000379	0	1915	6670499	947	1506866	1389119	0.000682	0	959	1506866	0.184083	0.029039	0.184083	0.029039	0.0304314
127	G	2557	1723993	1615829	0.001582	0	1212	1723993	1905	6666714	5422950	0.000351	0	1910	6666714	1225	1507831	1384982	0.000884	0	949	1507831	1.39197	0.054003	1.39197	0.054003	0.229373
128	U	2841	1721612	1426468	0.001992	0	1210	1721612	2086	6668185	4119063	0.000506	0	1904	6668185	1139	1510133	1293184	0.000881	0	944	1510133	1.68626	0.066744	1.68626	0.066744	0.27783
129	A	30348	1561070	1226658	0.02474	0	1174	1561070	4396	6642358	3840977	0.001145	0	1875	6642358	3104	1440067	1225151	0.002534	0	949	1440067	9.31331	0.176444	9.31331	0.176444	1.53373
130	U	20943	1334707	1167827	0.017933	0	1107	1334707	2933	6616452	3576707	0.00082	0	1799	6616452	3464	1349585	1169364	0.002962	0	920	1349585	5.77704	0.106821	5.77704	0.106821	0.95165
131	A	26154	1279551	1091260	0.023967	0	1069	1279551	2970	6603969	4016319	0.000739	0	1772	6603969	4235	1308853	1141566	0.00371	0	935	1308853	6.26104	0.104238	6.26104	0.104238	1.03127
132	A	12446	1223946	1086296	0.011457	0	1042	1223946	2031	6591437	4114656	0.000494	0	1737	6591437	1139	1270445	1098755	0.001037	0	919	1270445	10.5763	0.328837	10.5763	0.328837	1.74135
133	U	13979	1361392	1175370	0.011893	0	1046	1361392	3359	6585686	4851632	0.000692	0	1697	6585686	2314	1261925	1075987	0.002151	0	915	1261925	5.20832	0.118074	5.20832	0.118074	0.857734
134	U	15808	1354376	1093403	0.014458	0	1041	1354376	7094	6571512	4477748	0.001584	0	1656	6571512	3999	1228736	996564	0.004013	0	913	1228736	3.20808	0.058453	3.20808	0.058453	0.528421
135	A	23514	1271341	1095944	0.021455	0	1021	1271341	3897	6545568	4637985	0.00084	0	1595	6545568	2636	1171295	992564	0.002656	0	962	1171295	7.7625	0.160189	7.7625	0.160189	1.27847
136	A	33016	1243783	1097279	0.030089	0	1012	1243783	2738	6534294	4588371	0.000597	0	1556	6534294	2404	1144109	986875	0.002436	0	948	1144109	12.107	0.256156	12.107	0.256156	1.99417
137	U	7245	1326366	1145136	0.006327	0	890	1326366	2081	6533422	4669015	0.000446	0	1463	6533422	910	1143852	962180	0.000946	0	868	1143852	6.21828	0.22085	6.21828	0.22085	1.02399
138	A	22777	1406302	1213093	0.018776	0	942	1406302	2124	6521028	4649275	0.000457	0	1437	6521028	1411	1133431	961555	0.001467	0	919	1133431	12.4839	0.343054	12.4839	0.343054	2.05687
139	A	8116	1466604	1284217	0.00632	0	959	1466604	1829	6506648	4470252	0.000409	0	1405	6506648	1344	1118348	922791	0.001456	0	915	1118348	4.05826	0.120901	4.05826	0.120901	0.668707
140	C	6223	1680009	1419235	0.004385	0	973	1680009	2563	6501159	4809621	0.000533	0	1382	6501159	886	1132833	916590	0.000967	0	902	1132833	3.98486	0.146107	3.98486	0.146107	0.656139
141	U	12798	1726530	1457531	0.008781	0	981	1726530	4042	6493519	3607836	0.00112	0	1372	6493519	2173	1136726	888223	0.002446	0	911	1136726	3.13117	0.074634	3.13117	0.074634	0.515899
142	A	37723	1759142	1516024	0.024883	0	960	1759142	2835	6486986	3716604	0.000763	0	1321	6486986	2625	1164761	958464	0.002739	0	911	1164761	8.80694	0.178222	8.80694	0.178222	1.45051
143	A	34004	1872965	1690427	0.020116	0	962	1872965	2798	6483562	3720075	0.000752	0	1298	6483562	1770	1189322	1007288	0.001757	0	915	1189322	11.0196	0.269303	11.0196	0.269303	1.81535
144	U	13371	2158087	1954191	0.006842	0	985	2158087	2698	6488465	4695973	0.000575	0	1295	6488465	1176	1237978	1074832	0.001094	0	919	1237978	5.72849	0.175873	5.72849	0.175873	0.943579
145	U	10475	2257457	2030066	0.00516	0	989	2257457	2286	6483183	4670843	0.000489	0	1284	6483183	1142	1271508	1113318	0.001026	0	939	1271508	4.55321	0.143768	4.55321	0.143768	0.749892
146	A	61299	2314872	2127766	0.028809	0	984	2314872	4935	6463019	4775324	0.001033	0	1267	6463019	5227	1279973	1143214	0.004572	0	997	1279973	6.0749	0.087854	6.0749	0.087854	1.00069
147	C	19410	2462188	2293147	0.008464	0	943	2462188	4464	6407259	5044003	0.000885	0	1205	6407259	1630	1292621	1180765	0.00138	0	972	1292621	5.49044	0.143258	5.49044	0.143258	0.904626
148	U	7506	2679039	2438092	0.003079	0	971	2679039	1912	9944377	7741626	0.000247	0	1216	9944377	1026	1607186	1388135	0.000739	0	984	1607186	3.83112	0.129133	3.83112	0.129133	0.631226
149	G	50513	2716581	2512346	0.020106	0	961	2716581	3170	9549798	7171061	0.000442	0	1192	9549798	3085	1617749	1405391	0.002195	0	989	1617749	8.95799	0.166389	8.95799	0.166389	1.47562
150	U	1179	2734789	2524316	0.000467	0	983	2734789	949	7776422	5721852	0.000166	0	1183	7776422	433	1520646	1304815	0.000332	0	1008	1520646	0.90765	0.062016	0.90765	0.062016	0.149336
151	C	1972	2733386	2528809	0.00078	0	947	2733386	2993	6246022	4633099	0.000646	0	1147	6246022	1110	1411916	1230425	0.000902	0	991	1411916	0.148327	0.023876	0.148327	0.023876	0.02447
152	G	6934	2733613	2527675	0.002743	0	940	2733613	2129	6209106	4297429	0.000495	0	1128	6209106	2179	1406380	1210538	0.0018	0	986	1406380	1.24877	0.032957	1.24877	0.032957	0.205712
153	U	4092	2739355	2537638	0.001613	0	937	2739355	2804	6188568	4388292	0.000639	0	1112	6188568	1746	1410534	1231310	0.001418	0	983	1410534	0.686565	0.02566	0.686565	0.02566	0.113141
154	U	1335	2758782	2510234	0.000532	0	920	2758782	1570	6192285	4561849	0.000344	0	1100	6192285	630	1439601	1256683	0.000501	0	977	1439601	0.37434	0.036954	0.37434	0.036954	0.0618096
155	G	2201	2767961	2483897	0.000886	0	905	2767961	1385	6185831	5135499	0.00027	0	1054	6185831	1753	1446771	1276938	0.001373	0	967	1446771	0.449016	0.018225	0.449016	0.018225	0.0739003
156	A	9841	2769278	2455890	0.004007	0	854	2769278	1705	6179624	5033599	0.000339	0	840	6179624	2335	1453236	1259580	0.001854	0	905	1453236	1.97885	0.046598	1.97885	0.046598	0.325878
157	C	2831	2780266	2485952	0.001139	0	844	2780266	2562	6176518	5042203	0.000508	0	727	6176518	1853	1460432	1273303	0.001455	0	887	1460432	0.433382	0.019111	0.433382	0.019111	0.0714336
158	A	4692	2782816	2427969	0.001932	0	842	2782816	3105	6171063	4809399	0.000646	0	709	6171063	2673	1461420	1231322	0.002171	0	884	1461420	0.592798	0.018134	0.592798	0.018134	0.0975702
159	G	1296	2806029	2483681	0.000522	0	844	2806029	1998	6164160	4988947	0.0004	0	694	6164160	1638	1475446	1266634	0.001293	0	879	1475446	0.093815	0.013379	0.093815	0.013379	0.0155417
160	G	1269	2826204	2502803	0.000507	0	853	2826204	962	6164256	4999064	0.000192	0	696	6164256	755	1512677	1303157	0.000579	0	879	1512677	0.543003	0.033298	0.543003	0.033298	0.0896124
161	A	5054	2844765	2579367	0.001959	0	847	2844765	1457	6164622	5087551	0.000286	0	669	6164622	826	1541890	1363945	0.000606	0	880	1541890	2.76258	0.107072	2.76258	0.107072	0.454736
162	C	12363	2935952	2622730	0.004714	0	853	2935952	2957	6165159	4753156	0.000622	0	665	6165159	2158	1557411	1348346	0.0016	0	884	1557411	2.55653	0.061493	2.55653	0.061493	0.421261
163	A	15632	2934039	2590162	0.006035	0	861	2934039	2641	6160574	4501173	0.000587	0	670	6160574	2530	1555435	1316630	0.001922	0	888	1555435	2.83539	0.062	2.83539	0.062	0.466896
164	C	3660	2952288	2587145	0.001415	0	850	2952288	2276	6159751	4586972	0.000496	0	671	6159751	888	1560502	1318964	0.000673	0	871	1560502	1.36427	0.059506	1.36427	0.059506	0.224924
165	G	2876	2970481	2614481	0.0011	0	850	2970481	1954	6161912	4953208	0.000394	0	675	6161912	1822	1573261	1359262	0.00134	0	876	1573261	0.526349	0.02075	0.526349	0.02075	0.0867833
166	A	11133	3037900	2638912	0.004219	0	861	3037900	1994	6166095	5080536	0.000392	0	715	6166095	2293	1613038	1390681	0.001649	0	893	1613038	2.32062	0.054452	2.32062	0.054452	0.382273
167	G	4128	3161657	2724558	0.001515	0	872	3161657	1599	6174142	4898227	0.000326	0	748	6174142	984	1673867	1450200	0.000679	0	903	1673867	1.75183	0.066869	1.75183	0.066869	0.288435
168	U	11239	3611542	3144640	0.003574	0	874	3611542	1897	6203171	4828001	0.000393	0	847	6203171	2184	1893064	1662857	0.001313	0	907	1893064	2.42203	0.058241	2.42203	0.058241	0.399057
169	A	47623	3764307	3378737	0.014095	0	878	3764307	1907	6201505	4714948	0.000404	0	862	6201505	2145	1928172	1757110	0.001221	0	909	1928172	11.2147	0.247974	11.2147	0.247974	1.84695
170	A	17625	4072318	3679223	0.00479	0	897	4072318	1272	6196454	4741468	0.000268	0	858	6196454	1720	1956946	1750478	0.000983	0	917	1956946	4.60227	0.117139	4.60227	0.117139	0.757728
171	C	5170	4118237	3702456	0.001396	0	909	4118237	2095	6194892	4719084	0.000444	0	858	6194892	1335	1965848	1734128	0.00077	0	920	1965848	1.23718	0.044064	1.23718	0.044064	0.203649
172	U	1641	4127420	3608082	0.000455	0	905	4127420	917	6195200	4794970	0.000191	0	856	6195200	906	1972219	1710230	0.00053	0	919	1972219	0.497534	0.029403	0.497534	0.029403	0.0820473
173	C	3299	4154152	3631922	0.000908	0	912	4154152	2193	6199736	4704912	0.000466	0	870	6199736	1450	1998216	1728788	0.000839	0	917	1998216	0.527252	0.026231	0.527252	0.026231	0.0867753
174	G	154203	4183791	3749152	0.04113	0	901	4183791	4366	6205319	4740406	0.000921	0	890	6205319	5173	2031178	1770463	0.002922	0	919	2031178	13.7616	0.194724	13.7616	0.194724	2.26662
175	U	4182	4369189	3918517	0.001067	0	912	4369189	1787	6212479	4606110	0.000388	0	918	6212479	760	2062503	1790542	0.000424	0	934	2062503	1.60036	0.073138	1.60036	0.073138	0.263779
176	C	5543	4390887	3941084	0.001406	0	902	4390887	2478	6212700	4717982	0.000525	0	923	6212700	1554	2067721	1822675	0.000853	0	936	2067721	1.0336	0.036491	1.0336	0.036491	0.170123
177	U	3373	4449358	4006976	0.000842	0	912	4449358	1338	6223969	4301285	0.000311	0	941	6223969	1244	2129204	1863605	0.000668	0	935	2129204	0.795046	0.033792	0.795046	0.033792	0.130934
178	A	23674	4523896	4173748	0.005672	0	917	4523896	2439	6237032	4623948	0.000527	0	963	6237032	4124	2198357	1982298	0.00208	0	947	2198357	2.4729	0.042699	2.4729	0.042699	0.407435
179	U	2064	4531282	4138766	0.000499	0	903	4531282	1111	6237008	4499979	0.000247	0	964	6237008	695	2205131	1942535	0.000358	0	948	2205131	0.703811	0.045636	0.703811	0.045636	0.115945
180	C	9220	4531338	4059887	0.002271	0	906	4531338	4169	6235410	4349549	0.000958	0	966	6235410	3173	2205346	1904783	0.001666	0	942	2205346	0.787912	0.021832	0.787912	0.021832	0.129815
181	U	26057	4542470	4083308	0.006381	0	907	4542470	5353	6234129	4261980	0.001256	0	972	6234129	5994	2215696	1917211	0.003126	0	944	2215696	1.63937	0.025267	1.63937	0.025267	0.270048
182	U	1745	4585676	4112675	0.000424	0	922	4585676	1126	6238699	4274648	0.000263	0	1006	6238699	791	2261323	1968140	0.000402	0	946	2261323	0.400308	0.034969	0.400308	0.034969	0.0659684
183	C	4310	4578782	4198558	0.001027	0	898	4578782	2135	6228149	4483584	0.000476	0	997	6228149	1578	2277742	2020311	0.000781	0	948	2277742	0.704627	0.029824	0.704627	0.029824	0.116208
184	U	3402	4611599	4180439	0.000814	0	912	4611599	2235	6227857	4567489	0.000489	0	1012	6227857	1277	2305188	2026782	0.00063	0	955	2305188	0.514968	0.031111	0.514968	0.031111	0.0849726
185	G	44355	4681020	4197698	0.010567	0	920	4681020	2724	6232305	4547293	0.000599	0	1037	6232305	4813	2354214	2079042	0.002315	0	961	2354214	4.30559	0.065924	4.30559	0.065924	0.70924
186	C	17308	4706795	4200301	0.004121	0	863	4706795	2621	6229993	4824088	0.000543	0	1035	6229993	2037	2371008	2118413	0.000962	0	959	2371008	3.72032	0.089317	3.72032	0.089317	0.612634
187	A	208630	4859306	4430967	0.047085	0	830	4859306	2938	6212977	4711994	0.000624	0	1038	6212977	4127	2415425	2157943	0.001912	0	947	2415425	24.2937	0.382031	24.2937	0.382031	4.00255
188	G	3723	5334776	4906053	0.000759	0	866	5334776	1588	6209137	4780243	0.000332	0	1034	6209137	3257	2448173	2192268	0.001486	0	952	2448173	0.287181	0.011264	0.287181	0.011264	0.0473309
189	G	3302	5328833	4884117	0.000676	0	849	5328833	1602	6207421	4899304	0.000327	0	1020	6207421	2808	2448038	2182388	0.001287	0	926	2448038	0.271309	0.012253	0.271309	0.012253	0.0446666
190	C	4445	5328488	4925618	0.000902	0	846	5328488	2593	6206493	4652976	0.000557	0	1020	6206493	1895	2452364	2186420	0.000867	0	924	2452364	0.398225	0.022068	0.398225	0.022068	0.0655445
191	U	6955	5329166	4926597	0.001412	0	840	5329166	2884	6207912	4720364	0.000611	0	1028	6207912	4682	2460770	2202529	0.002126	0	925	2460770	0.376695	0.011062	0.376695	0.011062	0.0620591
192	G	1258	5328006	4917420	0.000256	0	838	5328006	909	6207578	4614759	0.000197	0	1050	6207578	999	2463228	2194780	0.000455	0	936	2463228	0.129289	0.021768	0.129289	0.021768	0.0213588
193	C	4237	5339619	4640469	0.000913	0	839	5339619	2340	6207423	3204337	0.00073	0	1065	6207423	1612	2470691	2060861	0.000782	0	949	2470691	0.233693	0.026981	0.233693	0.026981	0.0385461
194	U	5873	5346337	4634173	0.001267	0	827	5346337	4259	6206610	2567649	0.001659	0	1082	6206610	2801	2486758	2038156	0.001374	0	963	2486758	-0.284797	0.022711	-0.284797	0.022711	-0.0469932
195	U	1751	5352677	4652383	0.000376	0	826	5352677	2302	6202944	2513676	0.000916	0	1092	6202944	978	2496062	2050521	0.000477	0	978	2496062	-1.13098	0.057141	-1.13098	0.057141	-0.186471
196	A	3458	5349462	4863465	0.000711	0	822	5349462	1093	6203767	3579569	0.000305	0	1112	6203767	3907	2503538	2165035	0.001805	0	980	2503538	0.2248	0.009166	0.2248	0.009166	0.0370497
197	C	2776	5343322	4877118	0.000569	0	807	5343322	2000	6204679	4594024	0.000435	0	1088	6204679	1630	2501696	2223553	0.000733	0	973	2501696	0.182577	0.020346	0.182577	0.020346	0.0301118
198	G	5435	5348897	4863437	0.001118	0	812	5348897	4836	6216146	4833300	0.001001	0	1103	6216146	6160	2513689	2233982	0.002757	0	981	2513689	0.042418	0.007599	0.042418	0.007599	0.00699013
199	G	25368	5366823	4706049	0.005391	0	810	5366823	14014	6223835	3929556	0.003566	0	1120	6223835	12091	2523066	2138225	0.005655	0	992	2523066	0.3226	0.008533	0.3226	0.008533	0.0531577
200	U	208838	5464346	4677797	0.044645	0	814	5464346	4638	6231378	3310306	0.001401	0	1156	6231378	5649	2584629	2136910	0.002644	0	1040	2584629	16.3582	0.220897	16.3582	0.220897	2.69402
201	U	110398	5487209	4816473	0.022921	0	794	5487209	1884	6233878	3280392	0.000574	0	1157	6233878	2252	2587168	2136848	0.001054	0	1042	2587168	21.2039	0.451764	21.2039	0.451764	3.49232
202	U	9068	5675634	5085886	0.001783	0	805	5675634	920	6230217	3931091	0.000234	0	1261	6230217	1180	2609308	2233041	0.000528	0	1093	2609308	2.93123	0.093542	2.93123	0.093542	0.48323
203	C	24014	5698273	5136215	0.004675	0	784	5698273	2539	6225565	4571654	0.000555	0	1275	6225565	3146	2610809	2293859	0.001371	0	1098	2610809	3.00407	0.058456	3.00407	0.058456	0.494989
204	G	73508	5805513	5295085	0.013882	0	785	5805513	2478	6229482	4667504	0.000531	0	1297	6229482	6449	2634432	2344107	0.002751	0	1128	2634432	4.85302	0.063352	4.85302	0.063352	0.799391
205	U	21930	5873676	5399971	0.004061	0	789	5873676	1886	6232701	4648028	0.000406	0	1312	6232701	2071	2644932	2365380	0.000876	0	1148	2644932	4.17496	0.097526	4.17496	0.097526	0.687257
206	C	7562	5882363	5423207	0.001394	0	781	5882363	2924	6229846	4597370	0.000636	0	1345	6229846	4035	2642582	2364175	0.001707	0	1169	2642582	0.444337	0.01359	0.444337	0.01359	0.0731428
207	C	3474	5884293	5402219	0.000643	0	780	5884293	2952	6230458	4926304	0.000599	0	1355	6230458	1847	2647679	2377845	0.000777	0	1171	2647679	0.056436	0.020016	0.056436	0.020016	0.00932755
208	G	123000	5884228	5409785	0.022737	0	793	5884228	121546	6232647	4635857	0.026219	0	1375	6232647	57943	2649240	2363309	0.024518	0	1184	2649240	-0.142023	0.004092	-0.142023	0.004092	-0.0233927
209	U	25076	5909026	5386354	0.004655	0	797	5909026	6019	6239185	4776124	0.00126	0	1421	6239185	4790	2671148	2406507	0.00199	0	1224	2671148	1.70578	0.02987	1.70578	0.02987	0.281011
210	U	103108	5908804	5550132	0.018578	0	794	5908804	1250	6238913	4408265	0.000284	0	1428	6238913	3235	2672054	2418669	0.001338	0	1223	2672054	13.6776	0.24441	13.6776	0.24441	2.2521
211	U	4446	6029889	5742206	0.000774	0	812	6029889	1520	6240281	4626943	0.000329	0	1445	6240281	1120	2694316	2486009	0.000451	0	1238	2694316	0.989423	0.043453	0.989423	0.043453	0.162525
212	U	4661	6039331	5588119	0.000834	0	830	6039331	1541	6238951	4686374	0.000329	0	1481	6238951	1336	2700249	2443595	0.000547	0	1307	2700249	0.92415	0.037058	0.92415	0.037058	0.152069
213	G	5521	6038340	5584389	0.000989	0	842	6038340	1310	6234621	5119347	0.000256	0	1509	6234621	4831	2701798	2455252	0.001968	0	1339	2701798	0.372408	0.009346	0.372408	0.009346	0.06135
214	C	5889	6042180	5580961	0.001055	0	893	6042180	2783	6234798	5415889	0.000514	0	1545	6234798	2484	2704846	2478564	0.001002	0	1355	2704846	0.540152	0.020004	0.540152	0.020004	0.0889335
215	A	6566	6032116	5634489	0.001165	0	891	6032116	3409	6228828	5425186	0.000628	0	1552	6228828	6226	2717793	2522313	0.002468	0	1368	2717793	0.217535	0.007782	0.217535	0.007782	0.0358398
216	G	4167	6037787	5622518	0.000741	0	886	6037787	2241	6226403	5321644	0.000421	0	1554	6226403	2865	2719613	2512774	0.00114	0	1369	2719613	0.280673	0.013775	0.280673	0.013775	0.0462361
217	C	3757	6097043	5603034	0.000671	0	904	6097043	2914	6230040	4938829	0.00059	0	1584	6230040	1530	2737656	2476515	0.000618	0	1396	2737656	0.130318	0.025251	0.130318	0.025251	0.021589
218	C	5696	6164690	5676436	0.001003	0	982	6164690	3091	6232294	4914183	0.000629	0	1618	6232294	2184	2746519	2479611	0.000881	0	1445	2746519	0.425134	0.021809	0.425134	0.021809	0.0699249
219	G	8600	6282798	5820918	0.001477	0	1072	6282798	1355	6236276	5102972	0.000266	0	1668	6236276	1536	2777466	2533312	0.000606	0	1554	2777466	1.99877	0.058591	1.99877	0.058591	0.32916
220	A	18119	6530117	6089714	0.002975	0	1114	6530117	1610	6241926	5183318	0.000311	0	1710	6241926	1782	2831573	2599841	0.000685	0	1665	2831573	3.8877	0.09823	3.8877	0.09823	0.640589
221	U	8541	6808360	6281175	0.00136	0	1189	6808360	1098	6239729	5045322	0.000218	0	1738	6239729	910	2843066	2582741	0.000352	0	1690	2843066	3.24162	0.116785	3.24162	0.116785	0.534391
222	C	81687	6893401	6238341	0.013094	0	1202	6893401	3830	6214217	4406999	0.000869	0	1774	6214217	7056	2850444	2539076	0.002779	0	1693	2850444	4.39922	0.055137	4.39922	0.055137	0.724597
223	A	181250	7212420	6701191	0.027047	0	1289	7212420	4178	6259959	4402999	0.000949	0	1826	6259959	6060	3014729	2707686	0.002238	0	1746	3014729	11.6612	0.152605	11.6612	0.152605	1.9208
224	U	10806	7356518	6830530	0.001582	0	1295	7356518	885	6257473	4415276	0.0002	0	1837	6257473	856	3024244	2712417	0.000316	0	1758	3024244	4.37781	0.158653	4.37781	0.158653	0.720372
225	C	15600	7364587	6803543	0.002293	0	1306	7364587	2479	6251338	4158037	0.000596	0	1847	6251338	5322	3029582	2690401	0.001978	0	1777	3029582	0.857738	0.016156	0.857738	0.016156	0.141316
226	A	13173	7410116	6777220	0.001944	0	1345	7410116	3414	6276516	4120800	0.000828	0	1864	6276516	4970	3101380	2737263	0.001816	0	1892	3101380	0.614225	0.014963	0.614225	0.014963	0.101224
227	G	10224	7446507	6824039	0.001498	0	1352	7446507	1800	6284603	4103503	0.000439	0	1866	6284603	4933	3146295	2781361	0.001774	0	1924	3146295	0.597422	0.013271	0.597422	0.013271	0.0983283
228	C	6066	7443317	6835413	0.000887	0	1386	7443317	2826	6291082	4718774	0.000599	0	1880	6291082	2434	3149449	2826111	0.000861	0	1980	3149449	0.335038	0.019805	0.335038	0.019805	0.0550967
229	A	10757	7430810	6969824	0.001543	0	1399	7430810	2417	6294552	4976422	0.000486	0	1892	6294552	8171	3158206	2891428	0.002826	0	1999	3158206	0.374275	0.007556	0.374275	0.007556	0.0616082
230	C	4325	7428058	6844304	0.000632	0	1389	7428058	1941	6301970	4378307	0.000443	0	1903	6301970	1452	3159792	2808815	0.000517	0	2040	3159792	0.364818	0.028567	0.364818	0.028567	0.0602154
231	A	7435	7439018	6820530	0.00109	0	1412	7439018	2184	6312289	4291827	0.000509	0	1925	6312289	1936	3166218	2765079	0.0007	0	2076	3166218	0.830119	0.030395	0.830119	0.030395	0.136714
232	U	2496	7464885	6808150	0.000367	0	1410	7464885	1231	6333124	4273190	0.000288	0	1933	6333124	1307	3228452	2802538	0.000466	0	2134	3228452	0.168419	0.024068	0.168419	0.024068	0.027924
233	C	5803	7472356	6839513	0.000848	0	1415	7472356	2570	6343202	4321573	0.000595	0	1942	6343202	3147	3236958	2815965	0.001118	0	2151	3236958	0.227068	0.01503	0.227068	0.01503	0.0372748
234	U	5989	7506176	6739157	0.000889	0	1428	7506176	1930	6381869	3959678	0.000487	0	1953	6381869	1524	3273226	2805643	0.000543	0	2197	3273226	0.738734	0.03496	0.738734	0.03496	0.121945
235	A	668951	7561905	6730142	0.099396	0	1457	7561905	2736	6430088	3897254	0.000702	0	1959	6430088	6232	3331317	2840789	0.002194	0	2234	3331317	44.9887	0.572607	44.9887	0.572607	7.40952
236	G	6826	8499116	7660503	0.000891	0	1602	8499116	2964	6462874	4262712	0.000695	0	1972	6462874	4907	3369543	2916751	0.001682	0	2267	3369543	0.116344	0.010074	0.116344	0.010074	0.019194
237	G	58550	8553759	7738985	0.007566	0	1633	8553759	25030	6481923	4164738	0.00601	0	1978	6481923	25671	3411860	2942044	0.008726	0	2313	3411860	0.178282	0.005747	0.178282	0.005747	0.0293718
238	U	66984	8722649	7620740	0.00879	0	1694	8722649	11776	6521910	3876304	0.003038	0	2004	6521910	11774	3476587	2982603	0.003948	0	2414	3476587	1.45704	0.017453	1.45704	0.017453	0.239982
239	U	437244	8821058	8249358	0.053003	0	1746	8821058	3888	6574773	4027708	0.000965	0	2017	6574773	6812	3528105	3073682	0.002216	0	2473	3528105	23.4804	0.286866	23.4804	0.286866	3.868
240	U	33455	9005245	8476497	0.003947	0	1965	9005245	4413	6604588	4598099	0.00096	0	2134	6604588	4498	3555931	3194681	0.001408	0	2701	3555931	2.12154	0.036617	2.12154	0.036617	0.349437
241	U	29899	9586387	8973825	0.003332	0	2073	9586387	2628	6706000	5472262	0.00048	0	2140	6706000	3060	3698212	3405153	0.000899	0	2783	3698212	3.1732	0.062121	3.1732	0.062121	0.522548
242	G	188573	10576490	9992134	0.018872	0	2257	10576490	3512	6812932	5911743	0.000594	0	2156	6812932	9002	3889762	3634344	0.002477	0	2905	3889762	7.37934	0.079834	7.37934	0.079834	1.21545
243	U	16455	10712774	10071505	0.001634	0	2346	10712774	2443	6816894	5875252	0.000416	0	2168	6816894	2181	3903327	3623659	0.000602	0	2953	3903327	2.02368	0.050208	2.02368	0.050208	0.333263
244	C	16207	10804416	10211716	0.001587	0	2362	10804416	5211	6819545	5729958	0.000909	0	2168	6819545	6020	3914790	3629833	0.001658	0	2965	3914790	0.408608	0.011914	0.408608	0.011914	0.0673568
245	C	16717	10813393	10165105	0.001645	0	2376	10813393	6625	6821780	5735585	0.001155	0	2178	6821780	7319	3924907	3623575	0.00202	0	2990	3924907	0.242336	0.009851	0.242336	0.009851	0.0399559
246	G	14459	10839484	10195211	0.001418	0	2411	10839484	4417	6834617	5829058	0.000758	0	2196	6834617	9143	3952476	3651712	0.002504	0	3047	3952476	0.263787	0.007109	0.263787	0.007109	0.0434156
247	G	24739	10850721	10246225	0.002414	0	2442	10850721	5717	6836837	5964002	0.000959	0	2204	6836837	14343	3966930	3693824	0.003883	0	3063	3966930	0.374936	0.006008	0.374936	0.006008	0.0617208
248	G	12090	10868382	10326014	0.001171	0	2457	10868382	3162	6840225	5796133	0.000546	0	2214	6840225	6987	3981622	3721423	0.001878	0	3082	3981622	0.333044	0.008645	0.333044	0.008645	0.0548177
249	U	21252	10930375	10466776	0.00203	0	2476	10930375	5669	6851693	5927801	0.000956	0	2222	6851693	13898	4027759	3800276	0.003657	0	3102	4027759	0.293698	0.005725	0.293698	0.005725	0.0483744
250	G	4905	10977397	10570373	0.000464	0	2486	10977397	1754	6855104	5813164	0.000302	0	2224	6855104	2798	4043866	3832721	0.00073	0	3106	4043866	0.222325	0.014051	0.222325	0.014051	0.0365534
251	U	7204	11044197	10599681	0.00068	0	2525	11044197	2122	6861209	6015088	0.000353	0	2232	6861209	2621	4096495	3878535	0.000676	0	3155	4096495	0.48369	0.018923	0.48369	0.018923	0.0796778
252	G	40135	11149122	10709740	0.003748	0	2589	11149122	2544	6863585	5891296	0.000432	0	2250	6863585	7446	4148368	3926519	0.001896	0	3220	4148368	1.74848	0.022984	1.74848	0.022984	0.288079
253	A	19526	11264914	10722947	0.001821	0	2804	11264914	2406	6864436	5872641	0.00041	0	2293	6864436	5027	4204614	3928252	0.00128	0	3372	4204614	1.1028	0.019703	1.1028	0.019703	0.181574
254	C	6627	11334402	10742179	0.000617	0	2857	11334402	2530	6863786	5646559	0.000448	0	2298	6863786	3161	4242706	3929362	0.000804	0	3410	4242706	0.209898	0.01501	0.209898	0.01501	0.0346232
255	C	11726	11381779	10713902	0.001094	0	2880	11381779	3875	6864407	5744465	0.000675	0	2305	6864407	4358	4267046	3934818	0.001108	0	3424	4267046	0.379129	0.01456	0.379129	0.01456	0.0622888
256	G	46943	11441119	10756963	0.004364	0	2898	11441119	12254	6865446	5731159	0.002138	0	2317	6865446	16443	4311267	4008819	0.004102	0	3444	4311267	0.542659	0.008012	0.542659	0.008012	0.0893852
257	A	224480	11518047	10843174	0.020702	0	2971	11518047	5703	6869713	5491592	0.001038	0	2357	6869713	15743	4357398	4042311	0.003895	0	3501	4357398	5.04908	0.041925	5.04908	0.041925	0.831573
258	A	53873	12441269	11778776	0.004574	0	3320	12441269	1840	6873339	5174066	0.000356	0	2483	6873339	7287	4421718	4089174	0.001782	0	3608	4421718	2.36704	0.030213	2.36704	0.030213	0.389884
259	A	29128	12650634	11805017	0.002467	0	3430	12650634	2448	6879684	5009869	0.000489	0	2570	6879684	4496	4484374	4086597	0.0011	0	3704	4484374	1.7986	0.03119	1.7986	0.03119	0.296189
260	G	15508	13571378	12668673	0.001224	0	3546	13571378	3565	6887893	5219727	0.000683	0	2595	6887893	8708	4620662	4225352	0.002061	0	3770	4620662	0.262573	0.007841	0.262573	0.007841	0.043237
261	G	14093	13609265	12781103	0.001103	0	3574	13609265	2943	6895077	5586095	0.000527	0	2613	6895077	7880	4697013	4345943	0.001813	0	3811	4697013	0.317562	0.00823	0.317562	0.00823	0.0523312
262	U	20963	13672012	12801538	0.001638	0	3607	13672012	2115	6909159	5832349	0.000363	0	2642	6909159	6220	4748307	4432254	0.001403	0	3857	4748307	0.908473	0.01514	0.908473	0.01514	0.149689
263	A	26939	13699454	12846324	0.002097	0	3617	13699454	3180	6911109	5907449	0.000538	0	2666	6911109	9546	4788179	4501338	0.002121	0	3895	4788179	0.735	0.010637	0.735	0.010637	0.121071
264	A	27152	13758476	12815562	0.002119	0	3685	13758476	1651	6915677	5965883	0.000277	0	2723	6915677	6782	4852494	4533485	0.001496	0	3956	4852494	1.23126	0.017836	1.23126	0.017836	0.202812
265	G	16737	13844207	13068778	0.001281	0	3698	13844207	2168	6923013	5999692	0.000361	0	2758	6923013	8300	4932334	4624069	0.001795	0	4000	4932334	0.512176	0.008984	0.512176	0.008984	0.0844227
266	A	19988	13894691	13253109	0.001508	0	3723	13894691	2801	6931263	6273636	0.000446	0	2783	6931263	8380	5018013	4751727	0.001764	0	4046	5018013	0.602019	0.010135	0.602019	0.010135	0.0991658
267	U	14307	14007788	13312840	0.001075	0	3762	14007788	1821	6941520	6033248	0.000302	0	2810	6941520	4755	5235636	4924310	0.000966	0	4121	5235636	0.800368	0.016582	0.800368	0.016582	0.131807
268	G	40018	14043660	13294768	0.00301	0	3770	14043660	4751	6946403	6062010	0.000784	0	2821	6946403	14240	5298545	4948365	0.002878	0	4145	5298545	0.773642	0.009219	0.773642	0.009219	0.1274
269	G	19664	14058873	13315631	0.001477	0	3799	14058873	2074	6949993	6012024	0.000345	0	2834	6949993	11091	5341006	4986716	0.002224	0	4172	5341006	0.508871	0.007574	0.508871	0.007574	0.0838393
270	A	63577	14063657	13449786	0.004727	0	3880	14063657	3823	6950106	6296210	0.000607	0	2874	6950106	17663	5384512	5085310	0.003473	0	4254	5384512	1.18612	0.010806	1.18612	0.010806	0.195402
271	G	4544	14054262	13518934	0.000336	0	3871	14054262	1356	6949839	6306982	0.000215	0	2868	6949839	2917	5390915	5114851	0.00057	0	4257	5390915	0.212382	0.014026	0.212382	0.014026	0.034966
272	A	28204	14042753	13420461	0.002102	0	3886	14042753	2675	6946957	6294819	0.000425	0	2865	6946957	26381	5388761	5077784	0.005195	0	4267	5388761	0.322713	0.0035	0.322713	0.0035	0.0531721
273	G	18927	14033838	13318189	0.001421	0	3878	14033838	5648	6946768	6094443	0.000927	0	2861	6946768	8890	5385911	5045794	0.001762	0	4256	5385911	0.280608	0.009603	0.280608	0.009603	0.0461803
274	C	24671	14022822	13181003	0.001872	0	3874	14022822	3659	6944480	5872963	0.000623	0	2858	6944480	4484	5382116	4947381	0.000906	0	4250	5382116	1.37773	0.026932	1.37773	0.026932	0.227075
275	C	14470	13984377	13209015	0.001095	0	3867	13984377	4076	6940155	5681101	0.000717	0	2855	6940155	5644	5371049	4912727	0.001149	0	4245	5371049	0.329022	0.01333	0.329022	0.01333	0.0541886
276	U	18867	13972873	13319191	0.001417	0	3856	13972873	3216	6937230	5610357	0.000573	0	2849	6937230	4429	5366731	4937528	0.000897	0	4242	5366731	0.940128	0.021418	0.940128	0.021418	0.154984
277	U	13863	13961316	13372709	0.001037	0	3855	13961316	2279	6933585	5782365	0.000394	0	2842	6933585	3720	5361845	5007954	0.000743	0	4235	5361845	0.864995	0.021567	0.864995	0.021567	0.142547
278	G	15847	13947160	13351560	0.001187	0	3846	13947160	2084	6928890	5678858	0.000367	0	2836	6928890	5490	5356359	4991431	0.0011	0	4227	5356359	0.745466	0.015104	0.745466	0.015104	0.122788
279	U	30449	13933329	13268392	0.002295	0	3837	13933329	4797	6924956	5755228	0.000834	0	2833	6924956	6943	5351424	4935552	0.001407	0	4214	5351424	1.03883	0.017777	1.03883	0.017777	0.171038
280	C	54588	13919691	13205412	0.004134	0	3831	13919691	4464	6921517	5665395	0.000788	0	2829	6921517	6827	5346642	4891941	0.001396	0	4210	5346642	2.39747	0.032773	2.39747	0.032773	0.394799
281	C	25902	13899885	13182750	0.001965	0	3827	13899885	5413	6916189	5875410	0.000921	0	2822	6916189	6531	5340080	4926769	0.001326	0	4199	5340080	0.787214	0.016399	0.787214	0.016399	0.129686
282	C	25520	13885351	13096105	0.001949	0	3824	13885351	5802	6911807	5529826	0.001049	0	2820	6911807	7027	5335031	4847561	0.00145	0	4193	5335031	0.620485	0.014693	0.620485	0.014693	0.102238
283	U	11121	13872830	13025697	0.000854	0	3819	13872830	2534	6908244	5656158	0.000448	0	2820	6908244	3748	5330991	4896527	0.000765	0	4190	5330991	0.530109	0.017945	0.530109	0.017945	0.087418
284	G	75590	13857318	12779574	0.005915	0	3815	13857318	4561	6903282	5600692	0.000814	0	2815	6903282	10852	5325820	4870246	0.002228	0	4185	5325820	2.28906	0.024604	2.28906	0.024604	0.377117
285	G	331456	13844184	13118197	0.025267	0	3808	13844184	31144	6900002	5918444	0.005262	0	2814	6900002	31536	5322436	4995483	0.006313	0	4171	5322436	3.16886	0.019725	3.16886	0.019725	0.521962
286	U	161869	13805044	13074401	0.012381	0	3794	13805044	5599	6891496	5900847	0.000949	0	2808	6891496	9905	5315002	5015535	0.001975	0	4159	5315002	5.78863	0.060556	5.78863	0.060556	0.953435
287	U	105196	13743852	13238254	0.007946	0	3742	13743852	2983	6875910	5840837	0.000511	0	2799	6875910	4532	5301393	5016603	0.000903	0	4137	5301393	8.23074	0.125661	8.23074	0.125661	1.35622
288	U	18970	13702062	13101740	0.001448	0	3674	13702062	3260	6863865	5839803	0.000558	0	2770	6863865	2907	5290573	4942796	0.000588	0	4098	5290573	1.5127	0.037189	1.5127	0.037189	0.249315
289	C	15010	13670770	13010038	0.001154	0	3638	13670770	5192	6857017	5709488	0.000909	0	2759	6857017	4742	5282680	4911176	0.000966	0	4081	5282680	0.253079	0.016717	0.253079	0.016717	0.0417758
290	A	20008	13650221	12860682	0.001556	0	3629	13650221	3033	6849531	5525945	0.000549	0	2757	6849531	7337	5276000	4873943	0.001505	0	4076	5276000	0.66887	0.012577	0.66887	0.012577	0.110212
291	A	22891	13630014	12856726	0.00178	0	3616	13630014	1039	6843108	5534456	0.000188	0	2746	6843108	7575	5268794	4878916	0.001553	0	4063	5268794	1.02585	0.014507	1.02585	0.014507	0.168853
292	C	10500	13610837	12711853	0.000826	0	3491	13610837	2458	6836902	5621462	0.000437	0	2718	6836902	3397	5261673	4825884	0.000704	0	4007	5261673	0.552267	0.01944	0.552267	0.01944	0.091015
293	G	6782	13582776	12842643	0.000528	0	3474	13582776	1300	6829679	6012002	0.000216	0	2664	6829679	2669	5253614	4884198	0.000546	0	3990	5253614	0.570678	0.019498	0.570678	0.019498	0.0941235
294	A	19980	13540584	12454523	0.001604	0	3460	13540584	1881	6819221	5877186	0.00032	0	2644	6819221	2806	5239653	4848513	0.000579	0	3969	5239653	2.21896	0.047978	2.21896	0.047978	0.365277
295	G	132702	13154139	12532108	0.010589	0	3303	13154139	7313	6804582	5876494	0.001244	0	2495	6804582	9729	5215187	4877820	0.001995	0	3897	5215187	4.68505	0.050217	4.68505	0.050217	0.771565
296	A	2832	13098716	12142275	0.000233	0	3283	13098716	2492	6787528	5629626	0.000443	0	2486	6787528	1182	5198582	4755729	0.000249	0	3886	5198582	-0.842607	0.046739	-0.842607	0.046739	-0.138917
297	A	0	12820032	886522	0	0	3211	12820032	0	6688925	47127	0	0	2401	6688925	0	5117653	417923	0	0	3826	5117653	nan	nan	nan	nan	NA

## Sheet: C44U C241U
Nucleotide	Sequence	Modified_mutations	Modified_read_depth	Modified_effective_depth	Modified_rate	Modified_off_target_mapped_depth	Modified_low_mapq_mapped_depth	Modified_mapped_depth	Untreated_mutations	Untreated_read_depth	Untreated_effective_depth	Untreated_rate	Untreated_off_target_mapped_depth	Untreated_low_mapq_mapped_depth	Untreated_mapped_depth	Denatured_mutations	Denatured_read_depth	Denatured_effective_depth	Denatured_rate	Denatured_off_target_mapped_depth	Denatured_low_mapq_mapped_depth	Denatured_mapped_depth	Reactivity_profile	Std_err	HQ_profile	HQ_stderr	Norm_profile
1	A	0	1989849	1892026	0	0	4137	1989849	0	6725607	6005422	0	0	11857	6725607	0	4422530	4104432	0	0	12627	4422530	nan	nan	nan	nan	NA
2	U	0	2148419	2009619	0	0	4308	2148419	0	6741437	5812291	0	0	11917	6741437	0	4443972	4033876	0	0	12675	4443972	nan	nan	nan	nan	NA
3	U	7181	2176486	2048331	0.003506	0	4343	2176486	8971	6754335	5968691	0.001503	0	11976	6754335	5233	4455566	4082760	0.001282	0	12714	4455566	1.56255	0.040764	1.56255	0.040764	0.230215
4	A	33714	2234730	2128031	0.015843	0	4446	2234730	3094	6789886	6280868	0.000493	0	12052	6789886	7278	4477897	4225079	0.001723	0	12778	4477897	8.91122	0.115958	8.91122	0.115958	1.31269
5	A	2078	2247697	2168719	0.000958	0	4468	2247697	1005	6793892	6477196	0.000155	0	12086	6793892	893	4482238	4303416	0.000208	0	12816	4482238	3.86975	0.16609	3.86975	0.16609	0.568843
6	A	15902	2303906	2177965	0.007301	0	4571	2303906	2726	6796579	6193655	0.00044	0	12119	6796579	2193	4488932	4176889	0.000525	0	12850	4488932	13.0681	0.300487	13.0681	0.300487	1.92561
7	G	1130	2317680	2173503	0.00052	0	4663	2317680	3478	6799315	6070965	0.000573	0	12220	6799315	3681	4492481	4129412	0.000891	0	12983	4492481	-0.059448	0.020512	-0.059448	0.020512	-0.00876472
8	G	3562	2319106	2158795	0.00165	0	4674	2319106	10400	6801607	5783634	0.001798	0	12233	6801607	6624	4495179	3979018	0.001665	0	12999	4495179	-0.089013	0.019728	-0.089013	0.019728	-0.0130975
9	U	3885	2321717	2172538	0.001788	0	4681	2321717	7972	6807587	5696491	0.001399	0	12267	6807587	9438	4501575	3951763	0.002388	0	13028	4501575	0.162782	0.013791	0.162782	0.013791	0.0240024
10	U	5937	2324318	2199257	0.0027	0	4687	2324318	2222	6811476	5751476	0.000386	0	12289	6811476	4504	4505987	3984488	0.00113	0	13061	4505987	2.0464	0.044079	2.0464	0.044079	0.301735
11	U	1223	2329581	2219715	0.000551	0	4694	2329581	1887	6821089	6098694	0.000309	0	12311	6821089	1442	4513273	4150333	0.000347	0	13074	4513273	0.695256	0.053025	0.695256	0.053025	0.10276
12	A	20797	2332565	2174600	0.009564	0	4698	2332565	3738	6824688	6263862	0.000597	0	12329	6824688	9674	4516395	4202225	0.002302	0	13082	4516395	3.89505	0.049154	3.89505	0.049154	0.57396
13	U	716	2333817	2176154	0.000329	0	4725	2333817	1008	6826453	6357130	0.000159	0	12397	6826453	911	4517769	4242345	0.000215	0	13137	4517769	0.793792	0.067166	0.793792	0.067166	0.116507
14	A	1345	2336593	2156033	0.000624	0	4730	2336593	1902	6828272	6184648	0.000308	0	12413	6828272	3734	4520654	4164308	0.000897	0	13146	4520654	0.352745	0.021332	0.352745	0.021332	0.0519081
15	C	609	2340102	2204705	0.000276	0	4736	2340102	1713	6829591	6213099	0.000276	0	12422	6829591	1302	4523963	4210066	0.000309	0	13154	4523963	0.00168	0.042119	0.00168	0.042119	0
16	C	1152	2356648	2060893	0.000559	0	4744	2356648	2894	6831493	6149043	0.000471	0	12430	6831493	2675	4529100	4086043	0.000655	0	13162	4529100	0.134937	0.028605	0.134937	0.028605	0.0197962
17	U	74112	2365147	2037868	0.036367	0	4747	2365147	2567	6836759	6230394	0.000412	0	12442	6836759	4079	4535904	4131558	0.000987	0	13175	4535904	36.4187	0.586119	36.4187	0.586119	5.36763
18	U	65632	2397431	2121867	0.030931	0	4787	2397431	5419	6844086	6284693	0.000862	0	12485	6844086	4946	4545602	4159453	0.001189	0	13205	4545602	25.2872	0.373753	25.2872	0.373753	3.72629
19	C	22873	2472903	2337005	0.009787	0	4823	2472903	4185	6846573	6296976	0.000665	0	12517	6846573	5826	4549080	4266825	0.001365	0	13226	4549080	6.68126	0.099825	6.68126	0.099825	0.984685
20	C	5657	2480388	2340494	0.002417	0	4838	2480388	4214	6848479	6268530	0.000672	0	12588	6848479	3926	4551441	4255496	0.000923	0	13272	4551441	1.8912	0.047437	1.8912	0.047437	0.27857
21	C	8129	2483924	2329448	0.00349	0	4843	2483924	4133	6850089	6282378	0.000658	0	12614	6850089	3706	4553918	4237829	0.000875	0	13284	4553918	3.23817	0.07018	3.23817	0.07018	0.476898
22	A	4972	2489876	2329643	0.002134	0	4853	2489876	3933	6852747	6219618	0.000632	0	12647	6852747	6323	4559090	4221976	0.001498	0	13311	4559090	1.00283	0.024755	1.00283	0.024755	0.14774
23	G	1985	2494417	2305595	0.000861	0	4870	2494417	5197	6854959	6096206	0.000852	0	12668	6854959	7236	4563197	4161545	0.001739	0	13326	4563197	0.004861	0.01303	0.004861	0.01303	0.000762576
24	G	1792	2497733	2312878	0.000775	0	4876	2497733	3090	6858205	6103499	0.000506	0	12691	6858205	3636	4569129	4184494	0.000869	0	13334	4569129	0.309033	0.024079	0.309033	0.024079	0.0456113
25	U	1835	2505831	2313572	0.000793	0	4882	2505831	3070	6869484	6130595	0.000501	0	12724	6869484	2358	4586096	4221398	0.000559	0	13357	4586096	0.52343	0.038428	0.52343	0.038428	0.0769682
26	A	9234	2510681	2323415	0.003974	0	4897	2510681	2233	6879389	6211381	0.00036	0	12753	6879389	4592	4593194	4271662	0.001075	0	13378	4593194	3.36265	0.063188	3.36265	0.063188	0.495359
27	A	21654	2514603	2249313	0.009627	0	4907	2514603	2294	6881298	6212921	0.000369	0	12770	6881298	2764	4595494	4260958	0.000649	0	13382	4595494	14.2716	0.289832	14.2716	0.289832	2.1019
28	C	111755	2560404	2412086	0.046331	0	4913	2560404	10104	6884777	6339435	0.001594	0	12753	6884777	12367	4599864	4302373	0.002874	0	13342	4599864	15.5638	0.148128	15.5638	0.148128	2.29361
29	A	9516	2568416	2433093	0.003911	0	4876	2568416	9584	6891566	6474227	0.00148	0	12761	6891566	14856	4604569	4345424	0.003419	0	13335	4604569	0.710999	0.013825	0.710999	0.013825	0.104767
30	A	1954	2564766	2409905	0.000811	0	4806	2564766	1817	6892475	6409442	0.000283	0	12708	6892475	2406	4593853	4273196	0.000563	0	13246	4593853	0.936573	0.039565	0.936573	0.039565	0.138186
31	A	1602	2558035	2374336	0.000675	0	4764	2558035	2482	6894096	6270494	0.000396	0	12611	6894096	2347	4582506	4194161	0.00056	0	13168	4582506	0.49839	0.034856	0.49839	0.034856	0.0734102
32	C	2519	2548030	2343673	0.001075	0	4745	2548030	5185	6892549	6190347	0.000838	0	12587	6892549	3455	4565427	4133570	0.000836	0	13133	4565427	0.283804	0.029554	0.283804	0.029554	0.0417717
33	C	15591	2535429	2232306	0.006984	0	4733	2535429	17935	6894913	6241717	0.002873	0	12597	6894913	10454	4554321	4126743	0.002533	0	13114	4554321	1.62277	0.028481	1.62277	0.028481	0.23914
34	A	3865	2443552	2251880	0.001716	0	4670	2443552	6525	7002259	6353385	0.001027	0	12669	7002259	4762	4541590	4213482	0.00113	0	13173	4541590	0.60993	0.028309	0.60993	0.028309	0.0898423
35	A	6126	2297714	2144028	0.002857	0	4578	2297714	3096	7004334	6344757	0.000488	0	12561	7004334	2299	4472257	4130356	0.000557	0	13101	4472257	4.25662	0.111494	4.25662	0.111494	0.626686
36	C	5456	2312929	2040378	0.002674	0	4553	2312929	4390	7006845	6300963	0.000697	0	12464	7006845	2749	4465900	4026006	0.000683	0	13046	4465900	2.89582	0.078093	2.89582	0.078093	0.426507
37	C	6742	2191123	1966834	0.003428	0	4175	2191123	11129	7082197	6374048	0.001746	0	11699	7082197	6328	4435091	3980360	0.00159	0	12689	4435091	1.0579	0.031222	1.0579	0.031222	0.155872
38	A	26563	2254762	2074465	0.012805	0	4176	2254762	5024	7431209	6576744	0.000764	0	11972	7431209	7107	4536461	4127542	0.001722	0	12756	4536461	6.99298	0.094879	6.99298	0.094879	1.03031
39	A	27947	2252262	2067071	0.01352	0	3996	2252262	3144	7453245	6266543	0.000502	0	11635	7453245	4353	4536404	4034777	0.001079	0	12498	4536404	12.0667	0.197832	12.0667	0.197832	1.77772
40	C	5539	2286460	2004126	0.002764	0	3980	2286460	9375	7455963	6181333	0.001517	0	11590	7455963	6069	4535849	3982625	0.001524	0	12459	4535849	0.8184	0.028458	0.8184	0.028458	0.120565
41	U	18331	2263587	1973422	0.009289	0	3830	2263587	43055	7636242	6242124	0.006897	0	11417	7636242	28986	4546129	3970461	0.0073	0	12324	4546129	0.327577	0.010619	0.327577	0.010619	0.0482812
42	U	56275	2226947	2039002	0.027599	0	3742	2226947	7434	7678155	6660257	0.001116	0	11280	7678155	10680	4525138	4101219	0.002604	0	12192	4525138	10.1698	0.108188	10.1698	0.108188	1.49853
43	U	5874	2228444	2046500	0.00287	0	3689	2228444	2367	7737200	6801487	0.000348	0	11227	7737200	1896	4536324	4125601	0.00046	0	12135	4536324	5.4883	0.150896	5.4883	0.150896	0.807844
44	U	6714	2225349	2058166	0.003262	0	3521	2225349	2108	7796828	6986715	0.000302	0	11021	7796828	3421	4544246	4147593	0.000825	0	11813	4544246	3.58918	0.078478	3.58918	0.078478	0.528662
45	G	3322	2221779	2076415	0.0016	0	3476	2221779	2472	7839889	7080308	0.000349	0	10977	7839889	4212	4549229	4143437	0.001017	0	11706	4549229	1.23038	0.033952	1.23038	0.033952	0.181249
46	A	4840	2222893	2094477	0.002311	0	3469	2222893	2691	7883890	7146239	0.000377	0	10966	7883890	5930	4556714	4165474	0.001424	0	11657	4556714	1.35872	0.029694	1.35872	0.029694	0.200118
47	U	809	2230689	2097596	0.000386	0	3454	2230689	1716	7916076	7224086	0.000238	0	10902	7916076	1082	4574528	4114873	0.000263	0	11513	4574528	0.563384	0.058551	0.563384	0.058551	0.0829175
48	C	7453	2225356	2091361	0.003564	0	3424	2225356	3882	7914186	7074051	0.000549	0	10878	7914186	8468	4566459	4091202	0.00207	0	11436	4566459	1.45663	0.025815	1.45663	0.025815	0.214614
49	U	1382	2216904	2046856	0.000675	0	3385	2216904	2350	7921111	6766193	0.000347	0	10834	7921111	1698	4562464	3961821	0.000429	0	11303	4562464	0.764988	0.049192	0.764988	0.049192	0.112657
50	C	5232	2199155	2029096	0.002578	0	3355	2199155	3588	7920882	6049500	0.000593	0	10806	7920882	3208	4549780	3942699	0.000814	0	11246	4549780	2.44008	0.062638	2.44008	0.062638	0.359316
51	U	10443	2193244	2003804	0.005212	0	3341	2193244	5897	7934785	5217178	0.00113	0	10809	7934785	5916	4547925	3867818	0.00153	0	11232	4547925	2.6683	0.049069	2.6683	0.049069	0.393117
52	U	12488	2180107	2002220	0.006237	0	3324	2180107	4500	7940675	5329460	0.000844	0	10790	7940675	14710	4539982	3932149	0.003741	0	11199	4539982	1.44153	0.019369	1.44153	0.019369	0.212414
53	G	15188	2164018	2027004	0.007493	0	3117	2164018	6057	7946086	6022915	0.001006	0	10238	7946086	10658	4524672	4059448	0.002625	0	10834	4524672	2.47085	0.033665	2.47085	0.033665	0.364128
54	U	4131	2157124	1966749	0.0021	0	3110	2157124	7050	7953185	6968105	0.001012	0	10206	7953185	4059	4519486	4123092	0.000984	0	10800	4519486	1.10586	0.039409	1.10586	0.039409	0.16292
55	A	3975	2065760	1931891	0.002058	0	3032	2065760	5587	7922491	6750197	0.000828	0	10112	7922491	6364	4433531	4039995	0.001575	0	10587	4433531	0.780759	0.023967	0.780759	0.023967	0.115071
56	G	2016	2060291	1929717	0.001045	0	2941	2060291	5656	7924019	6650221	0.00085	0	9960	7924019	7765	4424532	4008687	0.001937	0	10129	4424532	0.100263	0.013404	0.100263	0.013404	0.0148335
57	A	1000	2048069	1901243	0.000526	0	2928	2048069	2483	7918844	6729137	0.000369	0	9937	7918844	2387	4405553	3975804	0.0006	0	10098	4405553	0.261466	0.030794	0.261466	0.030794	0.0385557
58	U	724	2044629	1893394	0.000382	0	2898	2044629	3202	7914136	7107297	0.000451	0	9875	7914136	1796	4402469	4046589	0.000444	0	10031	4402469	-0.153529	0.03688	-0.153529	0.03688	-0.0228985
59	C	4685	2027583	1775336	0.002639	0	2870	2027583	5625	7901808	7159702	0.000786	0	9868	7901808	3685	4385696	3994980	0.000922	0	9976	4385696	2.00919	0.054511	2.00919	0.054511	0.296131
60	U	13364	1911206	1416800	0.009433	0	2680	1911206	8936	7867381	6743172	0.001325	0	9541	7867381	6411	4311595	3706247	0.00173	0	9508	4311595	4.68691	0.075612	4.68691	0.075612	0.69057
61	G	11540	1528303	1401020	0.008237	0	2373	1528303	10986	7571586	6630043	0.001657	0	8821	7571586	10620	4036308	3671528	0.002893	0	8838	4036308	2.27477	0.034926	2.27477	0.034926	0.335133
62	U	15744	1500191	1362771	0.011553	0	2313	1500191	7469	7559071	6526653	0.001144	0	8757	7559071	9425	4006862	3610418	0.002611	0	8713	4006862	3.98718	0.054374	3.98718	0.054374	0.587411
63	U	1264	1461593	1332646	0.000948	0	2229	1461593	3048	7530244	6685371	0.000456	0	8577	7530244	1660	3969938	3601337	0.000461	0	8336	3969938	1.06862	0.066021	1.06862	0.066021	0.157255
64	C	52297	1429724	1327086	0.039407	0	1907	1429724	5830	7506505	6660104	0.000875	0	7750	7506505	8396	3937895	3627963	0.002314	0	7363	3937895	16.6499	0.196436	16.6499	0.196436	2.45357
65	U	2163	1407830	1278533	0.001692	0	1878	1407830	3992	7499053	6775052	0.000589	0	7684	7499053	2149	3916787	3602197	0.000597	0	7271	3916787	1.84814	0.074509	1.84814	0.074509	0.272233
66	C	8877	1382948	1277624	0.006948	0	1811	1382948	3797	7494022	6749798	0.000563	0	7635	7494022	2370	3890649	3636549	0.000652	0	7117	3890649	9.798	0.231315	9.798	0.231315	1.44296
67	U	41929	1381167	1229571	0.034101	0	1786	1381167	109143	7498392	5773106	0.018905	0	7546	7498392	68630	3877594	3493681	0.019644	0	7009	3877594	0.773522	0.009438	0.773522	0.009438	0.113983
68	A	26437	1408311	1251161	0.02113	0	1744	1408311	6135	7495498	5573247	0.001101	0	7461	7495498	8819	3848013	3398833	0.002595	0	6879	3848013	7.71922	0.096407	7.71922	0.096407	1.13727
69	A	27341	1393747	1235182	0.022135	0	1700	1393747	3271	7485366	5234465	0.000625	0	7326	7485366	7929	3816631	3231874	0.002453	0	6761	3816631	8.76764	0.112659	8.76764	0.112659	1.29206
70	A	18980	1381201	1236165	0.015354	0	1665	1381201	2561	7470988	6093739	0.00042	0	7267	7470988	3114	3786044	3236552	0.000962	0	6652	3786044	15.5214	0.301424	15.5214	0.301424	2.28739
71	C	13172	1429408	1258366	0.010468	0	1648	1429408	4005	7455384	5967595	0.000671	0	7149	7455384	4063	3767484	3200402	0.00127	0	6523	3767484	7.71658	0.14102	7.71658	0.14102	1.13666
72	G	7900	1421840	1282644	0.006159	0	1622	1421840	8574	7442541	6199315	0.001383	0	7047	7442541	9179	3737847	3268888	0.002808	0	6380	3737847	1.7009	0.030862	1.7009	0.030862	0.250615
73	A	6121	1408937	1266183	0.004834	0	1574	1408937	3032	7450487	5950393	0.00051	0	6946	7450487	4104	3720150	3241646	0.001266	0	6146	3720150	3.41595	0.072655	3.41595	0.072655	0.50326
74	A	12250	1413931	1265437	0.00968	0	1546	1413931	2728	7488898	5972914	0.000457	0	6874	7488898	3182	3713349	3224664	0.000987	0	6079	3713349	9.34739	0.188132	9.34739	0.188132	1.37688
75	C	14093	1405488	1235229	0.011409	0	1520	1405488	13651	7472436	6019854	0.002268	0	6734	7472436	9480	3696097	3216863	0.002947	0	5920	3696097	3.10202	0.046065	3.10202	0.046065	0.457039
76	U	25781	1501988	1226395	0.021022	0	1548	1501988	15088	7551179	6238013	0.002419	0	6653	7551179	11881	3723920	3188390	0.003726	0	5812	3723920	4.99232	0.057967	4.99232	0.057967	0.735665
77	U	34552	1455513	1301474	0.026548	0	1497	1455513	2121	7516538	6263447	0.000339	0	6399	7516538	3760	3627127	3281473	0.001146	0	5519	3627127	22.8741	0.393361	22.8741	0.393361	3.36981
78	U	34430	1442264	1284010	0.026814	0	1461	1442264	23320	7514086	6223821	0.003747	0	6215	7514086	15242	3600646	3241522	0.004702	0	5384	3600646	4.90578	0.050505	4.90578	0.050505	0.722851
79	A	18276	1438059	1304141	0.014014	0	1374	1438059	12735	7510154	5728915	0.002223	0	5918	7510154	11268	3551896	3112351	0.00362	0	5139	3551896	3.25678	0.042317	3.25678	0.042317	0.479935
80	A	21487	1414238	1296036	0.016579	0	1313	1414238	3246	7482474	5214825	0.000622	0	5600	7482474	6653	3507054	2906784	0.002289	0	4854	3507054	6.97163	0.098844	6.97163	0.098844	1.02718
81	A	10428	1395053	1292302	0.008069	0	1246	1395053	1795	7459181	5098610	0.000352	0	5220	7459181	2228	3466135	2807337	0.000794	0	4525	3466135	9.72395	0.229047	9.72395	0.229047	1.43208
82	A	6915	1390202	1301308	0.005314	0	940	1390202	1890	7448042	5485208	0.000345	0	4062	7448042	1426	3437271	2896000	0.000492	0	3232	3437271	10.092	0.297528	10.092	0.297528	1.48814
83	U	3477	1499309	1401899	0.00248	0	930	1499309	1862	7441227	6395565	0.000291	0	3397	7441227	1395	3431608	3047774	0.000458	0	2440	3431608	4.78264	0.1583	4.78264	0.1583	0.704239
84	C	3627	1491399	1409048	0.002574	0	919	1491399	3623	7427826	6671705	0.000543	0	3269	7427826	2575	3409712	3129265	0.000823	0	2295	3409712	2.46822	0.072	2.46822	0.072	0.363622
85	U	6030	1489847	1404732	0.004293	0	922	1489847	4302	7422904	6460466	0.000666	0	3243	7422904	3982	3402067	3057219	0.001302	0	2255	3402067	2.78446	0.061718	2.78446	0.061718	0.410465
86	G	7613	1487222	1419260	0.005364	0	907	1487222	7668	7411536	6439775	0.001191	0	3147	7411536	14510	3386878	3091350	0.004694	0	2099	3386878	0.889128	0.015311	0.889128	0.015311	0.130992
87	U	671	1476412	1405609	0.000477	0	901	1476412	1997	7401363	6377632	0.000313	0	3116	7401363	1173	3373552	3035357	0.000386	0	2066	3373552	0.425021	0.052506	0.425021	0.052506	0.0626032
88	G	1662	1473214	1408073	0.00118	0	899	1473214	3137	7391674	6538335	0.00048	0	3092	7391674	3958	3359366	3073639	0.001288	0	2033	3359366	0.544022	0.024991	0.544022	0.024991	0.0800797
89	U	1540	1472175	1401251	0.001099	0	899	1472175	2616	7391553	6510159	0.000402	0	3077	7391553	2716	3353680	3032036	0.000896	0	2019	3353680	0.778309	0.035741	0.778309	0.035741	0.114621
90	G	2399	1471868	1394716	0.00172	0	903	1471868	6157	7387900	6312209	0.000975	0	3048	7387900	8039	3343519	2966438	0.00271	0	1996	3343519	0.274781	0.014084	0.274781	0.014084	0.0405067
91	G	3607	1469590	1389848	0.002595	0	897	1469590	4118	7385861	6317900	0.000652	0	3023	7385861	5680	3332059	2939333	0.001932	0	1977	3332059	1.00571	0.026566	1.00571	0.026566	0.148186
92	C	4105	1469938	1394934	0.002943	0	901	1469938	6650	7385700	6100624	0.00109	0	3012	7385700	4473	3326877	2973527	0.001504	0	1965	3326877	1.23165	0.036748	1.23165	0.036748	0.181538
93	U	1517	1469865	1395839	0.001087	0	904	1469865	3812	7385721	6332829	0.000602	0	2996	7385721	2618	3321284	3033216	0.000863	0	1945	3321284	0.561758	0.035962	0.561758	0.035962	0.0828078
94	G	9859	1468554	1411477	0.006985	0	909	1468554	5681	7385306	6331667	0.000897	0	2968	7385306	9163	3308558	3071601	0.002983	0	1912	3308558	2.04069	0.032039	2.04069	0.032039	0.300719
95	U	4490	1491723	1420056	0.003162	0	930	1491723	2314	7394344	6619905	0.00035	0	2945	7394344	1274	3312030	3043618	0.000419	0	1899	3312030	6.71864	0.220094	6.71864	0.220094	0.988875
96	C	3544	1503917	1435865	0.002468	0	933	1503917	9733	7390123	6649369	0.001464	0	2848	7390123	4984	3300186	3067809	0.001625	0	1842	3300186	0.618271	0.028485	0.618271	0.028485	0.0910375
97	A	4053	1500289	1431315	0.002832	0	935	1500289	5304	7387801	6421917	0.000826	0	2812	7387801	6115	3286301	2990394	0.002045	0	1815	3286301	0.980859	0.025714	0.980859	0.025714	0.144537
98	C	3979	1500863	1433581	0.002776	0	934	1500863	3730	7384572	6200718	0.000602	0	2786	7384572	4544	3282258	2976836	0.001526	0	1789	3282258	1.42423	0.036317	1.42423	0.036317	0.209916
99	U	585	1500396	1430551	0.000409	0	941	1500396	1392	7382343	6346270	0.000219	0	2830	7382343	1074	3279026	2966113	0.000362	0	1864	3279026	0.523604	0.051954	0.523604	0.051954	0.0773366
100	C	2881	1498948	1418993	0.00203	0	938	1498948	4114	7379817	6261555	0.000657	0	2814	7379817	3161	3271779	2907549	0.001087	0	1852	3271779	1.26318	0.042475	1.26318	0.042475	0.186115
101	G	1903	1498186	1411065	0.001349	0	941	1498186	5568	7378283	6230179	0.000894	0	2801	7378283	6156	3270845	2862081	0.002151	0	1830	3270845	0.2115	0.015648	0.2115	0.015648	0.0311682
102	G	1302	1494203	1405617	0.000926	0	940	1494203	3763	7375107	6179673	0.000609	0	2782	7375107	5581	3261904	2849833	0.001958	0	1812	3261904	0.16205	0.014221	0.16205	0.014221	0.0238554
103	C	1984	1490885	1405697	0.001411	0	958	1490885	3810	7373719	5856387	0.000651	0	2774	7373719	1733	3254313	2918752	0.000594	0	1818	3254313	1.2814	0.064115	1.2814	0.064115	0.188524
104	U	7811	1487898	1381267	0.005655	0	955	1487898	4245	7372536	6007512	0.000707	0	2754	7372536	2732	3250150	2939332	0.000929	0	1789	3250150	5.32387	0.12349	5.32387	0.12349	0.784791
105	G	227300	1475510	1378630	0.164874	0	956	1475510	4931	7365159	6000585	0.000822	0	2699	7365159	6767	3237066	2927096	0.002312	0	1766	3237066	70.9615	0.875518	70.9615	0.875518	10.4552
106	C	7218	1474466	1330878	0.005423	0	966	1474466	4713	7361271	6302755	0.000748	0	2677	7361271	2689	3229004	2873174	0.000936	0	1740	3229004	4.99597	0.118617	4.99597	0.118617	0.735946
107	A	6273	1417071	1341836	0.004675	0	936	1417071	3006	7304504	6131419	0.00049	0	2515	7304504	2219	3195652	2922702	0.000759	0	1677	3195652	5.51175	0.140973	5.51175	0.140973	0.812445
108	U	1714	1403445	1303281	0.001315	0	916	1403445	2714	7294216	5911882	0.000459	0	2338	7294216	1056	3186482	2848411	0.000371	0	1644	3186482	2.30912	0.113825	2.30912	0.113825	0.339969
109	G	1743	1394696	1315261	0.001325	0	881	1394696	3316	7289913	6092639	0.000544	0	2083	7289913	2660	3180544	2859206	0.00093	0	1591	3180544	0.839434	0.039144	0.839434	0.039144	0.123739
110	C	911	1393397	1282590	0.00071	0	875	1393397	2258	7288770	4838065	0.000467	0	2069	7288770	1140	3181714	2602071	0.000438	0	1584	3181714	0.555944	0.060489	0.555944	0.060489	0.0817471
111	U	2506	1388648	1271312	0.001971	0	873	1388648	2809	7287794	4760272	0.00059	0	2058	7287794	3201	3181204	2562907	0.001249	0	1577	3181204	1.10579	0.03815	1.10579	0.03815	0.162919
112	U	590	1381918	1247725	0.000473	0	865	1381918	869	7285330	4246313	0.000205	0	2044	7285330	787	3176113	2472951	0.000318	0	1563	3176113	0.842791	0.071556	0.842791	0.071556	0.124179
113	A	2319	1363424	1257076	0.001845	0	851	1363424	1971	7279326	5172331	0.000381	0	2008	7279326	3809	3158967	2606892	0.001461	0	1534	3158967	1.00175	0.03139	1.00175	0.03139	0.147649
114	G	1635	1354643	1267118	0.00129	0	837	1354643	3679	7276441	5433636	0.000677	0	1981	7276441	7116	3148318	2700275	0.002635	0	1500	3148318	0.232707	0.013122	0.232707	0.013122	0.0342784
115	U	1923	1345825	1265348	0.00152	0	833	1345825	2591	7275286	6320392	0.00041	0	1977	7275286	2645	3144941	2785796	0.000949	0	1495	3144941	1.16887	0.043827	1.16887	0.043827	0.172344
116	G	1825	1336733	1261865	0.001446	0	823	1336733	5777	7274143	6459945	0.000894	0	1969	7274143	7117	3138021	2841461	0.002505	0	1480	3138021	0.220383	0.014546	0.220383	0.014546	0.0324692
117	C	1426	1331286	1249105	0.001142	0	823	1331286	3359	7272891	6356475	0.000528	0	1955	7272891	2227	3133480	2835726	0.000785	0	1470	3133480	0.780786	0.043479	0.780786	0.043479	0.115249
118	A	2218	1319917	1252883	0.00177	0	819	1319917	3082	7272200	6257339	0.000493	0	1945	7272200	5574	3130672	2874555	0.001939	0	1452	3130672	0.658959	0.021786	0.658959	0.021786	0.0970405
119	C	963	1314473	1250137	0.00077	0	812	1314473	2677	7271421	6137432	0.000436	0	1932	7271421	1540	3127103	2919973	0.000527	0	1444	3127103	0.633558	0.052263	0.633558	0.052263	0.0933847
120	U	6927	1308921	1246689	0.005556	0	811	1308921	2800	7271930	6362358	0.00044	0	1923	7271930	3880	3127697	2922353	0.001328	0	1435	3127697	3.85346	0.079967	3.85346	0.079967	0.567639
121	C	806	1301851	1222972	0.000659	0	807	1301851	2863	7271537	5373324	0.000533	0	1916	7271537	1840	3126897	2823338	0.000652	0	1427	3126897	0.193695	0.039021	0.193695	0.039021	0.028475
122	A	1257	1278039	1208235	0.00104	0	791	1278039	3702	7267587	5511569	0.000672	0	1909	7267587	6154	3112466	2821014	0.002181	0	1411	3112466	0.169005	0.014532	0.169005	0.014532	0.0248618
123	C	1222	1271926	1185862	0.00103	0	791	1271926	2638	7265106	5123224	0.000515	0	1908	7265106	1811	3107617	2665000	0.00068	0	1402	3107617	0.758685	0.049165	0.758685	0.049165	0.111593
124	G	1126	1261899	1190573	0.000946	0	786	1261899	5045	7260135	6227198	0.00081	0	1894	7260135	5493	3099403	2732810	0.00201	0	1399	3099403	0.067466	0.015154	0.067466	0.015154	0.00996972
125	C	768	1255638	1171020	0.000656	0	785	1255638	2926	7258532	6097901	0.00048	0	1894	7258532	1640	3096361	2699569	0.000608	0	1392	3096361	0.289712	0.042213	0.289712	0.042213	0.042653
126	A	680	1237320	1168414	0.000582	0	795	1237320	2474	7253475	6435864	0.000384	0	1921	7253475	1963	3083464	2805305	0.0007	0	1429	3083464	0.282356	0.034349	0.282356	0.034349	0.041678
127	G	2121	1233402	1152938	0.00184	0	792	1233402	2656	7250111	6111011	0.000435	0	1912	7250111	2652	3104421	2800706	0.000947	0	1420	3104421	1.48381	0.051856	1.48381	0.051856	0.218608
128	U	2185	1230292	1010084	0.002163	0	781	1230292	2618	7254801	4864125	0.000538	0	1907	7254801	2597	3127118	2660576	0.000976	0	1415	3127118	1.66474	0.058575	1.66474	0.058575	0.245326
129	A	21524	1105419	878714	0.024495	0	763	1105419	4794	7223408	4605671	0.001041	0	1879	7223408	5879	3080138	2647604	0.00222	0	1421	3080138	10.5625	0.157088	10.5625	0.157088	1.5567
130	U	14909	955958	817737	0.018232	0	748	955958	4043	7189775	4238464	0.000954	0	1805	7189775	5740	3026138	2582722	0.002222	0	1389	3026138	7.77433	0.122838	7.77433	0.122838	1.14575
131	A	17202	895255	755491	0.022769	0	729	895255	4025	7170062	4651870	0.000865	0	1803	7170062	8623	3005989	2618249	0.003293	0	1430	3005989	6.65085	0.089025	6.65085	0.089025	0.980103
132	A	9544	838580	737737	0.012937	0	716	838580	2636	7153974	4553270	0.000579	0	1774	7153974	3008	3002050	2545737	0.001182	0	1400	3002050	10.4588	0.221397	10.4588	0.221397	1.54053
133	U	9411	912213	785821	0.011976	0	700	912213	3681	7145056	5255034	0.0007	0	1755	7145056	4933	3026668	2570110	0.001919	0	1388	3026668	5.87459	0.105683	5.87459	0.105683	0.865805
134	U	9950	900329	724739	0.013729	0	684	900329	8179	7129342	4921025	0.001662	0	1746	7129342	9095	3021319	2501964	0.003635	0	1383	3021319	3.31955	0.051679	3.31955	0.051679	0.489142
135	A	16264	833461	713206	0.022804	0	685	833461	5111	7096991	5184003	0.000986	0	1722	7096991	6636	3008456	2512752	0.002641	0	1413	3008456	8.26154	0.122053	8.26154	0.122053	1.21727
136	A	23297	803412	706015	0.032998	0	687	803412	3631	7084853	5095970	0.000713	0	1696	7084853	6244	3008177	2516383	0.002481	0	1395	3008177	13.0113	0.186351	13.0113	0.186351	1.91741
137	U	4936	837306	719373	0.006862	0	639	837306	3075	7085309	5154375	0.000597	0	1579	7085309	2294	3037025	2509433	0.000914	0	1344	3037025	6.8533	0.178959	6.8533	0.178959	1.00999
138	A	15524	881676	765682	0.020275	0	660	881676	2523	7072580	5159445	0.000489	0	1568	7072580	3810	3059271	2545471	0.001497	0	1386	3059271	13.2189	0.24026	13.2189	0.24026	1.94749
139	A	6042	910394	796627	0.007584	0	710	910394	2392	7058138	4917666	0.000486	0	1530	7058138	2125	3065644	2435897	0.000872	0	1365	3065644	8.13655	0.209272	8.13655	0.209272	1.19939
140	C	4610	1044227	888528	0.005188	0	743	1044227	3015	7051935	5207254	0.000579	0	1483	7051935	1879	3104374	2450390	0.000767	0	1336	3104374	6.01103	0.171316	6.01103	0.171316	0.885424
141	U	8998	1079144	915742	0.009826	0	745	1079144	4433	7044900	4033435	0.001099	0	1481	7044900	5588	3122368	2347618	0.00238	0	1346	3122368	3.6663	0.065935	3.6663	0.065935	0.540291
142	A	24001	1101151	956275	0.025098	0	724	1101151	3607	7043436	4194469	0.00086	0	1420	7043436	5922	3180351	2536379	0.002335	0	1316	3180351	10.3813	0.151824	10.3813	0.151824	1.5295
143	A	22853	1181274	1064149	0.021475	0	737	1181274	4127	7045213	4206420	0.000981	0	1409	7045213	5091	3235351	2638083	0.00193	0	1318	3235351	10.6198	0.166236	10.6198	0.166236	1.56462
144	U	8151	1355964	1225313	0.006652	0	771	1355964	3385	7059696	5240146	0.000646	0	1388	7059696	3184	3316556	2826605	0.001126	0	1311	3316556	5.33202	0.115347	5.33202	0.115347	0.785936
145	U	6638	1405802	1263195	0.005255	0	789	1405802	2503	7070198	5236691	0.000478	0	1390	7070198	2589	3371312	2946280	0.000879	0	1318	3371312	5.43617	0.130077	5.43617	0.130077	0.800768
146	A	37866	1434634	1317354	0.028744	0	806	1434634	10412	7073299	5366230	0.00194	0	1397	7073299	11503	3392558	2988847	0.003849	0	1356	3392558	6.96446	0.075592	6.96446	0.075592	1.0261
147	C	13548	1516273	1413454	0.009585	0	790	1516273	5596	7132820	5698925	0.000982	0	1329	7132820	3648	3437504	3115917	0.001171	0	1317	3437504	7.34828	0.140978	7.34828	0.140978	1.08251
148	U	4948	1648157	1500466	0.003298	0	828	1648157	2032	11199695	8935996	0.000227	0	1334	11199695	2095	4419641	3794044	0.000552	0	1327	4419641	5.56022	0.148487	5.56022	0.148487	0.819749
149	G	35880	1671898	1555277	0.02307	0	835	1671898	7520	11036713	8645393	0.00087	0	1312	11036713	8320	4341281	3754600	0.002216	0	1310	4341281	10.0183	0.1229	10.0183	0.1229	1.47613
150	U	735	1685703	1565931	0.000469	0	875	1685703	1188	9472049	7387538	0.000161	0	1299	9472049	962	4062170	3441868	0.000279	0	1324	4062170	1.10397	0.073365	1.10397	0.073365	0.162662
151	C	1212	1683919	1568430	0.000773	0	848	1683919	3018	7098054	5594482	0.000539	0	1282	7098054	2811	3643885	3135285	0.000897	0	1300	3643885	0.2602	0.027513	0.2602	0.027513	0.0384382
152	G	5169	1682857	1563765	0.003305	0	846	1682857	4288	7032883	5171004	0.000829	0	1278	7032883	6923	3619128	3051274	0.002269	0	1295	3619128	1.09139	0.024775	1.09139	0.024775	0.160789
153	U	2911	1688510	1566966	0.001858	0	844	1688510	2997	7010987	5268955	0.000569	0	1289	7010987	4228	3621984	3129443	0.001351	0	1289	3621984	0.954026	0.030396	0.954026	0.030396	0.140585
154	U	794	1702910	1551695	0.000512	0	837	1702910	1489	7026395	5401993	0.000276	0	1304	7026395	1418	3683794	3202888	0.000443	0	1288	3683794	0.533196	0.046295	0.533196	0.046295	0.0784961
155	G	1841	1705352	1538473	0.001197	0	832	1705352	2580	7018966	6004624	0.00043	0	1284	7018966	5154	3691099	3286869	0.001568	0	1270	3691099	0.489122	0.019795	0.489122	0.019795	0.0720758
156	A	6703	1706816	1519963	0.00441	0	766	1706816	2151	7016217	5890653	0.000365	0	1156	7016217	5411	3715379	3218586	0.001681	0	1155	3715379	2.40595	0.046025	2.40595	0.046025	0.354561
157	C	2005	1718077	1542089	0.0013	0	767	1718077	2997	7015315	5915941	0.000507	0	1112	7015315	3755	3730120	3250390	0.001155	0	1104	3730120	0.686942	0.028663	0.686942	0.028663	0.101165
158	A	3534	1720035	1506373	0.002346	0	764	1720035	3703	7008527	5713331	0.000648	0	1100	7008527	6242	3733802	3150134	0.001982	0	1102	3733802	0.856874	0.023306	0.856874	0.023306	0.126233
159	G	1174	1740083	1549023	0.000758	0	777	1740083	3236	7002749	5932682	0.000545	0	1090	7002749	3929	3763814	3267823	0.001202	0	1103	3763814	0.176694	0.020249	0.176694	0.020249	0.0261105
160	G	872	1757486	1565364	0.000557	0	781	1757486	1489	7007922	5928407	0.000251	0	1109	7007922	2514	3829790	3329816	0.000755	0	1117	3829790	0.405161	0.027639	0.405161	0.027639	0.0597193
161	A	3077	1776779	1614998	0.001905	0	777	1776779	1873	7013495	5995744	0.000312	0	1108	7013495	2112	3887273	3442997	0.000613	0	1118	3887273	2.59672	0.080414	2.59672	0.080414	0.382909
162	C	8858	1830920	1640040	0.005401	0	790	1830920	3805	7012909	5705529	0.000667	0	1107	7012909	5322	3910255	3385772	0.001572	0	1118	3910255	3.01182	0.055539	3.01182	0.055539	0.443727
163	A	10427	1829129	1620636	0.006434	0	797	1829129	3275	7004997	5447870	0.000601	0	1113	7004997	5690	3902586	3274426	0.001738	0	1121	3902586	3.35657	0.057718	3.35657	0.057718	0.494518
164	C	2403	1838803	1617695	0.001485	0	787	1838803	2808	7002643	5524843	0.000508	0	1109	7002643	2264	3912645	3298953	0.000686	0	1109	3912645	1.42391	0.055141	1.42391	0.055141	0.209851
165	G	2055	1849088	1643136	0.001251	0	789	1849088	3680	7003594	5834101	0.000631	0	1124	7003594	4670	3931660	3393293	0.001376	0	1120	3931660	0.450417	0.022414	0.450417	0.022414	0.0663916
166	A	6572	1893207	1661878	0.003955	0	796	1893207	2533	7015281	5992004	0.000423	0	1163	7015281	6171	3994887	3485802	0.00177	0	1148	3994887	1.99502	0.037772	1.99502	0.037772	0.294027
167	G	3229	1956120	1710266	0.001888	0	803	1956120	2473	7024420	5786266	0.000427	0	1189	7024420	2804	4081919	3559567	0.000788	0	1171	4081919	1.8542	0.055894	1.8542	0.055894	0.27319
168	U	6516	2234400	1980813	0.00329	0	798	2234400	2528	7089024	5744244	0.00044	0	1255	7089024	3314	4404172	3863870	0.000858	0	1231	4404172	3.32226	0.075447	3.32226	0.075447	0.489438
169	A	29672	2314011	2132666	0.013913	0	801	2314011	2685	7090360	5685212	0.000472	0	1277	7090360	5212	4456223	4029235	0.001294	0	1244	4456223	10.3907	0.157046	10.3907	0.157046	1.53051
170	A	12761	2484935	2276439	0.005606	0	821	2484935	1593	7087015	5753007	0.000277	0	1278	7087015	3491	4494322	4000510	0.000873	0	1261	4494322	6.10652	0.118231	6.10652	0.118231	0.899439
171	C	3981	2519197	2278509	0.001747	0	819	2519197	2387	7084104	5736066	0.000416	0	1272	7084104	2145	4502567	3960005	0.000542	0	1270	4502567	2.45734	0.075339	2.45734	0.075339	0.361842
172	U	1341	2526293	2220928	0.000604	0	822	2526293	1226	7083159	5767433	0.000213	0	1280	7083159	1645	4508208	3883817	0.000424	0	1270	4508208	0.923684	0.047324	0.923684	0.047324	0.135879
173	C	2324	2538411	2234631	0.00104	0	818	2538411	2587	7090908	5675129	0.000456	0	1301	7090908	2572	4534438	3900704	0.000659	0	1271	4534438	0.885915	0.039501	0.885915	0.039501	0.130577
174	G	91095	2546936	2301263	0.039585	0	817	2546936	6886	7098477	5707781	0.001206	0	1312	7098477	12600	4575205	3956942	0.003184	0	1288	4575205	12.0525	0.115091	12.0525	0.115091	1.77607
175	U	2481	2681294	2429249	0.001021	0	829	2681294	2548	7112399	5580963	0.000457	0	1360	7112399	2003	4621266	3969916	0.000505	0	1308	4621266	1.11933	0.050974	1.11933	0.050974	0.164561
176	C	3784	2695818	2442196	0.001549	0	820	2695818	2884	7112465	5666486	0.000509	0	1375	7112465	2725	4628893	4033478	0.000676	0	1318	4628893	1.54008	0.04957	1.54008	0.04957	0.226687
177	U	3761	2731751	2474117	0.00152	0	822	2731751	1897	7127539	5187059	0.000366	0	1401	7127539	2073	4683717	4008743	0.000517	0	1344	4683717	2.2324	0.070465	2.2324	0.070465	0.328894
178	A	18325	2765916	2552645	0.007179	0	827	2765916	2687	7146775	5500405	0.000489	0	1446	7146775	8647	4747993	4218103	0.00205	0	1379	4747993	3.26361	0.043842	3.26361	0.043842	0.480853
179	U	1607	2773165	2537111	0.000633	0	819	2773165	1339	7147919	5425051	0.000247	0	1466	7147919	1453	4755741	4121702	0.000353	0	1395	4755741	1.0966	0.056592	1.0966	0.056592	0.161121
180	C	6490	2775803	2493028	0.002603	0	820	2775803	3653	7146709	5266146	0.000694	0	1468	7146709	5142	4754095	4022380	0.001278	0	1400	4754095	1.49379	0.033964	1.49379	0.033964	0.220098
181	U	19975	2781603	2509519	0.00796	0	812	2781603	5783	7147241	5194887	0.001113	0	1477	7147241	11909	4761443	4025880	0.002958	0	1404	4761443	2.31448	0.028927	2.31448	0.028927	0.341069
182	U	1248	2824846	2540308	0.000491	0	841	2824846	1050	7163847	5214367	0.000201	0	1516	7163847	1216	4799822	4083472	0.000298	0	1414	4799822	0.97356	0.058274	0.97356	0.058274	0.143391
183	C	3425	2817812	2593965	0.00132	0	819	2817812	2435	7161140	5508405	0.000442	0	1530	7161140	2462	4817389	4196494	0.000587	0	1433	4817389	1.4971	0.051209	1.4971	0.051209	0.220392
184	U	2769	2833195	2579807	0.001073	0	837	2833195	2988	7162946	5589499	0.000535	0	1547	7162946	2789	4832079	4178608	0.000667	0	1437	4832079	0.807198	0.037178	0.807198	0.037178	0.118849
185	G	30060	2856406	2576680	0.011666	0	842	2856406	5634	7176015	5575086	0.001011	0	1586	7176015	11783	4871818	4216083	0.002795	0	1456	4871818	3.81269	0.042855	3.81269	0.042855	0.561709
186	C	11803	2866806	2563099	0.004605	0	771	2866806	3370	7174757	5879135	0.000573	0	1600	7174757	4065	4888102	4320830	0.000941	0	1465	4888102	4.2855	0.081597	4.2855	0.081597	0.631351
187	A	123520	2936070	2683479	0.04603	0	726	2936070	3939	7147573	5756061	0.000684	0	1612	7147573	8459	4939348	4354155	0.001943	0	1475	4939348	23.341	0.262643	23.341	0.262643	3.43879
188	G	3730	3180052	2930731	0.001273	0	754	3180052	3444	7152657	5850994	0.000589	0	1642	7152657	7830	4985413	4424712	0.00177	0	1494	4985413	0.386584	0.01378	0.386584	0.01378	0.0569407
189	G	3322	3175261	2919314	0.001138	0	734	3175261	3024	7145810	5956363	0.000508	0	1620	7145810	5777	4985658	4399952	0.001313	0	1471	4985658	0.480016	0.017761	0.480016	0.017761	0.0706994
190	C	3104	3178169	2944854	0.001054	0	718	3178169	2908	7138623	5561744	0.000523	0	1628	7138623	3087	4994852	4369115	0.000707	0	1490	4994852	0.7518	0.032991	0.7518	0.032991	0.110666
191	U	5699	3182080	2947372	0.001934	0	712	3182080	4370	7137541	5616396	0.000778	0	1651	7137541	10221	5016263	4409876	0.002318	0	1510	5016263	0.498547	0.013124	0.498547	0.013124	0.0734826
192	G	1362	3183775	2944496	0.000463	0	710	3183775	1641	7135427	5514541	0.000298	0	1688	7135427	2523	5022700	4380972	0.000576	0	1544	5022700	0.286475	0.025863	0.286475	0.025863	0.0422087
193	C	3150	3206739	2791695	0.001128	0	712	3206739	2577	7136937	3863848	0.000667	0	1735	7136937	2690	5040375	3958720	0.00068	0	1565	5040375	0.679009	0.037691	0.679009	0.037691	0.0998923
194	U	16794	3226916	2801952	0.005994	0	700	3226916	4830	7140185	3136508	0.00154	0	1774	7140185	5775	5067604	3828985	0.001508	0	1608	5067604	2.95296	0.051635	2.95296	0.051635	0.4352
195	U	2734	3245481	2824524	0.000968	0	707	3245481	2581	7137795	3094689	0.000834	0	1801	7137795	1922	5079552	3850363	0.000499	0	1638	5079552	0.268326	0.049943	0.268326	0.049943	0.039568
196	A	2978	3257286	2968515	0.001003	0	707	3257286	1415	7137643	4464749	0.000317	0	1820	7137643	7425	5084323	4191595	0.001771	0	1664	5084323	0.387415	0.012269	0.387415	0.012269	0.057075
197	C	1973	3253987	2975531	0.000663	0	685	3253987	2430	7138740	5697295	0.000427	0	1818	7138740	3083	5085912	4436793	0.000695	0	1652	5085912	0.340432	0.025576	0.340432	0.025576	0.0500342
198	G	4505	3262962	2972363	0.001516	0	691	3262962	7858	7151859	5897713	0.001332	0	1893	7151859	13547	5111508	4483109	0.003022	0	1722	5111508	0.060642	0.008992	0.060642	0.008992	0.00897147
199	G	20311	3281173	2954159	0.006875	0	690	3281173	19514	7162330	4807514	0.004059	0	1930	7162330	25872	5138562	4284756	0.006038	0	1782	5138562	0.466422	0.009767	0.466422	0.009767	0.0687194
200	U	129835	3497196	3117902	0.041642	0	706	3497196	5531	7213614	4087163	0.001353	0	2057	7213614	10905	5309290	4296880	0.002538	0	1988	5309290	15.8748	0.158854	15.8748	0.158854	2.33903
201	U	72057	3539819	3243738	0.022214	0	699	3539819	2438	7218650	4036936	0.000604	0	2079	7218650	4426	5321986	4316734	0.001025	0	2003	5321986	21.0768	0.327147	21.0768	0.327147	3.1065
202	U	6636	3794734	3482312	0.001906	0	723	3794734	1089	7228432	4835992	0.000225	0	2667	7228432	2114	5366411	4519461	0.000468	0	2145	5366411	3.59257	0.093911	3.59257	0.093911	0.529251
203	C	19290	3822185	3492771	0.005523	0	712	3822185	4086	7222448	5576571	0.000733	0	2679	7222448	6739	5373715	4667576	0.001444	0	2187	5373715	3.31774	0.049548	3.31774	0.049548	0.488774
204	G	45403	3931597	3625367	0.012524	0	731	3931597	4630	7234994	5687576	0.000814	0	2744	7234994	13351	5421642	4760072	0.002805	0	2353	5421642	4.17487	0.041986	4.17487	0.041986	0.615126
205	U	13459	4093829	3783612	0.003557	0	746	4093829	3843	7249725	5684409	0.000676	0	2792	7249725	5273	5478768	4822347	0.001093	0	2411	5478768	2.63489	0.04693	2.63489	0.04693	0.388386
206	C	10388	4107333	3809810	0.002727	0	737	4107333	3248	7249445	5793367	0.000561	0	2907	7249445	5634	5481601	4843657	0.001163	0	2474	5481601	1.86216	0.034871	1.86216	0.034871	0.274422
207	C	4379	4105231	3802480	0.001152	0	736	4105231	4170	7250666	6193785	0.000673	0	2923	7250666	4732	5484320	4916461	0.000962	0	2487	5484320	0.497009	0.022282	0.497009	0.022282	0.073367
208	G	4181	4098287	3797905	0.001101	0	734	4098287	3323	7250513	6185088	0.000537	0	2961	7250513	9699	5483926	4946106	0.001961	0	2498	5483926	0.287419	0.010319	0.287419	0.010319	0.0423781
209	U	10709	4100810	3821571	0.002802	0	735	4100810	2703	7251386	6396561	0.000423	0	2989	7251386	6204	5491091	5024842	0.001235	0	2510	5491091	1.92739	0.033513	1.92739	0.033513	0.283836
210	G	52619	4156579	3871945	0.01359	0	743	4156579	4420	7247195	5694382	0.000776	0	2994	7247195	8210	5494318	4910340	0.001672	0	2520	5494318	7.66372	0.091968	7.66372	0.091968	1.12925
211	U	8076	4658180	4397098	0.001837	0	771	4658180	3371	7249526	5547166	0.000608	0	3038	7249526	4229	5518743	4920819	0.000859	0	2586	5518743	1.43001	0.034604	1.43001	0.034604	0.210814
212	U	4375	4672597	4368581	0.001001	0	780	4672597	1743	7243731	5524708	0.000315	0	3127	7243731	2391	5520190	4886900	0.000489	0	2755	5520190	1.40205	0.044926	1.40205	0.044926	0.206707
213	G	3991	4673566	4386121	0.00091	0	784	4673566	2763	7238362	6100367	0.000453	0	3292	7238362	8844	5519434	4980411	0.001776	0	2805	5519434	0.257351	0.00984	0.257351	0.00984	0.0379152
214	C	3364	4684373	4395451	0.000765	0	798	4684373	3060	7237971	6470994	0.000473	0	3357	7237971	3420	5524849	5077339	0.000674	0	2835	5524849	0.434183	0.024494	0.434183	0.024494	0.0638356
215	A	4451	4677951	4406932	0.00101	0	792	4677951	3523	7233026	6477283	0.000544	0	3373	7233026	8378	5539685	5121419	0.001636	0	2871	5539685	0.284923	0.011257	0.284923	0.011257	0.0419704
216	G	3784	4682020	4398283	0.00086	0	792	4682020	3260	7230718	6376687	0.000511	0	3384	7230718	4916	5542029	5082961	0.000967	0	2879	5542029	0.360955	0.017926	0.360955	0.017926	0.0531789
217	C	2695	4735135	4399289	0.000613	0	802	4735135	3363	7238883	5995152	0.000561	0	3420	7238883	2642	5559495	4945048	0.000534	0	2923	5559495	0.096666	0.028621	0.096666	0.028621	0.0143484
218	C	4837	4783524	4444721	0.001088	0	827	4783524	3011	7241082	5977026	0.000504	0	3481	7241082	3573	5572260	4945272	0.000723	0	2974	5572260	0.80898	0.028525	0.80898	0.028525	0.119019
219	G	7146	4846524	4518241	0.001582	0	880	4846524	1847	7246450	6157201	0.0003	0	3595	7246450	3257	5618265	5060200	0.000644	0	3189	5618265	1.99117	0.046689	1.99117	0.046689	0.29332
220	A	15045	5040289	4718927	0.003188	0	908	5040289	2095	7261064	6209173	0.000337	0	3668	7261064	2353	5695847	5173468	0.000455	0	3344	5695847	6.26801	0.142217	6.26801	0.142217	0.923264
221	U	6230	5248803	4855923	0.001283	0	933	5248803	1377	7257633	6067724	0.000227	0	3718	7257633	1518	5710638	5127464	0.000296	0	3366	5710638	3.56704	0.108734	3.56704	0.108734	0.525669
222	C	65259	5320060	4854082	0.013444	0	904	5320060	6410	7228715	5333498	0.001202	0	3830	7228715	9935	5717821	4964873	0.002001	0	3371	5717821	6.11792	0.067196	6.11792	0.067196	0.901458
223	A	149865	5575481	5216978	0.028726	0	919	5575481	5706	7313814	5399599	0.001057	0	3848	7313814	9268	5842745	5078484	0.001825	0	3426	5842745	15.1618	0.162837	15.1618	0.162837	2.23394
224	U	8367	5692460	5324733	0.001571	0	904	5692460	1162	7309612	5409285	0.000215	0	3852	7309612	1523	5853184	5086689	0.000299	0	3438	5853184	4.53069	0.131198	4.53069	0.131198	0.668234
225	C	16070	5696234	5315046	0.003023	0	890	5696234	3733	7301446	5094392	0.000733	0	3837	7301446	7083	5859136	5002943	0.001416	0	3438	5859136	1.61801	0.026929	1.61801	0.026929	0.238294
226	A	11310	5737449	5320344	0.002126	0	921	5737449	4425	7334751	5060789	0.000874	0	3864	7334751	8602	5903105	5007546	0.001718	0	3535	5903105	0.728506	0.015989	0.728506	0.015989	0.107379
227	G	8968	5783019	5371673	0.001669	0	908	5783019	3243	7344392	5041817	0.000643	0	3861	7344392	9159	5955519	5052985	0.001813	0	3553	5955519	0.566194	0.012978	0.566194	0.012978	0.0833853
228	C	4624	5782039	5370116	0.000861	0	904	5782039	3052	7350638	5784464	0.000528	0	3912	7350638	3801	5959863	5216549	0.000729	0	3590	5959863	0.45762	0.022998	0.45762	0.022998	0.0673065
229	A	9249	5778356	5441420	0.0017	0	904	5778356	3254	7354359	6095922	0.000534	0	3924	7354359	14566	5965637	5340396	0.002728	0	3598	5965637	0.427474	0.008143	0.427474	0.008143	0.0629788
230	C	3980	5776349	5293846	0.000752	0	900	5776349	2333	7360688	5534387	0.000422	0	3960	7360688	2163	5966144	5176473	0.000418	0	3622	5966144	0.7904	0.039223	0.7904	0.039223	0.116326
231	A	7700	5797099	5258843	0.001464	0	905	5797099	2822	7369663	5476322	0.000515	0	3998	7369663	4166	5967764	5112606	0.000815	0	3654	5967764	1.1645	0.029775	1.1645	0.029775	0.171573
232	U	2092	5830356	5256338	0.000398	0	886	5830356	1719	7389095	5449328	0.000315	0	4025	7389095	2538	6020565	5117719	0.000496	0	3697	6020565	0.166445	0.023541	0.166445	0.023541	0.0246568
233	C	4637	5838844	5286427	0.000877	0	880	5838844	2857	7398216	5510132	0.000518	0	4034	7398216	4402	6027383	5161758	0.000853	0	3706	6027383	0.420554	0.019943	0.420554	0.019943	0.0620134
234	U	4925	5862540	5213548	0.000945	0	880	5862540	2208	7428114	5184069	0.000426	0	4058	7428114	2233	6044223	5064254	0.000441	0	3731	6044223	1.17644	0.044434	1.17644	0.044434	0.173408
235	A	544578	5934401	5269188	0.103351	0	891	5934401	3904	7478186	5165702	0.000756	0	4079	7478186	10639	6076422	5088031	0.002091	0	3760	6076422	49.0657	0.480421	49.0657	0.480421	7.22957
236	G	6962	6902763	6282925	0.001108	0	991	6902763	4966	7511558	5583102	0.000889	0	4113	7511558	9191	6118251	5202738	0.001767	0	3814	6118251	0.12375	0.010451	0.12375	0.010451	0.018262
237	G	52530	6972108	6362784	0.008256	0	1014	6972108	34062	7538533	5332938	0.006387	0	4180	7538533	45018	6159476	5120654	0.008791	0	3881	6159476	0.212561	0.00577	0.212561	0.00577	0.0313264
238	U	57098	7177864	6286762	0.009082	0	1065	7177864	16087	7597665	4903523	0.003281	0	4278	7597665	19985	6221623	5035445	0.003969	0	3987	6221623	1.46177	0.015528	1.46177	0.015528	0.215358
239	U	339894	7265272	6757401	0.0503	0	1092	7265272	4408	7657787	5073900	0.000869	0	4322	7657787	11097	6256257	5149265	0.002155	0	4025	6256257	22.937	0.221471	22.937	0.221471	3.37981
240	U	26330	7465347	7009294	0.003756	0	1319	7465347	3366	7697334	5812992	0.000579	0	4611	7697334	4492	6277853	5451428	0.000824	0	4218	6277853	3.85604	0.065162	3.85604	0.065162	0.568107
241	U	26191	8045534	7579385	0.003456	0	1370	8045534	2600	7847652	6890071	0.000377	0	4626	7847652	4422	6386212	5837075	0.000758	0	4260	6386212	4.06325	0.067996	4.06325	0.067996	0.598523
242	G	181050	8850456	8419211	0.021504	0	1406	8850456	5504	7983364	7182148	0.000766	0	4666	7983364	14818	6529334	6034766	0.002455	0	4307	6529334	8.44576	0.072492	8.44576	0.072492	1.24467
243	U	14850	8995025	8540598	0.001739	0	1445	8995025	3437	7988513	7083328	0.000485	0	4690	7988513	3794	6541306	5983203	0.000634	0	4347	6541306	1.97684	0.041312	1.97684	0.041312	0.291439
244	C	14297	9074942	8640047	0.001655	0	1450	9074942	4808	7996572	6947594	0.000692	0	4707	7996572	6800	6550609	5953653	0.001142	0	4343	6550609	0.842878	0.018101	0.842878	0.018101	0.124251
245	C	14629	9085038	8611533	0.001699	0	1471	9085038	6739	7997813	6980878	0.000965	0	4720	7997813	7528	6554024	5948907	0.001265	0	4379	6554024	0.579574	0.015943	0.579574	0.015943	0.085496
246	G	19364	9114095	8624590	0.002245	0	1505	9114095	9828	8011716	7048002	0.001394	0	4766	8011716	18405	6570373	5974093	0.003081	0	4419	6570373	0.276152	0.00724	0.276152	0.00724	0.0406985
247	G	28008	9133294	8679743	0.003227	0	1518	9133294	10418	8015870	7164631	0.001454	0	4784	8015870	18174	6582200	6049447	0.003004	0	4444	6582200	0.590078	0.009101	0.590078	0.009101	0.0869659
248	G	12969	9163725	8756230	0.001481	0	1528	9163725	5028	8021267	6984628	0.00072	0	4800	8021267	11543	6593464	6040963	0.001911	0	4456	6593464	0.398396	0.009397	0.398396	0.009397	0.0586765
249	U	24556	9277191	8928662	0.00275	0	1557	9277191	9521	8034664	7121282	0.001337	0	4823	8034664	23383	6634354	6153525	0.0038	0	4491	6634354	0.371918	0.006344	0.371918	0.006344	0.0547897
250	G	6235	9344640	9026865	0.000691	0	1571	9344640	3204	8038241	7008219	0.000457	0	4837	8038241	4974	6649389	6177878	0.000805	0	4513	6649389	0.290063	0.015349	0.290063	0.015349	0.0428312
251	U	7231	9466148	9116505	0.000793	0	1620	9466148	2879	8048875	7212685	0.000399	0	4863	8048875	3567	6689335	6247258	0.000571	0	4550	6689335	0.690086	0.023878	0.690086	0.023878	0.101672
252	G	39118	9662381	9317186	0.004198	0	1673	9662381	4729	8053337	7097221	0.000666	0	4892	8053337	11520	6734441	6270802	0.001837	0	4588	6734441	1.9227	0.02196	1.9227	0.02196	0.283303
253	A	18725	9763642	9345186	0.002004	0	1876	9763642	2953	8059472	7103230	0.000416	0	5011	8059472	7068	6808932	6257394	0.00113	0	4771	6808932	1.40586	0.022216	1.40586	0.022216	0.207068
254	C	6992	9820922	9358300	0.000747	0	1941	9820922	3088	8058804	6898825	0.000448	0	5019	8058804	4507	6846821	6202579	0.000727	0	4836	6846821	0.412219	0.017658	0.412219	0.017658	0.0606006
255	C	10493	9859417	9334579	0.001124	0	1959	9859417	4245	8059029	6997204	0.000607	0	5023	8059029	5203	6866684	6209869	0.000838	0	4856	6866684	0.61756	0.019192	0.61756	0.019192	0.0909048
256	G	47327	9892796	9359164	0.005057	0	1974	9892796	15992	8058301	7009191	0.002282	0	5026	8058301	28025	6893981	6300881	0.004448	0	4877	6893981	0.623946	0.007593	0.623946	0.007593	0.091926
257	A	220412	9961238	9443417	0.02334	0	2024	9961238	9062	8061289	6845293	0.001324	0	5066	8061289	23202	6940442	6315464	0.003674	0	4921	6940442	5.99276	0.041777	5.99276	0.041777	0.882957
258	A	52941	10749927	10274754	0.005153	0	2280	10749927	2341	8062968	6531772	0.000358	0	5203	8062968	10410	6989429	6277399	0.001658	0	5012	6989429	2.89094	0.031704	2.89094	0.031704	0.426132
259	A	33657	10912071	10312029	0.003264	0	2383	10912071	3403	8066041	6379492	0.000533	0	5313	8066041	5710	7044059	6218281	0.000918	0	5095	7044059	2.97348	0.044977	2.97348	0.044977	0.438348
260	G	18931	11622846	10983958	0.001724	0	2484	11622846	7237	8073107	6517350	0.00111	0	5345	8073107	15673	7176944	6370719	0.00246	0	5168	7176944	0.249208	0.007618	0.249208	0.007618	0.0367767
261	G	15585	11673284	11048580	0.001411	0	2522	11673284	5155	8079059	6842546	0.000753	0	5365	8079059	13907	7243356	6557671	0.002121	0	5218	7243356	0.309901	0.007731	0.309901	0.007731	0.0457115
262	U	21522	11747365	11134471	0.001933	0	2576	11747365	3537	8091816	7042950	0.000502	0	5409	8091816	8770	7290056	6674165	0.001314	0	5256	7290056	1.0888	0.016644	1.0888	0.016644	0.160466
263	A	27892	11776457	11188005	0.002493	0	2620	11776457	4522	8093600	7116302	0.000635	0	5432	8093600	13438	7318340	6754502	0.001989	0	5276	7318340	0.9337	0.011989	0.9337	0.011989	0.137642
264	A	27509	11838257	11209365	0.002454	0	2652	11838257	2383	8098279	7191332	0.000331	0	5460	8098279	8858	7371881	6778890	0.001307	0	5303	7371881	1.6245	0.021287	1.6245	0.021287	0.23934
265	G	18940	11947037	11359226	0.001667	0	2679	11947037	3893	8108338	7224112	0.000539	0	5485	8108338	12921	7442172	6870262	0.001881	0	5335	7442172	0.600026	0.009511	0.600026	0.009511	0.088361
266	A	23488	12036490	11526799	0.002038	0	2709	12036490	3541	8121497	7495904	0.000472	0	5519	8121497	10559	7517434	7057190	0.001496	0	5378	7517434	1.04618	0.014518	1.04618	0.014518	0.154241
267	U	17051	12235921	11658970	0.001462	0	2748	12235921	3275	8137249	7229070	0.000453	0	5554	8137249	6760	7664250	7114285	0.00095	0	5430	7664250	1.06235	0.019372	1.06235	0.019372	0.156498
268	G	43819	12328090	11716411	0.00374	0	2774	12328090	10337	8143240	7251939	0.001425	0	5572	8143240	22823	7707144	7132289	0.0032	0	5463	7707144	0.723309	0.008561	0.723309	0.008561	0.106596
269	G	19796	12352129	11732648	0.001687	0	2794	12352129	3840	8149739	7215686	0.000532	0	5584	8149739	12036	7749064	7158008	0.001681	0	5482	7749064	0.686947	0.010778	0.686947	0.010778	0.101241
270	A	61601	12364987	11856010	0.005196	0	2821	12364987	5719	8150795	7526617	0.00076	0	5614	8150795	24725	7775684	7309746	0.003382	0	5491	7775684	1.31144	0.010802	1.31144	0.010802	0.193267
271	G	5652	12359736	11909658	0.000475	0	2825	12359736	2102	8150683	7543106	0.000279	0	5600	8150683	4020	7778517	7341047	0.000548	0	5485	7778517	0.357753	0.016968	0.357753	0.016968	0.0527006
272	A	26015	12350915	11839018	0.002197	0	2843	12350915	3363	8145186	7530768	0.000447	0	5601	8145186	14274	7774979	7285097	0.001959	0	5480	7774979	0.893579	0.010942	0.893579	0.010942	0.131627
273	G	22673	12343246	11797488	0.001922	0	2840	12343246	10316	8144120	7337131	0.001406	0	5577	8144120	14888	7771961	7208552	0.002065	0	5471	7771961	0.249767	0.009344	0.249767	0.009344	0.0368188
274	C	23805	12333648	11625706	0.002048	0	2835	12333648	4420	8141680	7126405	0.00062	0	5564	8141680	5129	7767432	7020002	0.000731	0	5463	7767432	1.95365	0.035173	1.95365	0.035173	0.28784
275	C	13222	12298668	11560084	0.001144	0	2829	12298668	4134	8135261	6936293	0.000596	0	5558	8135261	4988	7756123	6907216	0.000722	0	5453	7756123	0.75853	0.021676	0.75853	0.021676	0.111836
276	U	16432	12287881	11587024	0.001418	0	2825	12287881	4127	8131789	6856163	0.000602	0	5550	8131789	6091	7750362	6908232	0.000882	0	5447	7750362	0.925708	0.020275	0.925708	0.020275	0.136321
277	U	11503	12277114	11714982	0.000982	0	2825	12277114	2346	8127475	7014941	0.000334	0	5535	8127475	3626	7744392	7054799	0.000514	0	5438	7744392	1.25974	0.030584	1.25974	0.030584	0.18576
278	G	15968	12264402	11754096	0.001359	0	2814	12264402	3414	8122502	6902848	0.000495	0	5507	8122502	8646	7737573	7033013	0.001229	0	5426	7737573	0.702754	0.013454	0.702754	0.013454	0.103586
279	U	27534	12253527	11681737	0.002357	0	2806	12253527	5926	8119044	6990380	0.000848	0	5490	8119044	9328	7731811	6989820	0.001335	0	5410	7731811	1.13096	0.017847	1.13096	0.017847	0.166551
280	C	45718	12241562	11605253	0.003939	0	2798	12241562	4369	8115232	6908464	0.000632	0	5473	8115232	8106	7725250	6910649	0.001173	0	5398	7725250	2.81934	0.03597	2.81934	0.03597	0.415409
281	C	18691	12226691	11611945	0.00161	0	2794	12226691	4158	8109557	7130188	0.000583	0	5462	8109557	6538	7713707	7005126	0.000933	0	5393	7713707	1.09982	0.020929	1.09982	0.020929	0.162192
282	C	19246	12214060	11579045	0.001662	0	2788	12214060	5225	8104526	6784984	0.00077	0	5449	8104526	6955	7705828	6783317	0.001025	0	5389	7705828	0.870037	0.018798	0.870037	0.018798	0.128227
283	U	10429	12202997	11517307	0.000906	0	2784	12202997	3256	8100557	6898185	0.000472	0	5438	8100557	4824	7699634	6874678	0.000702	0	5385	7699634	0.617778	0.019436	0.617778	0.019436	0.0910946
284	G	68899	12189657	11330283	0.006081	0	2782	12189657	8538	8094658	6848379	0.001247	0	5431	8094658	18589	7691731	6844034	0.002716	0	5380	7691731	1.77985	0.016366	1.77985	0.016366	0.262251
285	G	303125	12178193	11599719	0.026132	0	2778	12178193	40184	8090663	7176341	0.0056	0	5415	8090663	45851	7685890	7138839	0.006423	0	5367	7685890	3.19685	0.017217	3.19685	0.017217	0.471014
286	U	137583	12144505	11549992	0.011912	0	2762	12144505	7653	8076842	7160154	0.001069	0	5404	8076842	14548	7673850	7156010	0.002033	0	5360	7673850	5.33362	0.04734	5.33362	0.04734	0.785873
287	U	89757	12088006	11650183	0.007704	0	2730	12088006	4312	8055750	7086186	0.000609	0	5380	8055750	5820	7651135	7100335	0.00082	0	5335	7651135	8.65684	0.118273	8.65684	0.118273	1.27491
288	U	16666	12047510	11536632	0.001445	0	2685	12047510	4514	8039628	7057557	0.00064	0	5332	8039628	3427	7631682	6994066	0.00049	0	5286	7631682	1.64294	0.041069	1.64294	0.041069	0.242069
289	C	13509	12021614	11488506	0.001176	0	2674	12021614	6297	8031637	6935593	0.000908	0	5310	8031637	6890	7619950	6914467	0.000996	0	5262	7619950	0.268897	0.015666	0.268897	0.015666	0.0396475
290	A	17734	12002385	11399482	0.001556	0	2665	12002385	3758	8019741	6736868	0.000558	0	5296	8019741	9957	7607950	6817857	0.00146	0	5247	7607950	0.683264	0.012235	0.683264	0.012235	0.10072
291	A	19265	11986204	11395465	0.001691	0	2649	11986204	1398	8011983	6745027	0.000207	0	5269	8011983	10653	7597032	6829127	0.00156	0	5234	7597032	0.950886	0.012588	0.950886	0.012588	0.140168
292	C	9968	11971003	11240164	0.000887	0	2554	11971003	3174	8004572	6779439	0.000468	0	5209	8004572	4840	7586756	6807009	0.000711	0	5156	7586756	0.588777	0.019086	0.588777	0.019086	0.0868329
293	G	6863	11948458	11314220	0.000607	0	2539	11948458	1956	7995127	7186976	0.000272	0	5174	7995127	3666	7574857	6992796	0.000524	0	5106	7574857	0.637903	0.021068	0.637903	0.021068	0.0942006
294	A	18891	11916773	10982293	0.00172	0	2526	11916773	2553	7983117	7092314	0.00036	0	5149	7983117	3709	7558504	6942179	0.000534	0	5090	7558504	2.54584	0.049739	2.54584	0.049739	0.375265
295	G	102935	11584066	11050252	0.009315	0	2428	11584066	11334	7966943	7120612	0.001592	0	4987	7966943	16520	7528760	6963223	0.002372	0	4941	7528760	3.25546	0.028827	3.25546	0.028827	0.479746
296	A	2639	11537833	10670274	0.000247	0	2411	11537833	2016	7947200	6910687	0.000292	0	4973	7947200	1609	7507553	6802458	0.000237	0	4916	7507553	-0.18771	0.034507	-0.18771	0.034507	-0.0279772
297	A	0	11271308	800016	0	0	2336	11271308	0	7863577	88430	0	0	4874	7863577	0	7412013	387980	0	0	4844	7412013	nan	nan	nan	nan	NA

## Sheet: C21U C44U C241U
Nucleotide	Sequence	Modified_mutations	Modified_read_depth	Modified_effective_depth	Modified_rate	Modified_low_mapq_mapped_depth	Modified_mapped_depth	Untreated_mutations	Untreated_read_depth	Untreated_effective_depth	Untreated_rate	Untreated_low_mapq_mapped_depth	Untreated_mapped_depth	Denatured_mutations	Denatured_read_depth	Denatured_effective_depth	Denatured_rate	Denatured_low_mapq_mapped_depth	Denatured_mapped_depth	Reactivity_profile	Norm_profile
1	A	0	595008	588084	0	9073	595008	0	2583358	2549558	0	41603	2583358	0	1454761	1434577	0	27394	1454761	NA	NA
2	U	0	682489	671698	0	10569	682489	0	2632187	2587024	0	43773	2632187	0	1494950	1467518	0	29173	1494950	NA	NA
3	U	4557	715211	704181	0.006471	12342	715211	8636	2681739	2639676	0.00184843	49077	2681739	6632	1534243	1508322	0.00227371	32941	1534243	2.03305	0.326069
4	A	14776	757965	746715	0.019788	14587	757965	5884	2749496	2706585	0.000760714	55638	2749496	6101	1584469	1558665	0.00189071	37977	1584469	10.0635	1.61403
5	A	1613	769858	758667	0.002126	15271	769858	4280	2768693	2725712	0.000378	57547	2768693	3279	1599937	1575002	0.000508429	39356	1599937	3.43804	0.551408
6	A	19482	807382	796259	0.024467	16675	807382	26125	2797796	2758115	0.00189314	60362	2797796	18691	1626250	1602740	0.00232486	41375	1626250	9.70978	1.55729
7	G	3050	843588	832367	0.003664	18522	843588	8753	2843948	2809184	0.00127629	64665	2843948	6151	1665475	1643971	0.00164186	44594	1665475	1.45428	0.233243
8	G	8079	849548	838428	0.009636	19069	849548	22971	2855033	2822554	0.00271429	65968	2855033	15281	1674743	1654120	0.00288743	45547	1674743	2.39719	0.384471
9	U	7177	859178	845038	0.008493	19996	859178	17919	2871891	2835672	0.00211357	68280	2871891	14103	1688707	1664722	0.00310671	47085	1688707	2.05343	0.329338
10	U	6478	869665	854459	0.007581	21146	869665	11265	2888599	2847265	0.000930714	70865	2888599	8832	1702043	1675454	0.00177229	48885	1702043	3.75238	0.601822
11	U	4276	881375	857634	0.004986	22115	881375	11437	2909326	2846708	0.000852571	72851	2909326	7545	1717718	1675393	0.00101971	50338	1717718	4.05352	0.65012
12	A	13901	891019	863379	0.016101	23034	891019	24093	2924370	2851490	0.00180243	75063	2924370	16909	1729229	1679478	0.00359143	51786	1729229	3.9813	0.638538
13	U	1154	902940	869344	0.001327	24563	902940	3030	2941417	2855110	0.000286286	78110	2941417	2197	1741583	1682863	0.000387571	53788	1741583	2.68522	0.430667
14	A	1400	911671	875152	0.0016	24961	911671	3786	2954104	2862310	0.000472857	78997	2954104	3195	1751017	1688583	0.001139	54434	1751017	0.98959	0.158714
15	C	857	919187	876923	0.000977	25209	919187	2345	2965775	2867275	0.000414143	79679	2965775	1776	1760683	1691908	0.000450286	54931	1760683	1.25	0.20048
16	C	2344	925195	877170	0.002672	25423	925195	6312	2972322	2874844	0.000859571	80119	2972322	4486	1765889	1697287	0.00106243	55261	1765889	1.70593	0.273604
17	U	62128	931519	865459	0.071786	25791	931519	2922	2981242	2878587	0.000504714	80795	2981242	2575	1772318	1700307	0.001033	55772	1772318	69.0041	11.0672
18	U	51457	966020	923898	0.055696	26519	966020	7008	2996134	2886977	0.00123157	81497	2996134	4205	1783137	1707973	0.00155757	56285	1783137	34.9675	5.60824
19	C	12980	1010817	968558	0.013401	27442	1010817	4003	3004292	2894008	0.000843714	81812	3004292	2663	1788456	1712554	0.00137414	56494	1788456	9.13827	1.46563
20	C	4234	1020362	979845	0.004321	27845	1020362	7534	3015993	2909025	0.00118471	82523	3015993	4632	1796047	1721790	0.00132757	56991	1796047	2.36242	0.378895
21	U	2103	1026515	985611	0.002134	28141	1026515	4080	3027546	2921271	0.000908286	83128	3027546	2552	1804110	1729523	0.00109186	57363	1804110	1.1226	0.180047
22	A	4038	1055606	1014641	0.00398	28911	1055606	6060	3082224	2972952	0.000818857	84496	3082224	5403	1841053	1764665	0.00181643	58315	1841053	1.74031	0.279118
23	G	1387	1061718	1010086	0.001373	29221	1061718	3672	3093122	2953592	0.000759	85058	3093122	3248	1849495	1752715	0.00162543	58779	1849495	0.377747	0.0605845
24	G	5404	1065000	1014968	0.005324	29531	1064999	15551	3098859	2966609	0.00114	85706	3098858	11515	1853803	1761897	0.00170529	59233	1853802	2.45355	0.39351
25	U	5272	1077153	1018642	0.005176	30651	1077152	14212	3117349	2969989	0.00110729	87843	3117343	10290	1868620	1763864	0.00139371	60983	1868617	2.91933	0.468214
26	A	14084	1099998	1026994	0.013714	33771	1099990	31949	3151839	2991712	0.00190343	93743	3151814	23815	1894705	1777859	0.00301086	65236	1894693	3.92266	0.629132
27	A	14407	1109163	993472	0.014502	35048	1109151	8915	3161613	2958457	0.000747143	96409	3161571	6966	1901912	1754293	0.00135171	67163	1901888	10.1759	1.63205
28	C	52730	1118681	1020499	0.051671	35796	1118669	43499	3160423	2951229	0.00415514	97198	3160375	30250	1899329	1747780	0.00571529	67842	1899301	8.31382	1.3334
29	A	13151	1144579	1032152	0.012741	38828	1144565	24860	3196689	2970631	0.00238471	103024	3196635	19438	1926524	1761697	0.004386	71773	1926489	2.36121	0.378701
30	A	4661	1160412	1034384	0.004506	40312	1160397	9927	3219855	2966452	0.000719571	105266	3219790	7644	1944453	1760713	0.00121371	73486	1944408	3.1197	0.500351
31	A	5934	1168437	1037928	0.005717	40982	1168416	10733	3229651	2966409	0.000842429	106294	3229557	8824	1952254	1761612	0.00131957	74217	1952192	3.69406	0.592468
32	C	19005	1174340	1037538	0.018317	41411	1174310	36646	3235454	2937872	0.00289271	106852	3235318	27004	1958315	1742220	0.00671314	74655	1958222	2.29763	0.368503
33	C	68753	1195059	953917	0.072074	43687	1195027	125722	3254241	2473092	0.00976014	110539	3254028	90070	1975044	1457170	0.011478	77132	1974905	5.42898	0.870722
34	A	16484	1191721	964182	0.017096	49752	1191601	32883	2954283	2389911	0.00295429	119324	2953417	24034	1809894	1417558	0.00354357	82438	1809442	3.99081	0.640062
35	A	11088	1171434	956790	0.011589	50483	1171292	14411	2815712	2309685	0.00128586	119038	2814717	11087	1731687	1370058	0.00175586	82506	1731162	5.86787	0.941113
36	C	22226	1172759	960367	0.023143	51126	1172614	40551	2764996	2260332	0.003145	118676	2763944	31637	1701544	1336093	0.00408157	82210	1700995	4.89958	0.785815
37	C	38594	1179434	977866	0.039468	53100	1179271	87577	2751006	2289106	0.00733857	121845	2749819	65898	1688127	1351767	0.00935186	84170	1687469	3.43562	0.551019
38	A	32347	1216348	1023446	0.031606	57313	1216168	22608	2807146	2367688	0.00200114	130357	2805872	19432	1727768	1409616	0.00353729	89940	1727040	8.36937	1.34231
39	A	56580	1233008	1080565	0.052361	58804	1232816	99060	2818092	2459057	0.00612214	132599	2816780	66231	1735917	1472241	0.00744871	91538	1735170	6.20763	0.995605
40	C	20327	1250712	1099037	0.018495	60262	1250509	42350	2827968	2470060	0.00349457	134361	2826620	30759	1744928	1476707	0.00411429	92661	1744165	3.64594	0.58475
41	U	42627	1265928	1129677	0.037734	62666	1265716	84190	2842339	2532109	0.00711129	138623	2840896	62462	1752285	1521086	0.00933229	95347	1751457	3.28137	0.52628
42	U	26874	1282121	1175735	0.022857	64251	1281904	25202	2857776	2588025	0.00191829	141682	2856236	19353	1762044	1561991	0.00308629	97057	1761152	6.78444	1.08812
43	U	10793	1299344	1199619	0.008997	65217	1299113	21275	2880871	2623678	0.001518	143109	2879294	16220	1779635	1589479	0.00253229	97922	1778721	2.95346	0.473688
44	U	14004	1317799	1222619	0.011454	66070	1317567	31021	2910627	2664802	0.00242443	144690	2909000	24542	1805844	1625625	0.00347857	99044	1804914	2.59577	0.41632
45	G	5159	1345693	1252065	0.00412	66999	1345456	10780	2964377	2722799	0.000872143	146671	2962714	9467	1851972	1676650	0.00181671	100329	1851015	1.78776	0.286729
46	A	8490	1354317	1262808	0.006723	67337	1354075	17769	2985153	2746055	0.00130414	147557	2983440	16491	1873778	1702216	0.00325471	100966	1872798	1.66493	0.267028
47	U	11634	1384199	1295964	0.008977	67938	1383956	27463	3061737	2832063	0.00163314	149109	3059998	22812	1951429	1787362	0.00215443	102288	1950440	3.40873	0.546706
48	C	9984	1397142	1311649	0.007612	68215	1396897	18730	3100285	2873770	0.00157471	149816	3098500	15995	1987736	1828049	0.00359657	102736	1986723	1.67862	0.269224
49	U	7675	1404616	1308865	0.005864	68421	1404359	17220	3116501	2854818	0.001247	150112	3114629	12450	2006558	1832223	0.00149471	102894	2005505	3.08888	0.495408
50	C	6875	1399752	1313167	0.005235	68695	1399480	12942	3092261	2857497	0.001346	150278	3090279	8753	2000378	1840584	0.00163357	102879	1999288	2.38067	0.381822
51	U	7524	1402784	1315912	0.005718	68830	1402507	8091	3096714	2861946	0.00131314	150482	3094706	6090	2003936	1845006	0.00183129	103032	2002830	2.40534	0.385778
52	U	2773	1407204	1315153	0.002108	69030	1406918	3711	3102864	2863787	0.000600429	150897	3100796	2734	2008786	1843360	0.00116814	103297	2007651	1.29057	0.206987
53	G	7364	1409327	1321524	0.005572	69248	1409037	6029	3104666	2872777	0.00101971	151083	3102558	5086	2010186	1848815	0.00242157	103399	2009022	1.87989	0.301504
54	U	3175	1410737	1319375	0.002406	69384	1410447	4331	3107246	2864315	0.000896143	151367	3105115	2982	2011979	1844703	0.000971857	103544	2010803	1.55358	0.249169
55	A	4840	1411063	1327732	0.003645	69682	1410767	12866	3102991	2882694	0.00124386	151739	3100817	7918	2011480	1857491	0.002005	103763	2010269	1.19758	0.192072
56	G	1577	1417040	1330591	0.001185	70242	1416741	3547	3111025	2883218	0.000713714	152810	3108833	3166	2017933	1859432	0.00192771	104346	2016707	0.244479	0.0392106
57	A	5103	1414506	1326996	0.003846	70607	1414201	10664	3104072	2875730	0.000859143	153593	3101859	7694	2012939	1854778	0.00123257	104760	2011692	2.42327	0.388654
58	U	11999	1413206	1316646	0.009113	70783	1412893	27970	3099907	2857214	0.00173029	153810	3097661	19138	2010896	1845440	0.00188671	104866	2009625	3.913	0.627583
59	C	30144	1412502	1182432	0.025493	71881	1412175	65465	3092889	2580974	0.00438586	155590	3090572	45998	2009971	1691473	0.00483771	105794	2008667	4.36304	0.699762
60	U	40660	1317123	951193	0.042746	72298	1316713	86610	2880035	1926477	0.00755186	156933	2877204	61197	1915670	1405701	0.00801443	105893	1914079	4.39135	0.704302
61	G	25198	1094434	909025	0.02772	72238	1093876	44565	2210290	1773069	0.00475314	154426	2206546	31951	1610793	1337162	0.00591343	103159	1608801	3.88385	0.622907
62	U	31179	1050828	919155	0.033921	72087	1050245	53912	2068347	1774689	0.00528986	153199	2064440	39580	1544538	1342865	0.00670714	101977	1542455	4.26875	0.68464
63	U	13070	1062723	924399	0.014139	73883	1062123	31786	2077060	1781841	0.00300329	156236	2073015	23642	1558942	1353274	0.00297443	103816	1556799	3.74382	0.600449
64	C	26775	1055327	938380	0.028533	74557	1054688	20778	2059417	1807211	0.00250486	156653	2055066	15900	1549834	1374026	0.00368657	104150	1547534	7.06026	1.13235
65	U	6273	1055643	930320	0.006743	75255	1054994	10356	2059958	1788571	0.00131271	157714	2055504	7723	1550122	1361788	0.00140371	104682	1547765	3.86851	0.620448
66	C	7321	1052325	931329	0.007861	75636	1051646	9090	2051359	1786347	0.00129357	158196	2046739	7074	1543575	1359561	0.00133043	104846	1541137	4.93633	0.791708
67	U	32539	1054476	918466	0.035428	76058	1053766	52737	2051741	1762363	0.0219687	158723	2046960	37035	1543120	1340306	0.0220933	105318	1540627	0.609203	0.0977064
68	A	17840	1057155	929391	0.019195	76643	1056401	14271	2046117	1788925	0.002027	159089	2041137	12207	1536976	1355350	0.00370386	105436	1534379	4.63517	0.743407
69	A	8479	1074188	949970	0.008926	79851	1073413	2087	2063560	1802692	0.000958571	164059	2058533	2420	1547831	1364402	0.00317714	108494	1545208	2.50773	0.402201
70	A	7054	1078383	954378	0.007391	80759	1077596	5172	2062403	1798321	0.00079	165062	2057305	4197	1546125	1360544	0.001357	109088	1543450	4.86441	0.780174
71	C	10524	1083818	906163	0.011614	81226	1083013	14472	2061228	1701632	0.001817	165203	2056058	10398	1545192	1284116	0.00200171	109243	1542462	4.8943	0.784969
72	G	32088	1035040	905972	0.035418	81287	1034191	55590	1967164	1711687	0.00555714	165235	1961795	38829	1468602	1286488	0.00644371	108935	1465791	4.63411	0.743237
73	A	8352	1038843	887709	0.009408	82729	1037995	11176	1967747	1667452	0.00152014	167802	1962288	8579	1469259	1256295	0.00232257	110494	1466421	3.39617	0.544692
74	A	26268	1018540	865858	0.030338	82581	1017642	40761	1917721	1621549	0.00401314	166554	1912009	29855	1435254	1223905	0.00461743	109831	1432297	5.70119	0.914381
75	C	26044	1005021	683172	0.038122	82116	1004089	48722	1876200	1225273	0.00873414	165063	1870272	36096	1406850	927150	0.00861986	108792	1403788	3.40932	0.546801
76	U	49751	831459	636365	0.07818	79502	830441	73027	1464461	1096765	0.0114979	159250	1458096	55320	1089472	814465	0.0125711	104034	1086166	5.30438	0.850739
77	U	37140	798522	684132	0.054288	78984	797377	48345	1351154	1128559	0.00641886	155505	1344024	36808	993287	834458	0.00724471	101213	989652	6.60746	1.05973
78	U	32064	803903	690894	0.046409	80047	802709	35935	1346004	1106592	0.00866014	156616	1338548	28084	988013	821988	0.00998886	102006	984246	3.7791	0.606107
79	A	22352	809133	725510	0.030809	76662	807830	30777	1325230	1149493	0.005561	149325	1316934	25302	974138	856394	0.00705329	96674	969983	3.57961	0.574112
80	A	14740	818315	743437	0.019827	77373	816995	12959	1335057	1162006	0.00219714	150418	1326609	10879	982158	867010	0.00585286	97552	977946	3.01218	0.483106
81	A	15643	817025	751963	0.020803	77306	815677	21834	1323648	1162387	0.00299143	149536	1315071	17757	973661	869129	0.003676	97043	969377	4.84537	0.77712
82	A	13026	825577	776237	0.016781	77454	824214	15182	1319751	1184656	0.00214129	148530	1310982	13107	972806	888936	0.00254243	96330	968438	5.75816	0.923518
83	U	9275	873397	834608	0.011113	78913	872024	12529	1320854	1206781	0.00170486	148336	1311973	10326	975543	907505	0.00200843	96315	971126	4.68433	0.751292
84	C	3168	880805	848469	0.003734	79252	879424	5146	1323816	1221512	0.00115714	148712	1314895	4698	978093	919083	0.00148957	96739	973649	1.72993	0.277454
85	U	1416	879435	842404	0.001681	79294	878039	2111	1319902	1209022	0.000811429	148851	1310958	1958	974480	908381	0.00190986	96879	970019	0.455307	0.073024
86	G	2876	881055	848258	0.00339	79378	879643	3292	1323951	1220142	0.00114671	148975	1314912	4897	977530	918414	0.00441914	96963	973018	0.507629	0.0814156
87	U	1044	882294	843855	0.001237	79384	880877	1775	1326217	1211460	0.000477	149057	1317167	1577	979065	912241	0.000772857	97005	974537	0.983364	0.157716
88	G	1143	883111	848759	0.001347	79039	881655	1584	1329470	1221652	0.000487286	148505	1320340	2050	980695	919279	0.00128657	96607	976122	0.668221	0.107172
89	U	1410	884969	849890	0.001659	79088	883512	2385	1333272	1223811	0.000589286	148562	1324130	2397	983241	921363	0.001196	96645	978669	0.89441	0.143449
90	G	1767	891012	858800	0.002058	79304	889554	2420	1345113	1241886	0.000830429	148998	1335941	3415	991512	933819	0.00253271	96982	986924	0.484686	0.0777359
91	G	3059	892279	860828	0.003554	79360	890814	1998	1347405	1244869	0.000646857	149038	1338193	3281	993414	936441	0.00212243	97042	988805	1.36972	0.219682
92	C	3904	895754	866199	0.004507	79469	894281	4373	1352115	1254078	0.00159557	149168	1342865	4196	997324	942971	0.00212257	97164	992695	1.37165	0.219991
93	U	1320	898525	864194	0.001527	79551	897048	1562	1357075	1257764	0.000623571	149293	1347783	1340	1001376	945146	0.000864143	97252	996725	1.04546	0.167675
94	G	6722	902231	871449	0.007714	79720	900748	3050	1362822	1264101	0.000913571	149513	1353484	4676	1005991	951393	0.00300571	97419	1001338	2.2625	0.362869
95	U	4000	910121	880410	0.004543	79958	908630	1147	1369439	1271335	0.000420857	149728	1360031	935	1011007	956719	0.000551857	97527	1006332	7.46958	1.198
96	C	2780	917152	884985	0.003141	80252	915642	3468	1372214	1270322	0.001894	149836	1362758	3100	1013453	954819	0.00219286	97642	1008747	0.568664	0.0912047
97	A	2157	920684	889248	0.002426	80336	919162	2227	1379095	1276622	0.000942429	150050	1369566	3679	1018304	961130	0.002396	97820	1013571	0.619187	0.0993077
98	C	1301	923524	891155	0.00146	80383	921997	1663	1384972	1280023	0.000726143	150166	1375339	1828	1022736	964085	0.00148914	97879	1017968	0.492805	0.0790381
99	U	505	925414	894947	0.000564	80492	923876	905	1388761	1288718	0.000277143	150307	1379075	917	1025783	969931	0.000457	98046	1020975	0.627696	0.100672
100	C	2204	926681	892819	0.002469	80487	925129	3543	1391226	1287319	0.001045	150411	1381447	3299	1027615	967208	0.00163629	97981	1022767	0.870264	0.139576
101	G	1155	931374	897056	0.001288	80621	929810	1802	1400163	1295576	0.000712	150726	1390294	2539	1033054	972431	0.00199643	98172	1028168	0.288515	0.0462733
102	G	1987	931785	895613	0.002219	80632	930200	4043	1401234	1296078	0.000863286	150748	1391289	4767	1033941	974024	0.00235529	98167	1029027	0.575605	0.0923179
103	C	3509	936250	891464	0.003936	80829	934654	7626	1408599	1287338	0.00147329	151126	1398527	6457	1039493	966848	0.00163086	98499	1034528	1.51007	0.242192
104	U	8503	928485	876079	0.009706	80030	926853	6908	1394712	1280820	0.00127429	149069	1384335	5826	1028297	961045	0.00157343	96898	1023196	5.35882	0.859469
105	G	190653	929198	889686	0.214292	79683	927511	4752	1394951	1284396	0.001143	148034	1384204	5622	1026436	963998	0.00267257	96171	1021192	79.7543	12.7913
106	C	7155	936167	896021	0.007985	79824	934460	5070	1394523	1279464	0.00132757	147717	1383610	4501	1025531	959429	0.00157886	95951	1020210	4.21661	0.676278
107	A	9283	938226	901349	0.010299	79721	936493	9023	1401805	1289052	0.00144	147423	1390689	7567	1029707	964847	0.00175843	95676	1024252	5.03802	0.808018
108	U	3083	944538	898001	0.003433	79374	942783	4455	1398438	1267300	0.000859286	146176	1387056	3566	1026799	950312	0.00087	94739	1021199	2.95829	0.474463
109	G	1767	949517	908097	0.001946	79154	947711	2822	1381623	1266961	0.000677571	145207	1370006	2530	1014950	947997	0.00107443	94003	1009250	1.18056	0.189343
110	C	1125	947780	906666	0.001241	78975	945944	2143	1380503	1266876	0.000706714	144830	1368711	2063	1013510	948319	0.000706571	93639	1007682	0.756167	0.121277
111	U	1794	947801	907776	0.001976	78916	945942	1688	1381965	1270694	0.000636857	144736	1370014	2187	1013823	949790	0.00134457	93539	1007908	0.995963	0.159737
112	U	814	950325	914543	0.00089	78895	948430	1101	1390847	1282971	0.000305571	144895	1378699	935	1019754	957889	0.000424714	93555	1013747	1.37605	0.220697
113	A	1001	951792	917644	0.001091	78850	949863	779	1397730	1289356	0.000413286	144839	1385378	1827	1023339	962380	0.00156686	93436	1017231	0.432531	0.0693711
114	G	835	951620	918202	0.000909	78738	949666	1311	1397951	1290433	0.000597286	144630	1385411	2779	1023187	964057	0.002403	93204	1016963	0.129719	0.0208048
115	U	566	951239	919146	0.000616	78708	949254	629	1398165	1291340	0.000370429	144538	1385482	1077	1023019	965294	0.000956429	93133	1016693	0.256759	0.04118
116	G	1403	951397	919664	0.001526	78676	949363	1889	1399665	1293787	0.000742571	144531	1386780	2682	1023841	966517	0.00232086	93066	1017436	0.33756	0.0541393
117	C	984	951176	916970	0.001073	78629	949123	1257	1399818	1290648	0.000678143	144431	1386771	1467	1023594	962651	0.000907857	93003	1017120	0.434933	0.0697564
118	A	1531	950362	917150	0.001669	78572	948267	1193	1399293	1292270	0.000539	144348	1386114	2609	1022433	963563	0.002049	92891	1015866	0.551489	0.08845
119	C	934	948513	915164	0.001021	78450	946395	1260	1395882	1289011	0.000594	144141	1382528	1202	1019189	960353	0.000644714	92696	1012533	0.662309	0.106224
120	U	1606	947907	916663	0.001752	78375	945762	1968	1395405	1290241	0.000648714	144027	1381830	2033	1017957	960661	0.00165714	92554	1011219	0.665776	0.10678
121	C	872	946856	913838	0.000954	78272	944688	1424	1394331	1286995	0.000706857	143688	1380555	1325	1016104	957524	0.000750286	92264	1009261	0.329398	0.0528303
122	A	816	946362	915344	0.000891	78231	944171	996	1394930	1290110	0.000666	143649	1380956	2457	1015761	959494	0.00224829	92175	1008789	0.100076	0.0160506
123	C	825	946013	909507	0.000907	78183	943774	960	1394759	1278551	0.000608714	143567	1380517	1192	1015313	949767	0.000834429	92084	1008249	0.357473	0.057333
124	G	863	942296	908501	0.00095	77968	940002	1166	1389180	1276447	0.000657571	143202	1374719	1748	1009025	946999	0.001832	91711	1001842	0.159623	0.0256009
125	C	560	940492	880769	0.000636	77877	938147	945	1386249	1230814	0.000596	143057	1371563	817	1005885	910667	0.000615143	91523	998581	0.0650255	0.0104291
126	A	579	916505	869015	0.000666	77342	914119	928	1349533	1221709	0.000445143	142617	1334608	908	975028	901506	0.000732429	91040	967623	0.301541	0.0483624
127	G	4689	902911	830288	0.005647	76429	900444	5483	1334197	1183687	0.000995714	141203	1318909	4445	962576	871251	0.00148386	90017	954998	3.13459	0.502739
128	U	11086	869933	743896	0.014903	74248	867364	16916	1302574	1095747	0.00266343	138438	1286719	11681	935659	804344	0.002793	88037	927846	4.38223	0.70284
129	A	30846	809697	589287	0.052345	69511	806925	28755	1252047	929770	0.00553471	132779	1235211	21544	892940	678627	0.00659143	83790	884636	7.10169	1.139
130	U	31444	651928	543031	0.057905	56902	648718	33926	1093991	864240	0.00642429	115872	1075242	24887	770752	631041	0.00820929	72334	761446	6.27103	1.00577
131	A	12343	625683	485048	0.025447	53380	622280	12234	1064963	795483	0.00294686	110662	1045225	9515	746211	572701	0.00526557	68872	736435	4.27307	0.685332
132	A	13699	570555	413029	0.033167	49862	567048	16685	1002035	687587	0.00395757	105211	981685	12636	690789	493238	0.00483586	65241	680662	6.04018	0.968748
133	U	11702	494309	384960	0.030398	42427	490581	16799	890293	644988	0.00436443	91846	868595	11816	606429	458471	0.00526343	56767	595683	4.94612	0.79328
134	U	11823	465753	337074	0.035075	39641	461949	18598	852155	582715	0.00622914	87769	829916	12834	574156	406280	0.00856486	54010	563137	3.36793	0.540163
135	A	9484	418682	290990	0.032592	35623	414694	12374	797195	525829	0.00420071	81056	773801	8345	525545	356989	0.00570457	49685	513975	4.97694	0.798221
136	A	12339	366149	245277	0.050306	32215	361990	11813	733986	459043	0.00430729	74891	709709	8019	471337	305127	0.005891	45928	459388	7.8083	1.25233
137	U	9358	320329	232691	0.040216	28571	316021	17070	671356	446417	0.00603714	67578	646276	11263	420103	290991	0.00680557	41723	407833	5.02219	0.805479
138	A	7625	333098	241616	0.031558	27964	328684	10454	696541	466980	0.00363071	67145	670857	6718	427898	296851	0.004558	41571	415383	6.12709	0.982688
139	A	5275	328016	242160	0.021783	26840	323516	8503	687779	462396	0.00305243	65069	661573	6187	416836	291893	0.00402929	40324	404044	4.64861	0.745563
140	C	9658	328317	253226	0.03814	25508	323711	19501	677770	476299	0.00643029	61856	651020	12075	408066	298119	0.006544	38542	395016	4.84562	0.77716
141	U	8410	333155	252590	0.033295	25436	328522	14494	690466	471992	0.00540229	62227	663511	8897	413852	294303	0.00674614	38656	400730	4.13462	0.663127
142	A	8025	342559	264398	0.030352	22902	337786	11391	708963	498688	0.00400143	57689	681122	7044	422409	308886	0.00538714	35623	408876	4.89138	0.7845
143	A	11490	353178	277301	0.041435	22893	348401	23648	728094	526698	0.007298	57882	700086	12775	432188	321919	0.00730929	35793	418585	4.67036	0.749052
144	U	12354	372440	308416	0.040056	22107	367651	29608	757285	585581	0.00773843	56589	729006	16600	446836	353972	0.00773757	35063	433075	4.17671	0.669877
145	U	15105	392133	329870	0.045791	22374	387420	36786	801201	644122	0.00861957	57877	772846	20624	471952	385301	0.00845443	35914	458219	4.39668	0.705158
146	A	17376	423277	364658	0.04765	22408	418783	31382	870866	726520	0.00762014	59399	842542	17067	510997	430762	0.00969614	37098	497377	4.12843	0.662135
147	C	7977	436577	395434	0.020173	21048	432445	14542	897977	788104	0.00361771	56221	869546	8310	524150	464554	0.00402371	35602	510709	4.11443	0.659889
148	U	6033	458156	414746	0.014546	21285	455504	11517	943429	851988	0.00215829	56904	928651	7127	551466	499541	0.00266086	36247	543873	4.65554	0.746674
149	G	18082	477930	449570	0.040221	21334	475472	7891	978439	900361	0.00190386	57303	965173	5247	575070	530824	0.003432	36690	568218	11.1647	1.79064
150	U	813	495448	469250	0.001733	21688	493358	1424	996330	922480	0.000349857	57683	983857	1007	586118	543619	0.000519571	37009	579655	2.66208	0.426956
151	C	1586	496424	472756	0.003355	20804	494405	3590	998294	931632	0.00110186	55697	986098	2409	587016	548808	0.00132486	35943	580703	1.70067	0.27276
152	G	2056	498353	475179	0.004327	20803	496405	2399	1003994	935701	0.000887286	55802	992145	2224	590347	551811	0.00226714	35995	584210	1.5172	0.243335
153	U	1038	499739	476186	0.00218	20818	497844	1434	1007708	937709	0.000650143	55846	996084	1487	592339	553113	0.00155257	36060	586338	0.98537	0.158038
154	U	720	501353	477750	0.001507	20837	499490	1339	1011815	942451	0.000460714	55939	1000409	981	594994	555978	0.000664	36145	589140	1.57573	0.252722
155	G	882	502756	477194	0.001848	20830	500922	1419	1015863	945462	0.000493	55891	1004663	1400	597502	556527	0.00161257	36173	591764	0.840273	0.134766
156	A	2782	503638	478853	0.00581	20824	501814	2325	1018634	945372	0.000674143	55987	1007647	2461	598974	557206	0.00232529	36223	593315	2.2087	0.35424
157	C	1017	505391	479295	0.002122	20801	503598	1712	1022406	948125	0.000778	55995	1011581	1424	601202	557891	0.00163657	36287	595625	0.821229	0.131712
158	A	2402	505600	480675	0.004997	20747	503842	3587	1023662	952177	0.001131	55871	1012977	3448	601769	560548	0.00288757	36227	596247	1.33884	0.214729
159	G	579	509335	485084	0.001194	20688	507602	1264	1032471	963347	0.000548429	55920	1021898	1045	608941	569567	0.00142457	36249	603478	0.453169	0.0726811
160	G	650	510479	485697	0.001338	20683	508748	1219	1034432	963481	0.000364143	55906	1023955	936	611061	570567	0.000835714	36328	605656	1.1653	0.186895
161	A	1761	511385	485061	0.00363	20660	509682	1873	1037328	967669	0.000545429	55982	1026971	1472	613364	573211	0.00105571	36390	608042	2.92179	0.468608
162	C	3995	515732	488599	0.008176	20685	514015	3331	1039626	964978	0.00113843	55953	1029373	3019	615724	571570	0.002383	36411	610474	2.95324	0.473653
163	A	3661	516430	492873	0.007428	20710	514715	1892	1043558	975835	0.000782857	55998	1033438	2370	617856	578655	0.00229743	36456	612657	2.89243	0.463899
164	C	1431	517489	493618	0.002899	20557	515763	2026	1045380	978098	0.000792571	55746	1035309	1730	619224	579833	0.00110986	36354	614056	1.89793	0.304397
165	G	1008	520910	497526	0.002026	20563	519195	2023	1051459	988935	0.000771286	55890	1041434	1493	623573	586874	0.00176029	36423	618433	0.71279	0.11432
166	A	2722	525197	501993	0.005422	20730	523482	1631	1057284	994482	0.000592286	56212	1047328	2021	629291	593077	0.00194229	36632	624183	2.48661	0.398813
167	G	1507	532483	509698	0.002957	20839	530765	1872	1066697	1005700	0.000574143	56490	1056820	1521	637189	601874	0.00107014	36856	632120	2.22667	0.357123
168	U	2218	550634	525777	0.004219	21222	548926	2594	1083709	1022018	0.000742286	57055	1073915	1927	651384	615140	0.00143214	37326	646299	2.42763	0.389353
169	A	7863	571982	542369	0.014498	21838	570249	1602	1099634	1032171	0.000627	57598	1089883	1744	665863	625666	0.00150729	37780	660790	9.20263	1.47596
170	A	4475	601709	572518	0.007816	22628	599973	802	1113097	1040222	0.000351143	58162	1103399	1391	678853	635441	0.00113457	38262	673794	6.57945	1.05524
171	C	1060	609076	579762	0.001828	22842	607351	1354	1120826	1046110	0.000599571	58310	1111167	1286	685919	641602	0.000872	38428	680881	1.40875	0.225941
172	U	620	612185	572465	0.001083	22859	610443	1115	1127061	1060588	0.000315286	58477	1117416	927	691436	651500	0.000642714	38567	686409	1.19449	0.191577
173	C	1004	619811	580388	0.00173	22990	618081	1534	1148308	1081355	0.000652571	58991	1138699	1332	707063	667517	0.000917714	38992	702058	1.17403	0.188297
174	G	27622	624060	599123	0.046104	23095	622335	3171	1158306	1093773	0.00140086	59512	1148710	3449	714632	676340	0.00343	39219	709643	13.033	2.09028
175	U	1231	634931	609172	0.002021	23449	633235	1563	1166027	1100500	0.000565286	59806	1156495	1202	721123	681433	0.000678143	39493	716203	2.14662	0.344284
176	C	1594	636263	614845	0.002593	23523	634557	2064	1169240	1113531	0.000744286	60002	1159760	1871	722940	689698	0.00105243	39554	718024	1.75662	0.281734
177	U	1303	641221	617896	0.002109	23644	639510	1961	1183057	1124529	0.00055	60414	1173631	1573	732656	697329	0.000928429	39820	727762	1.67918	0.269314
178	A	4120	683129	659574	0.006246	24794	681428	1974	1304627	1244357	0.000643286	64848	1295228	3022	814498	777926	0.00244171	42414	809641	2.29458	0.368015
179	U	766	687096	663014	0.001155	24841	685391	1085	1314164	1252623	0.000341286	65170	1304768	1055	820804	783862	0.000523143	42586	815983	1.55543	0.249467
180	C	2758	689790	666585	0.004138	25040	688081	4548	1320270	1261817	0.00125643	65995	1310904	3691	825174	789548	0.00196457	43130	820374	1.46677	0.235246
181	U	4599	691631	669363	0.006871	25124	689898	4393	1327976	1271120	0.001415	66517	1318625	4314	830359	796038	0.00338829	43392	825550	1.61025	0.258259
182	U	1001	711252	686341	0.001458	25725	709483	1926	1390195	1327885	0.000402286	69148	1380809	1588	866405	828674	0.000659857	44830	861573	1.59991	0.256601
183	C	1589	712570	688761	0.002307	25757	710756	2750	1398152	1338124	0.000737429	69656	1388752	2390	870920	834968	0.00102529	45158	866065	1.53086	0.245526
184	U	1143	714137	686786	0.001664	25810	712311	1978	1404051	1338900	0.00062	70034	1394603	1573	875107	835727	0.00101014	45392	870229	1.03352	0.16576
185	G	8866	723555	681021	0.013019	26110	721727	5042	1431086	1353742	0.00119243	71549	1421555	4532	892004	843882	0.00325457	46166	887122	3.63383	0.582809
186	C	3129	720046	672032	0.004656	25827	718210	3423	1427208	1341867	0.000964714	70900	1417662	2769	888658	835124	0.002489	45715	883792	1.48304	0.237856
187	A	36618	715502	680588	0.053803	25517	713665	4565	1421816	1332061	0.00110129	69970	1412179	4460	884903	831895	0.00255386	45128	880006	20.6361	3.30971
188	G	871	722655	688630	0.001265	25843	720808	1185	1426885	1325942	0.000515714	69999	1417152	1772	888754	835430	0.00172229	45309	883848	0.435053	0.0697756
189	G	857	720099	686941	0.001248	25638	718268	1194	1423567	1324684	0.000494	69600	1413812	1660	886152	833293	0.001442	44928	881263	0.522885	0.0838624
190	C	942	717656	691847	0.001362	25544	715796	1808	1420933	1343199	0.000889286	69438	1411139	1638	884054	843044	0.00112514	44762	879145	0.420137	0.0673833
191	U	994	716922	693356	0.001434	25494	715065	1188	1421092	1358565	0.000645571	69316	1411351	2090	884259	849241	0.00206914	44688	879388	0.381041	0.0611129
192	G	482	717057	693746	0.000695	25616	715176	840	1422542	1360183	0.000315	69553	1412808	1048	885290	850280	0.000898714	44807	880424	0.422826	0.0678146
193	C	945	719201	691012	0.001368	25646	717310	1482	1427123	1355422	0.000825143	69723	1417483	1189	889775	848833	0.000909286	44978	884920	0.597015	0.0957517
194	U	4489	720096	693971	0.006469	25589	718185	1923	1431639	1367657	0.00122029	69865	1422039	2156	893983	855673	0.00159943	45113	889140	3.28162	0.526319
195	U	1504	725409	696307	0.00216	25732	723499	2174	1441045	1371009	0.000802571	70294	1431521	1658	900968	857787	0.000798143	45235	896140	1.70073	0.272771
196	A	596	727030	698378	0.000853	25723	725104	732	1444012	1376926	0.000349857	70338	1434553	2158	902535	860949	0.00196186	45131	897676	0.256463	0.0411325
197	C	891	725741	694103	0.001284	25569	723819	1628	1443512	1364047	0.000609143	70076	1434054	1624	901344	854068	0.000958429	44767	896449	0.704129	0.112931
198	G	1510	728098	693619	0.002177	25663	726185	3027	1450606	1358433	0.00130129	70481	1441169	3343	905873	853411	0.002972	45062	900954	0.294655	0.047258
199	G	9779	730102	688607	0.014201	25708	728187	19493	1454392	1353060	0.00568329	70789	1444997	12727	908004	849528	0.00780086	45218	903114	1.09189	0.175123
200	U	29407	748799	694909	0.042318	26530	746904	6283	1489242	1393799	0.00172086	74052	1480011	5187	931611	874724	0.00301343	46838	926740	13.4721	2.16071
201	U	18031	750385	718240	0.025104	26342	748543	4058	1486732	1416170	0.000811857	73438	1477768	3364	927869	884087	0.00168886	46336	923075	14.3838	2.30693
202	U	1907	775225	746606	0.002554	28301	773440	1418	1497543	1437209	0.000332143	74281	1488721	1157	934662	896991	0.000705	46724	929917	3.15157	0.505462
203	C	4745	782376	747793	0.006345	28578	780646	3678	1502664	1432504	0.000979143	74667	1493975	3019	938230	895444	0.00173514	46960	933516	3.09246	0.495981
204	G	8932	797212	766440	0.011654	29303	795474	4218	1516402	1448307	0.000933571	76274	1507834	3787	947667	906625	0.00282157	47640	942991	3.79945	0.609372
205	U	3576	814796	779332	0.004589	30181	813096	3955	1524842	1444772	0.000851857	77257	1516488	2605	954095	905185	0.00130514	48265	949460	2.8634	0.459243
206	C	1475	815541	789225	0.001869	30115	813841	1608	1522706	1461930	0.000759286	77327	1514428	2090	951695	914612	0.00155214	48110	947105	0.714956	0.114668
207	C	961	816170	788471	0.001219	30143	814450	2170	1525002	1461036	0.000880714	77481	1516753	1989	953390	914589	0.00127457	48161	948822	0.265411	0.0425678
208	G	1389	816752	789273	0.00176	30183	815049	2126	1526493	1465978	0.00425143	77637	1518287	2879	954294	916791	0.00529	48243	949731	-0.470969	-0.075536
209	U	3050	818560	792149	0.00385	30349	816856	1308	1528813	1469099	0.000573143	77941	1520677	1756	955904	918552	0.00133543	48413	951395	2.45379	0.393548
210	G	12771	823927	798869	0.015986	30729	822229	2564	1530762	1471143	0.000780714	78167	1522555	2442	956678	919734	0.00179671	48565	952111	8.46283	1.3573
211	U	2177	842922	820251	0.002654	31931	841231	1570	1535230	1479545	0.000547429	78622	1527075	1365	960463	926220	0.000859429	48989	955869	2.45113	0.393122
212	U	1429	847388	823483	0.001735	32493	845670	1605	1539441	1480860	0.000421429	79379	1531330	1388	964310	928635	0.000754	49614	959711	1.74214	0.279411
213	G	647	849842	825458	0.000784	32577	848117	1037	1543186	1483980	0.000382429	79521	1535070	1775	967600	931499	0.00186186	49706	963020	0.215683	0.0345922
214	C	631	850706	823226	0.000766	32679	848992	1172	1544393	1480021	0.000621286	79987	1536332	973	968880	927926	0.000860857	49990	964341	0.168105	0.0269614
215	A	869	849404	824891	0.001053	32550	847679	1237	1543401	1483725	0.000592286	79715	1535388	1962	967968	931703	0.001946	49748	963440	0.236749	0.0379708
216	G	1556	849898	819137	0.0019	32579	848160	2554	1543997	1464402	0.000666714	79743	1536048	2354	968715	923511	0.00139971	49806	964198	0.881098	0.141314
217	C	1000	855511	819672	0.00122	32679	853801	2062	1554493	1463063	0.000762571	80099	1546609	1434	977730	925516	0.000787714	50027	973245	0.580704	0.0931356
218	C	2822	857818	791258	0.003566	32893	856109	5075	1554990	1416213	0.00108014	80423	1547153	4139	978380	882461	0.00146529	50317	973934	1.6965	0.272092
219	G	3407	833236	797106	0.004274	31264	831556	4416	1514862	1434754	0.000686857	75994	1507282	3668	940467	887157	0.00114729	47130	936119	3.12663	0.501462
220	A	2511	834717	793032	0.003166	31325	833058	2982	1513973	1433641	0.000608714	75967	1506600	2448	937570	881146	0.00101629	47082	933294	2.51631	0.403575
221	U	2314	831277	794649	0.002912	31197	829620	3044	1502493	1424585	0.000518429	74937	1495248	2383	926470	876973	0.000785857	46383	922255	3.04581	0.488499
222	C	14540	837056	789405	0.018419	31436	835428	13640	1505216	1416987	0.00295514	74888	1498179	10363	928088	868729	0.00683129	46351	923952	2.26368	0.363059
223	A	23937	913564	875543	0.02734	34286	911949	4484	1727073	1638039	0.00126586	87980	1720176	3989	1047672	989027	0.00250629	52641	1043652	10.4035	1.66856
224	U	2373	930596	899088	0.002639	34833	928993	1623	1734320	1662360	0.000309143	87353	1727431	1533	1050943	1003388	0.000554286	52229	1046948	4.20335	0.674151
225	C	4802	947048	911232	0.00527	35389	945456	8418	1758863	1679344	0.00148529	88383	1752065	8108	1066533	1015171	0.00324329	52896	1062579	1.16694	0.187158
226	A	2697	984494	952762	0.002831	36446	982918	3116	1840116	1768368	0.000935857	91850	1833459	3505	1113776	1068668	0.00207629	54792	1109891	0.912756	0.146392
227	G	1761	991755	959704	0.001835	36435	990191	2193	1853110	1781825	0.000607429	91955	1846565	2562	1124764	1079706	0.00177657	54890	1120938	0.690978	0.110822
228	C	1212	989660	959323	0.001263	36352	988126	1887	1849296	1784689	0.000685	91850	1842858	1751	1121195	1077896	0.000908143	54840	1117409	0.636464	0.102079
229	A	1746	989230	960763	0.001817	36339	987728	2466	1850828	1786975	0.000657857	91888	1844531	3944	1121356	1080674	0.00288557	54809	1117638	0.401703	0.0644268
230	C	1519	987971	959149	0.001584	36206	986493	2741	1849863	1785320	0.000642429	91835	1843681	2351	1119862	1079121	0.000748857	54694	1116221	1.25734	0.201658
231	A	989	994427	962502	0.001028	36609	993018	1584	1859942	1788669	0.000567143	93154	1853989	1411	1126979	1082102	0.00102914	55374	1123464	0.447807	0.0718211
232	U	1394	994338	961517	0.00145	36589	992917	2676	1859570	1787196	0.00045	93210	1853684	2311	1125347	1079630	0.000731714	55423	1121869	1.36665	0.21919
233	C	2695	999058	962424	0.0028	36846	997645	5465	1867266	1789402	0.000960714	93893	1861507	4230	1129963	1080239	0.001451	55758	1126550	1.2676	0.203303
234	U	2158	1002171	952324	0.002266	36978	1000773	3454	1876395	1795358	0.000639143	94520	1870782	2550	1133997	1082214	0.000799	55942	1130698	2.03612	0.326561
235	A	104839	1065420	1010163	0.103784	39847	1064050	8479	2007982	1902313	0.00129829	101293	2002607	6995	1209618	1141114	0.00306514	60320	1206453	33.4359	5.36258
236	G	1940	1201950	1141460	0.0017	45254	1200670	3831	2025590	1894332	0.000925429	101535	2020437	3287	1219815	1140032	0.001802	60596	1216787	0.42984	0.0689395
237	G	16426	1203449	1142155	0.014382	45597	1202201	30730	2027376	1892503	0.00734429	101901	2022404	20688	1221163	1139558	0.0101217	60869	1218288	0.695309	0.111516
238	U	14679	1207568	1093070	0.013429	46414	1206390	17780	2030764	1905661	0.00342886	103118	2026119	12131	1222949	1145471	0.00495686	61606	1220257	2.01744	0.323565
239	U	63724	1206611	1160469	0.054912	46720	1205481	10757	2029222	1945432	0.00145243	103425	2024833	8456	1220375	1166290	0.00260486	61934	1217813	20.523	3.29157
240	U	7643	1215875	1178336	0.006486	47073	1214840	8520	2023824	1954520	0.00115	103123	2019735	5556	1215547	1170889	0.00142886	61659	1213124	3.73445	0.598947
241	U	6092	1230376	1192973	0.005107	47362	1229398	5844	2034572	1964483	0.000942429	102897	2030710	4225	1220383	1174159	0.00129757	61465	1218095	3.20951	0.514755
242	G	21941	1265447	1233131	0.017793	48123	1264536	5047	2063246	1998880	0.000969571	103448	2059576	4773	1234913	1193202	0.00275757	61718	1232747	6.10081	0.978474
243	U	4753	1268971	1237752	0.00384	48392	1268104	5662	2062336	1999672	0.000784	103554	2058833	3437	1233757	1192722	0.00104214	61857	1231717	2.93242	0.470313
244	C	2591	1275554	1250324	0.002072	48744	1274735	3948	2068989	2015660	0.00105171	104202	2065652	3498	1237294	1203440	0.00166643	62264	1235351	0.612259	0.0981966
245	C	5131	1276725	1251744	0.004099	48779	1275941	8456	2071377	2021306	0.00158286	104165	2068221	6599	1238774	1205595	0.00228643	62276	1236898	1.10047	0.176498
246	G	2706	1281689	1256215	0.002154	49117	1280953	3759	2081661	2031099	0.00102271	104841	2078700	4137	1244623	1209880	0.00276529	62732	1242873	0.409103	0.0656136
247	G	4077	1283859	1261525	0.003232	49278	1283161	5189	2085705	2040507	0.00144657	105123	2082866	5149	1247646	1216498	0.00333371	62986	1246000	0.535567	0.0858965
248	G	2250	1286193	1262843	0.001782	49377	1285529	2733	2089340	2040115	0.000666143	105281	2086659	3241	1250535	1217441	0.00204529	63041	1248975	0.545575	0.0875016
249	U	3464	1289059	1267318	0.002733	49512	1288415	4736	2093962	2048722	0.001223	105553	2091412	6568	1254534	1225163	0.00398271	63304	1253043	0.379138	0.0608078
250	G	1040	1294243	1271046	0.000818	49690	1293622	1536	2102806	2052599	0.000401571	105801	2100339	1456	1260472	1229087	0.000826857	63594	1259058	0.503628	0.080774
251	U	1168	1298601	1276098	0.000915	49988	1298001	1873	2108716	2061127	0.000431	106186	2106304	1393	1264681	1233982	0.000730714	63992	1263317	0.662366	0.106233
252	G	5117	1305679	1280283	0.003997	50423	1305107	2788	2119610	2068540	0.000614286	106665	2117337	3374	1272136	1237592	0.00192786	64509	1270831	1.75465	0.281418
253	A	3786	1304980	1281379	0.002955	50525	1304436	1934	2116507	2069463	0.000518714	106587	2114334	2722	1269031	1236295	0.00138414	64620	1267797	1.76014	0.282299
254	C	1833	1305792	1280128	0.001432	50606	1305286	2505	2116800	2065414	0.000605	106670	2114770	2534	1268676	1233721	0.00102243	64727	1267488	0.808858	0.129728
255	C	3125	1308039	1280971	0.00244	50644	1307553	4303	2119885	2066854	0.000905143	106653	2117973	3772	1269906	1233206	0.00137514	64751	1268753	1.11614	0.179012
256	G	7526	1309157	1278517	0.005887	50690	1308717	9094	2123342	2075574	0.00246057	106672	2121620	7822	1271448	1238341	0.00497029	64857	1270394	0.689383	0.110566
257	A	26900	1312682	1280238	0.021012	50861	1312265	6114	2130582	2076147	0.00154029	107054	2128979	7343	1276357	1237216	0.00437971	65261	1275384	4.44589	0.71305
258	A	7427	1321697	1293965	0.00574	51380	1321324	3069	2126347	2071790	0.000560429	106718	2124904	4292	1273139	1236586	0.00224829	65057	1272245	2.30379	0.369491
259	A	5359	1325881	1296748	0.004133	51627	1325542	3579	2131269	2069290	0.000721143	106853	2130000	3296	1276972	1237322	0.00179471	65297	1276180	1.90106	0.3049
260	G	2361	1351791	1323942	0.001783	52771	1351500	3414	2150119	2091044	0.000923571	107590	2148993	3087	1295990	1258330	0.00199786	66091	1295300	0.430175	0.0689933
261	G	3012	1352287	1324525	0.002274	52847	1352027	3894	2151840	2093014	0.000774714	107787	2150830	3997	1299492	1262371	0.00207214	66337	1298904	0.723544	0.116045
262	U	3032	1353110	1328340	0.002283	52914	1352882	3849	2154483	2106305	0.000691429	107959	2153608	4012	1301818	1270019	0.00224614	66559	1301309	0.70858	0.113645
263	A	3308	1354527	1325775	0.002495	52993	1354354	3816	2158658	2102524	0.000798286	107987	2157972	4793	1305369	1268214	0.002515	66630	1304962	0.674638	0.108201
264	A	3695	1355025	1331997	0.002774	53080	1354901	3835	2157630	2116356	0.000530429	108003	2157102	4497	1307548	1277623	0.00178871	66799	1307262	1.25429	0.201169
265	G	2127	1358581	1335695	0.001592	53156	1358491	2840	2167666	2126989	0.000546	108225	2167282	3667	1314424	1285733	0.00191914	66965	1314222	0.545035	0.0874149
266	A	3891	1359523	1336172	0.002912	53172	1359461	4775	2171212	2127080	0.000722571	108343	2170912	5439	1316911	1287011	0.002716	67037	1316772	0.806122	0.129289
267	U	2057	1361047	1330267	0.001546	53194	1361004	3297	2176796	2120185	0.000536714	108400	2176611	3016	1321594	1281604	0.00130229	67052	1321518	0.775011	0.124299
268	G	6901	1356070	1332420	0.005179	53118	1356047	7945	2170511	2124494	0.00141814	108125	2170453	7922	1316395	1285387	0.003577	66899	1316362	1.0514	0.168628
269	G	3116	1357205	1335198	0.002334	53088	1357188	6590	2174814	2139641	0.000845286	107951	2174777	4680	1319653	1292920	0.00219129	66861	1319630	0.679379	0.108962
270	A	6823	1356128	1336988	0.005103	53085	1356117	4813	2176283	2140185	0.000933143	107903	2176250	7620	1321490	1296475	0.00407243	66815	1321472	1.02392	0.164221
271	G	1168	1354286	1334410	0.000875	52901	1354279	1622	2174441	2137438	0.000324571	107415	2174423	1363	1320576	1295513	0.000692	66487	1320565	0.795417	0.127572
272	A	3190	1352342	1332057	0.002395	52784	1352341	3948	2170596	2133155	0.000697143	107243	2170588	4228	1318333	1292311	0.00306686	66336	1318327	0.553615	0.088791
273	G	3664	1348696	1327591	0.00276	52568	1348696	5776	2164022	2126268	0.00133171	106643	2164019	4350	1313142	1287441	0.002524	65832	1313139	0.565882	0.0907585
274	C	4231	1346087	1314880	0.003218	52432	1346087	4495	2159502	2109899	0.000868	106321	2159501	3836	1309657	1272594	0.00126157	65614	1309657	1.86276	0.298756
275	C	4207	1337748	1305600	0.003222	52131	1337748	6754	2141447	2091023	0.00110014	105555	2141447	4870	1296203	1260321	0.00171757	65061	1296203	1.23538	0.198136
276	U	3164	1335020	1298373	0.002437	51959	1335020	4559	2136707	2076409	0.000788286	105143	2136707	3367	1292398	1250689	0.00121671	64762	1292398	1.35505	0.217329
277	U	2452	1330974	1298765	0.001888	51731	1330974	3506	2128446	2067545	0.000554429	104565	2128446	2599	1286149	1246405	0.00105243	64339	1286149	1.26714	0.203229
278	G	2116	1327094	1298625	0.001629	51459	1327094	2957	2120306	2067242	0.000557429	103864	2120306	2880	1280010	1245988	0.00139029	63759	1280010	0.770756	0.123617
279	U	4393	1324156	1297398	0.003386	51323	1324156	4929	2115016	2066346	0.00104957	103526	2115016	4118	1276132	1244549	0.00211314	63516	1276132	1.10567	0.177331
280	C	6306	1321209	1292616	0.004878	51110	1321209	3676	2109559	2061526	0.000885714	102958	2109559	2847	1272213	1239919	0.00147014	63206	1272213	2.71558	0.435535
281	C	3352	1318832	1286680	0.002605	50946	1318832	4023	2104474	2048215	0.000954286	102520	2104474	2980	1268723	1231638	0.001312	62901	1268723	1.25817	0.20179
282	C	3109	1315752	1281461	0.002426	50786	1315752	3923	2098820	2037934	0.00108286	102189	2098820	3139	1264730	1225561	0.00146657	62605	1264730	0.915839	0.146886
283	U	2214	1312711	1266711	0.001748	50652	1312711	3571	2094023	2028564	0.000651143	101887	2094023	2454	1261067	1218532	0.00105429	62430	1261067	1.04038	0.16686
284	G	10726	1306411	1235976	0.008678	50289	1306411	6929	2083188	2012741	0.00131586	101070	2083188	5891	1252919	1206216	0.00277643	61888	1252919	2.65166	0.425284
285	G	43623	1298896	1254790	0.034765	49793	1298896	19378	2070073	1992252	0.00616329	99941	2070073	13005	1244257	1195162	0.00723971	61219	1244257	3.95067	0.633625
286	U	16070	1285523	1238111	0.012979	49456	1285523	5319	2047312	1976162	0.00123886	99175	2047312	4711	1230642	1185904	0.00230043	60738	1230642	5.10346	0.818514
287	U	12352	1279731	1247617	0.0099	49154	1279731	3884	2038062	1975371	0.000852571	98483	2038062	3244	1224436	1187477	0.00126186	60264	1224436	7.16993	1.14994
288	U	3255	1273950	1243895	0.002617	48729	1273950	3615	2027645	1970346	0.000858857	97524	2027645	2394	1217362	1182796	0.000817571	59603	1217362	2.15045	0.344897
289	C	4697	1268884	1241121	0.003784	48338	1268884	8006	2019912	1969635	0.00144257	96611	2019912	5388	1211740	1178895	0.00149686	59017	1211740	1.56423	0.250878
290	A	1792	1264859	1236589	0.001449	48175	1264859	2741	2013047	1965927	0.000720429	96195	2013047	2620	1206578	1174100	0.00148471	58767	1206578	0.490715	0.0787029
291	A	1013	1260297	1230648	0.000823	48022	1260297	549	2005374	1952882	0.000217571	95911	2005374	2090	1201184	1167932	0.00155943	58553	1201184	0.388237	0.0622671
292	C	1286	1255147	1218657	0.001055	47731	1255147	2194	1996152	1937056	0.000609714	95346	1996152	1750	1195279	1156680	0.000763	58172	1195279	0.583599	0.0935999
293	G	3974	1242237	1169465	0.003398	46966	1242237	4596	1979579	1882436	0.00055	94043	1979579	3163	1183067	1120355	0.000803857	57376	1183067	3.54292	0.568228
294	A	3228	1189116	1037802	0.00311	44487	1189116	2889	1918794	1739747	0.000543429	90563	1918794	2306	1142101	1024851	0.000776571	55098	1142101	3.305	0.53007
295	G	22784	1051295	985468	0.02312	36455	1051295	27313	1766467	1662015	0.00356029	78389	1766467	17177	1040794	973982	0.00425771	47459	1040794	4.59395	0.736796
296	A	15	1002343	898791	1.7e-05	34457	1002343	28	1695275	1523025	0.000301429	74947	1695275	19	993437	886914	0.000193714	45229	993437	-1.46829	-0.23549
297	A	0	911508	21243	0	29558	911508	0	1552317	39551	0	66111	1552317	0	901872	28273	0	39788	901872	NA	NA
