# Supplementary material for: Structure and sequence characteristics of 5′-stem-loop 1 modulate the escape from nsp1-mediated repression in SARS-CoV-2 variants
Source: Nucleic Acids Res. 2026 Apr 28;54(8):gkag364. doi: 10.1093/nar/gkag364 (PMC13122180; doi:10.1093/nar/gkag364)
Supplement: gkag364_Supplemental_Files [file gkag364_supplemental_files.zip › Supplementary Table S7.xlsx]

## Sheet: UCCC (wt)
Nucleotide	Sequence	Modified_mutations	Modified_read_depth	Modified_effective_depth	Modified_rate	Modified_off_target_mapped_depth	Modified_low_mapq_mapped_depth	Modified_mapped_depth	Untreated_mutations	Untreated_read_depth	Untreated_effective_depth	Untreated_rate	Untreated_off_target_mapped_depth	Untreated_low_mapq_mapped_depth	Untreated_mapped_depth	Denatured_mutations	Denatured_read_depth	Denatured_effective_depth	Denatured_rate	Denatured_off_target_mapped_depth	Denatured_low_mapq_mapped_depth	Denatured_mapped_depth	Reactivity_profile	Std_err	HQ_profile	HQ_stderr	Norm_profile	Norm_stderr
1	A	0	4117697	4090021	0	0	180509	4117697	0	4228448	4199992	0	0	165232	4228448	0	6937408	6893100	0	0	254584	6937408	nan	nan	nan	nan	nan	nan
2	U	0	4485837	4439411	0	0	202379	4485837	0	4247464	4205861	0	0	169921	4247464	0	6982963	6916539	0	0	262629	6982963	nan	nan	nan	nan	nan	nan
3	U	4771	4846397	4793147	0.000995	0	219116	4846397	1756	4282067	4237830	0.000414	0	171987	4282067	2990	7060904	6990507	0.000428	0	266581	7060904	1.35839	0.04782	1.35839	0.04782	0.169921	0.005982
4	A	32588	5043830	4988630	0.006532	0	226980	5043830	2050	4384432	4339036	0.000472	0	175476	4384432	5659	7196713	7125854	0.000794	0	270912	7196713	7.6308	0.111976	7.6308	0.111976	0.954535	0.014007
5	A	1346	5097247	5047478	0.000267	0	229440	5097247	783	4404048	4360914	0.00018	0	176333	4404048	1087	7223818	7158492	0.000152	0	272119	7223818	0.573722	0.06618	0.573722	0.06618	0.071767	0.008278
6	A	14044	5230940	5185283	0.002708	0	235642	5230940	1398	4440302	4401845	0.000318	0	177767	4440302	2768	7265553	7208519	0.000384	0	273712	7265553	6.22631	0.134303	6.22631	0.134303	0.778848	0.0168
7	G	3876	5494071	5450688	0.000711	0	246838	5494071	3087	4486553	4452703	0.000693	0	179490	4486553	6562	7320946	7270722	0.000903	0	275627	7320946	0.01974	0.018745	0.01974	0.018745	0.002469	0.002345
8	G	11637	5520369	5480986	0.002123	0	248012	5520369	8865	4520046	4490316	0.001974	0	180715	4520046	15811	7351494	7307775	0.002164	0	276686	7351494	0.068825	0.013303	0.068825	0.013303	0.008609	0.001664
9	U	11389	5527099	5479704	0.002078	0	248753	5527099	8538	4524351	4494965	0.001899	0	181009	4524351	20827	7364438	7314211	0.002847	0	277498	7364438	0.062841	0.009954	0.062841	0.009954	0.007861	0.001245
10	U	12099	5532713	5494752	0.002202	0	249498	5532713	1192	4527872	4502078	0.000265	0	181357	4527872	9604	7370875	7330664	0.00131	0	278087	7370875	1.47862	0.022257	1.47862	0.022257	0.18496	0.002784
11	U	2440	5553227	5500206	0.000444	0	250799	5553227	903	4546554	4512646	0.0002	0	182167	4546554	2371	7394179	7339242	0.000323	0	279180	7394179	0.753783	0.037912	0.753783	0.037912	0.094291	0.004742
12	A	64834	5573726	5528264	0.011728	0	252171	5573726	3626	4558160	4528313	0.000801	0	182711	4558160	22670	7410247	7364251	0.003078	0	280062	7410247	3.54959	0.028254	3.54959	0.028254	0.444017	0.003534
13	U	1622	5585483	5530310	0.000293	0	253828	5585483	665	4561437	4523894	0.000147	0	183431	4561437	1740	7415036	7357748	0.000236	0	280735	7415036	0.618624	0.041824	0.618624	0.041824	0.077384	0.005232
14	A	3211	5631243	5582193	0.000575	0	256486	5631243	2375	4579311	4548661	0.000522	0	184442	4579311	9930	7439301	7393238	0.001343	0	282051	7439301	0.039528	0.010996	0.039528	0.010996	0.004945	0.001375
15	C	3319	5639037	5582805	0.000595	0	257001	5639037	4725	4583766	4549943	0.001038	0	184767	4583766	4717	7453306	7403126	0.000637	0	282838	7453306	-0.696792	0.030454	-0.696792	0.030454	-0.087162	0.003809
16	C	5417	5641101	5565263	0.000973	0	257397	5641101	7807	4586312	4557288	0.001713	0	184976	4586312	11853	7457454	7413901	0.001599	0	283115	7457454	-0.462686	0.015282	-0.462686	0.015282	-0.057877	0.001912
17	U	315792	5644159	5311463	0.059455	0	257608	5644159	2791	4589378	4552027	0.000613	0	185329	4589378	9305	7462023	7399912	0.001257	0	283419	7462023	46.7945	0.492436	46.7945	0.492436	5.85352	0.061599
18	U	293423	5675613	5590320	0.052488	0	258947	5675613	5826	4597603	4558343	0.001278	0	185696	4597603	12199	7473546	7401785	0.001648	0	283933	7473546	31.0716	0.287578	31.0716	0.287578	3.88674	0.035973
19	C	94313	5868243	5763994	0.016362	0	268368	5868243	7793	4607848	4566574	0.001707	0	186406	4607848	17882	7487708	7405768	0.002415	0	284882	7487708	6.06969	0.0511	6.06969	0.0511	0.759257	0.006392
20	C	34623	5892907	5811942	0.005957	0	270241	5892907	9493	4612703	4574770	0.002075	0	186936	4612703	18550	7493379	7420788	0.0025	0	285461	7493379	1.55302	0.019148	1.55302	0.019148	0.194267	0.002395
21	C	49330	5909854	5840680	0.008446	0	271659	5909854	11275	4619338	4578047	0.002463	0	187647	4619338	24178	7500864	7430877	0.003254	0	286387	7500864	1.83885	0.01809	1.83885	0.01809	0.230021	0.002263
22	A	22543	5937511	5864744	0.003844	0	274906	5937511	6947	4634106	4588912	0.001514	0	188784	4634106	25836	7516848	7438150	0.003473	0	287988	7516848	0.67079	0.009954	0.67079	0.009954	0.083909	0.001245
23	G	7729	5945529	5875848	0.001315	0	275785	5945529	6903	4639796	4596548	0.001502	0	189096	4639796	25125	7521546	7454574	0.00337	0	288430	7521546	-0.055303	0.006971	-0.055303	0.006971	-0.006918	0.000872
24	G	3752	5947013	5886141	0.000637	0	275993	5947012	4810	4641582	4606444	0.001044	0	189236	4641581	9814	7524179	7469722	0.001314	0	288738	7524177	-0.309597	0.014277	-0.309597	0.014277	-0.038727	0.001786
25	U	4440	5949568	5886345	0.000754	0	277069	5949550	1970	4642972	4610453	0.000427	0	189425	4642959	5275	7529006	7477462	0.000705	0	289451	7528974	0.463529	0.02201	0.463529	0.02201	0.057983	0.002753
26	A	37640	5954499	5845588	0.006439	0	278528	5954424	3690	4645186	4613150	0.0008	0	189708	4645109	13698	7533511	7473819	0.001833	0	290448	7533378	3.0768	0.032721	3.0768	0.032721	0.384877	0.004093
27	A	40817	5964550	5500295	0.007421	0	280570	5964440	2220	4648142	4617204	0.000481	0	190027	4648024	5353	7538160	7476914	0.000716	0	291371	7537983	9.69368	0.142792	9.69368	0.142792	1.21258	0.017862
28	C	455957	5985790	5922767	0.076984	0	282806	5985641	9950	4648557	4617262	0.002155	0	190217	4648422	18005	7541086	7480491	0.002407	0	292008	7540888	31.0889	0.236654	31.0889	0.236654	3.88891	0.029603
29	A	31411	5995501	5941957	0.005286	0	285048	5995335	12305	4654177	4622240	0.002662	0	190825	4654023	40936	7546669	7493237	0.005463	0	293491	7546441	0.480349	0.007399	0.480349	0.007399	0.060087	0.000926
30	A	3584	5997552	5928271	0.000605	0	285952	5997357	3048	4654266	4616551	0.00066	0	190756	4654086	5686	7547029	7483440	0.00076	0	293815	7546764	-0.073271	0.020623	-0.073271	0.020623	-0.009165	0.00258
31	A	3480	6001850	5934140	0.000586	0	287339	6001627	2922	4655449	4620178	0.000632	0	190897	4655250	4604	7550700	7489946	0.000615	0	294825	7550399	-0.074844	0.025001	-0.074844	0.025001	-0.009362	0.003127
32	C	11557	6003308	5943849	0.001944	0	287706	6003065	8054	4655772	4625861	0.001741	0	191008	4655559	14142	7553647	7502772	0.001885	0	295561	7553331	0.107847	0.014101	0.107847	0.014101	0.013491	0.001764
33	C	33718	6004424	5962047	0.005655	0	288537	6004153	14154	4655610	4631126	0.003056	0	191076	4655379	23527	7554063	7516118	0.00313	0	295900	7553727	0.830349	0.013909	0.830349	0.013909	0.103868	0.00174
34	A	11539	6025765	5979852	0.00193	0	305436	6025457	6271	4657248	4629662	0.001355	0	192812	4656990	10578	7562623	7520759	0.001407	0	305479	7562239	0.408899	0.018078	0.408899	0.018078	0.051149	0.002261
35	A	9505	6031206	5983121	0.001589	0	307706	6030887	2469	4657733	4629460	0.000533	0	193089	4657453	4050	7564057	7521238	0.000538	0	306592	7563668	1.95982	0.047554	1.95982	0.047554	0.245153	0.005949
36	C	25495	6035423	5990249	0.004256	0	308804	6035090	5500	4657935	4633153	0.001187	0	193263	4657626	7411	7564597	7527773	0.000984	0	306992	7564193	3.11734	0.048049	3.11734	0.048049	0.389948	0.00601
37	C	14283	6037794	5984889	0.002387	0	309836	6037442	15644	4658232	4634119	0.003376	0	193363	4657898	9249	7565402	7529745	0.001228	0	307364	7564976	-0.80542	0.028587	-0.80542	0.028587	-0.10075	0.003576
38	A	129682	6044964	5959169	0.021762	0	314107	6044580	12291	4661248	4632121	0.002653	0	194451	4660879	24868	7569983	7524613	0.003305	0	310832	7569503	5.78184	0.041606	5.78184	0.041606	0.72325	0.005204
39	A	77355	6047681	5985317	0.012924	0	315062	6047292	1697	4661658	4631566	0.000366	0	194574	4661281	6951	7570449	7526156	0.000924	0	311154	7569965	13.5968	0.170941	13.5968	0.170941	1.70082	0.021383
40	C	25280	6053501	5979632	0.004228	0	316196	6053115	9796	4662310	4628613	0.002116	0	194716	4661929	14557	7571720	7521125	0.001935	0	311700	7571238	1.09083	0.019812	1.09083	0.019812	0.136452	0.002478
41	U	126400	6058867	5908328	0.021394	0	317091	6058468	9651	4663185	4632728	0.002083	0	194795	4662796	25798	7573257	7524074	0.003429	0	311987	7572766	5.63192	0.039696	5.63192	0.039696	0.704496	0.004966
42	U	88247	6070723	5995212	0.01472	0	318972	6070312	1441	4665701	4635657	0.000311	0	194976	4665308	6296	7576918	7530101	0.000836	0	312436	7576415	17.233	0.225338	17.233	0.225338	2.15568	0.028187
43	U	29479	6076192	6033189	0.004886	0	319812	6075777	1285	4667083	4643968	0.000277	0	195135	4666693	3046	7578530	7543276	0.000404	0	312790	7578026	11.4151	0.219342	11.4151	0.219342	1.42791	0.027437
44	C	61149	6079615	6035729	0.010131	0	319905	6079189	4683	4667928	4642062	0.001009	0	195064	4667552	6391	7579578	7532788	0.000848	0	312775	7579079	10.7521	0.143955	10.7521	0.143955	1.34498	0.018007
45	G	9853	6092697	6042960	0.00163	0	320897	6092270	3052	4668604	4634452	0.000659	0	195021	4668218	14950	7580874	7514361	0.00199	0	313016	7580374	0.488532	0.010956	0.488532	0.010956	0.06111	0.00137
46	A	10347	6095841	6049882	0.00171	0	321361	6095427	6728	4669229	4634873	0.001452	0	195126	4668853	27328	7582877	7533277	0.003628	0	313326	7582397	0.071307	0.006743	0.071307	0.006743	0.00892	0.000843
47	U	1509	6097339	6044868	0.00025	0	321118	6096932	1574	4670090	4634823	0.00034	0	194911	4669729	3571	7584231	7518625	0.000475	0	313201	7583756	-0.189429	0.022758	-0.189429	0.022758	-0.023696	0.002847
48	C	20131	6099258	6060361	0.003322	0	320928	6098857	11593	4670960	4642405	0.002497	0	194763	4670612	32734	7585796	7546664	0.004338	0	313031	7585331	0.190097	0.00767	0.190097	0.00767	0.023779	0.000959
49	U	3478	6111132	6066526	0.000573	0	321515	6110733	3286	4677113	4646795	0.000707	0	194803	4676771	4019	7596818	7552705	0.000532	0	313751	7596365	-0.251526	0.029781	-0.251526	0.029781	-0.031463	0.003725
50	C	20902	6135176	6084510	0.003435	0	321668	6134796	8539	4686912	4653397	0.001835	0	194545	4686584	7194	7611966	7560985	0.000951	0	313677	7611536	1.68191	0.038111	1.68191	0.038111	0.21039	0.004767
51	U	33928	6141587	6092049	0.005569	0	321715	6141226	4008	4689159	4656672	0.000861	0	194314	4688856	9301	7615345	7563989	0.00123	0	313671	7614937	3.82918	0.047993	3.82918	0.047993	0.478992	0.006003
52	U	7575	6150389	6082258	0.001245	0	321849	6150056	8281	4692903	4657347	0.001778	0	194274	4692626	5733	7618922	7560242	0.000758	0	313702	7618548	-0.702385	0.033257	-0.702385	0.033257	-0.087861	0.00416
53	G	46934	6162616	6119697	0.007669	0	321874	6162330	5115	4694044	4661735	0.001097	0	194198	4693810	23031	7621066	7578026	0.003039	0	313576	7620754	2.16246	0.019084	2.16246	0.019084	0.270502	0.002387
54	U	6015	6168130	6125663	0.000982	0	321728	6167883	1017	4693154	4662918	0.000218	0	193922	4692958	1909	7621902	7580772	0.000252	0	313432	7621629	3.03322	0.089916	3.03322	0.089916	0.379426	0.011248
55	A	10885	6218020	6174307	0.001763	0	321887	6217841	5426	4694629	4652322	0.001166	0	193633	4694485	19330	7625060	7557070	0.002558	0	312977	7624849	0.233261	0.009207	0.233261	0.009207	0.029179	0.001152
56	G	6743	6219655	6183055	0.001091	0	320636	6219514	12359	4684167	4647155	0.002659	0	192011	4684048	31920	7621663	7582674	0.00421	0	311671	7621498	-0.3727	0.006826	-0.3727	0.006826	-0.046621	0.000854
57	A	4547	6218057	6183829	0.000735	0	319569	6217954	4156	4670135	4641279	0.000895	0	189787	4670044	9831	7616878	7580878	0.001297	0	310333	7616751	-0.123485	0.013674	-0.123485	0.013674	-0.015447	0.00171
58	U	2157	6217506	6180087	0.000349	0	319071	6217409	1784	4663842	4636661	0.000385	0	189144	4663759	4642	7614885	7578378	0.000613	0	309834	7614773	-0.05834	0.019298	-0.05834	0.019298	-0.007298	0.002414
59	C	25162	6216957	6169377	0.004079	0	318638	6216885	14390	4659894	4637030	0.003103	0	188810	4659823	12979	7612476	7575955	0.001713	0	309427	7612385	0.569263	0.021869	0.569263	0.021869	0.071209	0.002736
60	U	40839	6216931	6171774	0.006617	0	318089	6216878	2180	4658915	4629543	0.000471	0	188438	4658865	4252	7611551	7559328	0.000562	0	308920	7611488	10.9268	0.178298	10.9268	0.178298	1.36684	0.022303
61	G	14120	6218382	6179664	0.002285	0	315605	6218354	4677	4651510	4618169	0.001013	0	187501	4651482	28361	7601370	7552777	0.003755	0	307132	7601328	0.338791	0.006769	0.338791	0.006769	0.042379	0.000847
62	C	6183	6217207	6169382	0.001002	0	315261	6217181	16917	4646945	4606250	0.003673	0	187096	4646927	8173	7597954	7535637	0.001085	0	306701	7597927	-2.46216	0.039467	-2.46216	0.039467	-0.307991	0.004937
63	U	2495	6215884	6165181	0.000405	0	314951	6215884	2271	4644903	4593855	0.000494	0	186917	4644903	4325	7596614	7528909	0.000574	0	306489	7596614	-0.156086	0.023036	-0.156086	0.023036	-0.019525	0.002882
64	G	3518	6212264	6161618	0.000571	0	314309	6212264	1719	4632233	4591659	0.000374	0	186099	4632233	6671	7590645	7516701	0.000887	0	305881	7590645	0.2215	0.015117	0.2215	0.015117	0.027707	0.001891
65	A	7053	6211657	6160770	0.001145	0	314166	6211657	3876	4631663	4592098	0.000844	0	186058	4631663	23770	7589977	7523541	0.003159	0	305803	7589977	0.095197	0.006116	0.095197	0.006116	0.011908	0.000765
66	C	6111	6207360	6155989	0.000993	0	313462	6207360	9081	4626279	4589776	0.001979	0	185578	4626279	11037	7586399	7523634	0.001467	0	305403	7586399	-0.672019	0.017781	-0.672019	0.017781	-0.084063	0.002224
67	A	9798	6206515	6110608	0.001603	0	313350	6206515	5002	4625737	4576558	0.001093	0	185495	4625737	20627	7585547	7491528	0.002753	0	305337	7585547	0.185401	0.008233	0.185401	0.008233	0.023192	0.00103
68	G	116506	6202194	6135770	0.018988	0	312606	6202194	7448	4617629	4580310	0.001626	0	184867	4617629	42611	7580392	7510424	0.005674	0	304787	7580392	3.06013	0.018081	3.06013	0.018081	0.382791	0.002262
69	A	13920	6197053	6137757	0.002268	0	312006	6197053	3201	4612851	4565812	0.000701	0	184562	4612851	6018	7577441	7506089	0.000802	0	304551	7577441	1.95429	0.038057	1.95429	0.038057	0.244462	0.004761
70	G	3542	6192595	6149967	0.000576	0	311475	6192595	2532	4598037	4550792	0.000556	0	183618	4598037	3852	7571105	7529445	0.000512	0	304048	7571105	0.038217	0.028729	0.038217	0.028729	0.004781	0.003594
71	A	6066	6186597	6144203	0.000987	0	310695	6186597	4363	4575290	4527911	0.000964	0	182354	4575290	5005	7565304	7521100	0.000665	0	303606	7565304	0.035604	0.029046	0.035604	0.029046	0.004454	0.003633
72	U	9293	6181236	6133884	0.001515	0	310066	6181236	11317	4553597	4506058	0.002512	0	181094	4553597	9161	7558678	7497744	0.001222	0	303127	7558678	-0.815561	0.024727	-0.815561	0.024727	-0.102018	0.003093
73	G	6140	6175461	6119630	0.001003	0	309173	6175461	9372	4538221	4482832	0.002091	0	179957	4538221	32510	7549212	7476192	0.004348	0	302258	7549212	-0.250045	0.005938	-0.250045	0.005938	-0.031278	0.000743
74	U	2762	6171628	6105245	0.000452	0	308644	6171628	2625	4528211	4459768	0.000589	0	179227	4528211	9308	7544336	7458733	0.001248	0	301874	7544336	-0.109139	0.011559	-0.109139	0.011559	-0.013652	0.001446
75	U	2021	6164279	6101765	0.000331	0	307929	6164279	4560	4509536	4456500	0.001023	0	178173	4509536	4773	7534090	7454747	0.00064	0	301167	7534090	-1.08082	0.030615	-1.08082	0.030615	-0.135199	0.00383
76	A	6741	6163400	6100252	0.001105	0	307605	6163400	7132	4508221	4439974	0.001606	0	177777	4508221	19141	7532818	7446510	0.00257	0	300708	7532818	-0.195015	0.009174	-0.195015	0.009174	-0.024394	0.001148
77	G	6041	6153938	6079827	0.000994	0	306858	6153938	8616	4482243	4396566	0.00196	0	176450	4482243	14523	7514767	7416107	0.001958	0	299730	7514767	-0.493333	0.013252	-0.493333	0.013252	-0.061711	0.001658
78	C	163659	6135586	6030211	0.02714	0	305546	6135586	160857	4442625	4355722	0.03693	0	174132	4442625	143065	7494956	7371957	0.019407	0	298552	7494956	-0.504476	0.00602	-0.504476	0.00602	-0.063105	0.000753
79	U	175878	6096426	5877287	0.029925	0	302935	6096426	5030	4397776	4350840	0.001156	0	172262	4397776	15717	7444644	7359854	0.002136	0	296048	7444644	13.4717	0.112792	13.4717	0.112792	1.68518	0.014109
80	U	131128	6062796	5845941	0.022431	0	300359	6062796	2552	4386898	4326262	0.00059	0	171763	4386898	6669	7422723	7326562	0.00091	0	294902	7422723	23.9942	0.301867	23.9942	0.301867	3.00143	0.037761
81	U	154565	6025150	5947697	0.025987	0	298088	6025150	2324	4358944	4325680	0.000537	0	170505	4358944	9472	7381453	7328781	0.001292	0	293100	7381453	19.6915	0.208871	19.6915	0.208871	2.46321	0.026128
82	A	89640	6005411	5901819	0.015189	0	295682	6005411	8674	4357420	4316456	0.00201	0	170370	4357420	20167	7377200	7309886	0.002759	0	292592	7377200	4.77697	0.039126	4.77697	0.039126	0.59755	0.004894
83	A	27916	5971478	5900237	0.004731	0	293021	5971478	1314	4345780	4316800	0.000304	0	169741	4345780	3457	7355722	7308317	0.000473	0	291483	7355722	9.35884	0.170984	9.35884	0.170984	1.1707	0.021388
84	A	4316	5934060	5879442	0.000734	0	289909	5934060	1060	4335366	4315057	0.000246	0	169281	4335366	1854	7336454	7301517	0.000254	0	290520	7336454	1.92357	0.069392	1.92357	0.069392	0.240619	0.00868
85	A	31423	5909018	5746300	0.005468	0	287083	5909018	13224	4332072	4186596	0.003159	0	168985	4332072	26065	7327366	7160562	0.00364	0	289645	7327366	0.634529	0.012009	0.634529	0.012009	0.079373	0.001502
86	U	8	5779964	5645897	1e-06	0	279831	5779964	1	4210016	4130618	0	0	163757	4210016	6	7195720	6966080	1e-06	0	283729	7195720	1.36403	0.852876	1.36403	0.852876	0.170627	0.106686
87	A	0	5678026	17343	0	0	260297	5678026	0	4153754	10943	0	0	159492	4153754	0	6999181	18978	0	0	267626	6999181	nan	nan	nan	nan	nan	nan

## Sheet: CCCC
Nucleotide	Sequence	Modified_mutations	Modified_read_depth	Modified_effective_depth	Modified_rate	Modified_off_target_mapped_depth	Modified_low_mapq_mapped_depth	Modified_mapped_depth	Untreated_mutations	Untreated_read_depth	Untreated_effective_depth	Untreated_rate	Untreated_off_target_mapped_depth	Untreated_low_mapq_mapped_depth	Untreated_mapped_depth	Denatured_mutations	Denatured_read_depth	Denatured_effective_depth	Denatured_rate	Denatured_off_target_mapped_depth	Denatured_low_mapq_mapped_depth	Denatured_mapped_depth	Reactivity_profile	Std_err	HQ_profile	HQ_stderr	Norm_profile	Norm_stderr
1	A	0	4067618	4039543	0	0	175860	4067618	0	4891405	4858008	0	0	186324	4891405	0	8044216	7991225	0	0	289111	8044216	nan	nan	nan	nan	nan	nan
2	U	0	4432805	4384282	0	0	196488	4432805	0	4911553	4861512	0	0	191517	4911553	0	8094720	8012906	0	0	298005	8094720	nan	nan	nan	nan	nan	nan
3	U	4224	4874990	4818825	0.000877	0	215876	4874990	1989	4962229	4909422	0.000405	0	194178	4962229	3365	8206749	8120403	0.000414	0	302989	8206749	1.13764	0.043869	1.13764	0.043869	0.142307	0.005488
4	A	33556	5050509	4992834	0.006721	0	222621	5050509	2285	5064181	5010992	0.000456	0	197488	5064181	6446	8328552	8242549	0.000782	0	306845	8328552	8.01089	0.11093	8.01089	0.11093	1.00208	0.013876
5	A	1194	5098044	5047884	0.000237	0	225003	5098044	981	5085660	5036775	0.000195	0	198514	5085660	1329	8356838	8280828	0.00016	0	308057	8356838	0.260246	0.058064	0.260246	0.058064	0.032554	0.007263
6	A	12107	5217642	5171980	0.002341	0	230565	5217642	1686	5123582	5080219	0.000332	0	199898	5123582	3203	8397156	8331011	0.000384	0	309611	8397156	5.22543	0.109676	5.22543	0.109676	0.653649	0.013719
7	G	3867	5452153	5409445	0.000715	0	240597	5452153	3715	5168894	5130777	0.000724	0	201516	5168894	8540	8445638	8387933	0.001018	0	311390	8445638	-0.009037	0.016237	-0.009037	0.016237	-0.00113	0.002031
8	G	11151	5468976	5430606	0.002053	0	241420	5468976	9322	5197130	5163713	0.001805	0	202546	5197130	16441	8469694	8419029	0.001953	0	312273	8469694	0.127031	0.013849	0.127031	0.013849	0.01589	0.001732
9	U	11690	5474504	5427814	0.002154	0	242046	5474504	10392	5201872	5168113	0.002011	0	202882	5201872	25099	8483222	8422895	0.00298	0	313149	8483222	0.047965	0.009413	0.047965	0.009413	0.006	0.001177
10	U	11753	5478985	5442188	0.00216	0	242689	5478985	1526	5205970	5176268	0.000295	0	203265	5205970	12486	8490191	8442263	0.001479	0	313731	8490191	1.26086	0.018297	1.26086	0.018297	0.157721	0.002289
11	U	2617	5494798	5443233	0.000481	0	243742	5494798	916	5223540	5184818	0.000177	0	204104	5223540	2648	8510193	8445631	0.000314	0	314722	8510193	0.969942	0.040005	0.969942	0.040005	0.12133	0.005004
12	A	63600	5511972	5472353	0.011622	0	245050	5511972	4265	5234978	5200882	0.00082	0	204720	5234978	25787	8525224	8470933	0.003044	0	315627	8525224	3.54842	0.027101	3.54842	0.027101	0.443871	0.00339
13	U	1789	5524241	5476388	0.000327	0	246739	5524241	709	5238949	5196666	0.000136	0	205624	5238949	2013	8530528	8463443	0.000238	0	316391	8530528	0.79985	0.042853	0.79985	0.042853	0.100053	0.00536
14	A	3482	5574789	5522142	0.000631	0	249854	5574789	2522	5257944	5215261	0.000484	0	206830	5257944	14118	8557970	8495376	0.001662	0	317938	8557970	0.088439	0.008688	0.088439	0.008688	0.011063	0.001087
15	C	3308	5584884	5525455	0.000599	0	250499	5584884	3384	5266815	5220496	0.000648	0	207431	5266815	6989	8576360	8508643	0.000821	0	318864	8576360	-0.0603	0.018578	-0.0603	0.018578	-0.007543	0.002324
16	C	3994	5587818	5528275	0.000722	0	250701	5587818	5776	5270756	5228558	0.001105	0	207779	5270756	9051	8581418	8519335	0.001062	0	319149	8581418	-0.359782	0.017812	-0.359782	0.017812	-0.045005	0.002228
17	U	195541	5594312	5530644	0.035356	0	251054	5594312	20186	5278083	5241992	0.003851	0	208183	5278083	43153	8589824	8526192	0.005061	0	319481	8589824	6.22479	0.034295	6.22479	0.034295	0.778658	0.00429
18	C	78939	5617624	5522602	0.014294	0	252535	5617624	7866	5292127	5243297	0.0015	0	208863	5292127	13350	8604178	8508701	0.001569	0	320108	8604178	8.15408	0.07841	8.15408	0.07841	1.01999	0.009808
19	C	90616	5622383	5532951	0.016378	0	253190	5622383	8687	5294917	5243733	0.001657	0	209375	5294917	17346	8607254	8505320	0.002039	0	320551	8607254	7.21813	0.061573	7.21813	0.061573	0.902915	0.007702
20	C	32513	5631930	5550926	0.005857	0	254048	5631930	12019	5300380	5251110	0.002289	0	209900	5300380	21395	8612680	8514950	0.002513	0	321054	8612680	1.42017	0.018178	1.42017	0.018178	0.177649	0.002274
21	C	41395	5641514	5572786	0.007428	0	255336	5641514	13176	5307858	5254981	0.002507	0	210606	5307858	28711	8620118	8527723	0.003367	0	321813	8620118	1.46155	0.0153	1.46155	0.0153	0.182825	0.001914
22	A	19409	5663233	5585844	0.003475	0	257766	5663233	7558	5322731	5259614	0.001437	0	211784	5322731	27256	8635644	8530104	0.003195	0	323151	8635644	0.63772	0.01013	0.63772	0.01013	0.079772	0.001267
23	G	6870	5669011	5592218	0.001228	0	258668	5669011	7676	5327339	5266655	0.001457	0	212205	5327339	26241	8640107	8547512	0.00307	0	323634	8640107	-0.074586	0.007272	-0.074586	0.007272	-0.00933	0.00091
24	G	3204	5670165	5602803	0.000572	0	258918	5670165	5034	5329070	5279311	0.000954	0	212347	5329069	9859	8643274	8566598	0.001151	0	323948	8643271	-0.331643	0.014986	-0.331643	0.014986	-0.041485	0.001875
25	U	4109	5672389	5610880	0.000732	0	260285	5672381	2115	5330696	5291908	0.0004	0	212560	5330671	5733	8648735	8585567	0.000668	0	324880	8648704	0.498182	0.022481	0.498182	0.022481	0.062318	0.002812
26	A	32692	5675764	5582258	0.005856	0	261882	5675683	3943	5332558	5296263	0.000744	0	212860	5332449	14183	8653624	8586406	0.001652	0	326052	8653484	3.09477	0.033336	3.09477	0.033336	0.387124	0.00417
27	A	30797	5684263	5274588	0.005839	0	263978	5684139	2424	5335585	5301397	0.000457	0	213254	5335426	5098	8659150	8591086	0.000593	0	327279	8658940	9.06886	0.139718	9.06886	0.139718	1.13442	0.017477
28	C	401458	5706305	5646362	0.0711	0	266212	5706117	11375	5336500	5301627	0.002146	0	213507	5336329	20092	8663157	8595059	0.002338	0	328019	8662917	29.4978	0.213741	29.4978	0.213741	3.68988	0.026737
29	A	27240	5714847	5663077	0.00481	0	268748	5714668	12971	5342568	5307108	0.002444	0	214408	5342377	43099	8670228	8609115	0.005006	0	329969	8669961	0.472618	0.00758	0.472618	0.00758	0.05912	0.000948
30	A	3036	5716298	5650919	0.000537	0	269768	5716092	3019	5342914	5301211	0.000569	0	214397	5342701	5717	8670878	8597963	0.000665	0	330438	8670562	-0.048479	0.021411	-0.048479	0.021411	-0.006064	0.002678
31	A	3213	5719795	5656403	0.000568	0	270917	5719567	3227	5344097	5305417	0.000608	0	214540	5343849	5335	8674778	8606105	0.00062	0	331512	8674432	-0.064876	0.023674	-0.064876	0.023674	-0.008115	0.002961
32	C	11104	5721166	5665623	0.00196	0	271326	5720922	8661	5344402	5311457	0.001631	0	214556	5344140	15130	8678006	8620887	0.001755	0	332350	8677630	0.187611	0.014639	0.187611	0.014639	0.023468	0.001831
33	C	29634	5721908	5681700	0.005216	0	272250	5721648	14726	5344231	5317020	0.00277	0	214708	5343948	24423	8678507	8635453	0.002828	0	332809	8678091	0.864887	0.014509	0.864887	0.014509	0.108189	0.001815
34	A	10823	5738144	5694162	0.001901	0	291911	5737844	7406	5345830	5314822	0.001393	0	216981	5345506	12537	8686458	8637945	0.001451	0	345056	8685978	0.349498	0.017108	0.349498	0.017108	0.043719	0.00214
35	A	8560	5742482	5697047	0.001503	0	294282	5742174	2695	5346116	5314248	0.000507	0	217348	5345768	4747	8687610	8637407	0.00055	0	346408	8687121	1.81119	0.043361	1.81119	0.043361	0.226562	0.005424
36	C	22587	5746545	5703592	0.00396	0	295635	5746217	5747	5346270	5318236	0.001081	0	217549	5345890	8191	8688227	8644385	0.000948	0	346970	8687707	3.0389	0.04612	3.0389	0.04612	0.380136	0.005769
37	C	12533	5748328	5698137	0.002199	0	297124	5747978	15923	5346607	5319030	0.002994	0	217760	5346205	9486	8688914	8646479	0.001097	0	347695	8688344	-0.723821	0.029044	-0.723821	0.029044	-0.090543	0.003633
38	A	118548	5753852	5675947	0.020886	0	301874	5753453	11611	5349267	5315769	0.002184	0	219269	5348833	25490	8693157	8639683	0.00295	0	352393	8692515	6.33885	0.045236	6.33885	0.045236	0.792926	0.005659
39	A	66432	5756117	5696677	0.011662	0	303109	5755703	2123	5349644	5314304	0.000399	0	219443	5349200	7221	8693547	8639956	0.000836	0	352816	8692899	13.4751	0.167881	13.4751	0.167881	1.6856	0.021
40	C	22110	5761993	5691367	0.003885	0	304438	5761569	10951	5350430	5310870	0.002062	0	219689	5349983	15642	8694869	8635061	0.001811	0	353537	8694215	1.00628	0.019776	1.00628	0.019776	0.125876	0.002474
41	U	118749	5767274	5627918	0.0211	0	305484	5766843	11639	5351732	5315921	0.002189	0	219933	5351277	30198	8696772	8639330	0.003495	0	354036	8696101	5.4101	0.036191	5.4101	0.036191	0.676749	0.004527
42	U	77909	5780091	5707595	0.01365	0	307702	5779647	1550	5355087	5320430	0.000291	0	220285	5354631	6753	8701252	8647274	0.000781	0	354726	8700582	17.106	0.217583	17.106	0.217583	2.13978	0.027217
43	U	27050	5786735	5744462	0.004709	0	309068	5786288	1376	5356803	5330475	0.000258	0	220554	5356355	3409	8702947	8662064	0.000394	0	355338	8702275	11.3091	0.207658	11.3091	0.207658	1.41465	0.025976
44	C	60246	5790057	5749389	0.010479	0	309351	5789633	5503	5357639	5327970	0.001033	0	220545	5357208	7093	8703880	8649715	0.00082	0	355485	8703228	11.5189	0.147327	11.5189	0.147327	1.4409	0.018429
45	G	7171	5799793	5750802	0.001247	0	310834	5799369	4695	5358314	5315773	0.000883	0	220604	5357884	17008	8704965	8622411	0.001973	0	355894	8704312	0.1844	0.010021	0.1844	0.010021	0.023067	0.001254
46	A	10236	5802198	5757249	0.001778	0	311291	5801783	10738	5359056	5319970	0.002018	0	220772	5358645	37065	8706885	8649029	0.004285	0	356232	8706260	-0.05612	0.006129	-0.05612	0.006129	-0.00702	0.000767
47	U	1420	5803565	5753779	0.000247	0	311080	5803163	1632	5360292	5320357	0.000307	0	220587	5359898	3177	8708380	8632942	0.000368	0	356192	8707759	-0.162909	0.0274	-0.162909	0.0274	-0.020378	0.003427
48	C	17804	5805359	5767715	0.003087	0	310895	5804965	12256	5361676	5329933	0.002299	0	220492	5361291	32350	8711123	8662763	0.003734	0	356104	8710515	0.210844	0.008408	0.210844	0.008408	0.026374	0.001052
49	U	3464	5816606	5773593	0.0006	0	311643	5816231	3893	5369746	5336137	0.00073	0	220667	5369365	4525	8723019	8669139	0.000522	0	357081	8722430	-0.248255	0.029948	-0.248255	0.029948	-0.031054	0.003746
50	C	19302	5835266	5785974	0.003336	0	311639	5834895	9720	5379502	5340902	0.00182	0	220494	5379128	8136	8736956	8675215	0.000938	0	357086	8736384	1.61656	0.036934	1.61656	0.036934	0.202215	0.00462
51	U	30732	5841856	5792181	0.005306	0	311659	5841497	4249	5382854	5344224	0.000795	0	220355	5382498	9861	8741282	8677857	0.001136	0	357184	8740732	3.9695	0.049219	3.9695	0.049219	0.496545	0.006157
52	U	6440	5851821	5780444	0.001114	0	311803	5851493	6752	5388893	5347434	0.001263	0	220370	5388580	5221	8746770	8673075	0.000602	0	357330	8746280	-0.246787	0.034571	-0.246787	0.034571	-0.030871	0.004324
53	G	50284	5862556	5818466	0.008642	0	311783	5862287	5979	5390662	5353073	0.001117	0	220283	5390403	28308	8749233	8695632	0.003255	0	357260	8748833	2.31159	0.018671	2.31159	0.018671	0.289156	0.002336
54	U	7282	5865888	5823170	0.001251	0	311639	5865647	1163	5390300	5354522	0.000217	0	220050	5390078	2228	8750033	8699247	0.000256	0	357176	8749684	4.03462	0.105823	4.03462	0.105823	0.50469	0.013237
55	A	10762	5906474	5862815	0.001836	0	311644	5906300	6017	5392238	5346321	0.001125	0	219839	5392074	20909	8752947	8674784	0.00241	0	356840	8752666	0.294646	0.00971	0.294646	0.00971	0.036857	0.001215
56	G	5976	5907154	5870925	0.001018	0	310417	5907022	12916	5384606	5346596	0.002416	0	218511	5384470	33451	8750411	8703427	0.003843	0	355783	8750181	-0.363697	0.006803	-0.363697	0.006803	-0.045495	0.000851
57	A	5344	5905626	5870771	0.00091	0	309254	5905520	6575	5373866	5341955	0.001231	0	216928	5373768	20608	8746751	8705025	0.002367	0	354777	8746570	-0.135404	0.008347	-0.135404	0.008347	-0.016938	0.001044
58	U	2113	5904937	5865731	0.00036	0	308770	5904843	2301	5368998	5337286	0.000431	0	216404	5368909	5686	8745433	8700983	0.000653	0	354300	8745261	-0.108479	0.018304	-0.108479	0.018304	-0.01357	0.00229
59	C	27006	5904248	5847331	0.004619	0	308360	5904162	18543	5365981	5339170	0.003473	0	216105	5365913	16652	8743759	8702792	0.001913	0	353977	8743622	0.598673	0.02037	0.598673	0.02037	0.074888	0.002548
60	U	37111	5904322	5863279	0.006329	0	307441	5904269	3166	5365078	5334471	0.000593	0	215761	5365026	4976	8742860	8695978	0.000572	0	353226	8742759	10.024	0.154368	10.024	0.154368	1.2539	0.01931
61	G	12617	5925591	5880537	0.002146	0	304367	5925564	4708	5359033	5321985	0.000885	0	214890	5359014	14438	8734107	8669306	0.001665	0	351233	8734057	0.75712	0.015205	0.75712	0.015205	0.094708	0.001902
62	A	5766	5928299	5871038	0.000982	0	304121	5928290	4148	5358977	5295538	0.000783	0	214792	5358964	8161	8734166	8651747	0.000943	0	351138	8734143	0.210763	0.018965	0.210763	0.018965	0.026364	0.002372
63	C	8615	5924712	5867148	0.001468	0	303162	5924712	8043	5343291	5284959	0.001522	0	213671	5343291	9875	8729508	8647838	0.001142	0	350415	8729508	-0.04687	0.020322	-0.04687	0.020322	-0.005863	0.002542
64	G	4393	5920875	5863533	0.000749	0	302268	5920875	3932	5332705	5286939	0.000744	0	213031	5332705	6805	8723474	8648138	0.000787	0	349713	8723474	0.006974	0.020822	0.006974	0.020822	0.000872	0.002605
65	A	5991	5920438	5854706	0.001023	0	302195	5920438	4345	5332356	5276350	0.000823	0	212965	5332356	9244	8722834	8628926	0.001071	0	349639	8722834	0.1865	0.017089	0.1865	0.017089	0.023329	0.002138
66	U	8512	5914780	5853985	0.001454	0	301250	5914780	1855	5323442	5273984	0.000352	0	212274	5323442	10832	8717080	8628725	0.001255	0	348979	8717080	0.878108	0.016466	0.878108	0.016466	0.109842	0.00206
67	A	13212	5913822	5830894	0.002266	0	301015	5913822	4570	5322901	5262962	0.000868	0	212214	5322901	20992	8715996	8619629	0.002435	0	348831	8715996	0.573846	0.010441	0.573846	0.010441	0.071782	0.001306
68	G	92060	5907147	5850450	0.015736	0	299750	5907147	5864	5312822	5273429	0.001112	0	211546	5312822	37631	8708067	8652507	0.004349	0	347874	8708067	3.3624	0.021302	3.3624	0.021302	0.420602	0.002665
69	A	13629	5898989	5851995	0.002329	0	298684	5898989	3666	5305513	5263387	0.000697	0	211118	5305513	6832	8702102	8649900	0.00079	0	347341	8702102	2.06681	0.03841	2.06681	0.03841	0.258537	0.004805
70	G	5192	5893951	5848434	0.000888	0	298043	5893951	2726	5294009	5252098	0.000519	0	210366	5294009	4881	8694744	8647285	0.000564	0	346789	8694744	0.653247	0.029564	0.653247	0.029564	0.081715	0.003698
71	A	6042	5888045	5811284	0.00104	0	297446	5888045	4224	5278891	5204673	0.000812	0	209498	5278891	4920	8689320	8597304	0.000572	0	346371	8689320	0.398627	0.032477	0.398627	0.032477	0.049864	0.004063
72	U	32980	5878551	5823799	0.005663	0	296358	5878551	15029	5247360	5201096	0.00289	0	207407	5247360	39811	8677044	8604633	0.004627	0	345405	8677044	0.599432	0.008967	0.599432	0.008967	0.074983	0.001122
73	A	20330	5876358	5800995	0.003505	0	295911	5876358	8313	5245001	5149447	0.001614	0	207054	5245001	24713	8673352	8556273	0.002888	0	344928	8673352	0.654444	0.011284	0.654444	0.011284	0.081864	0.001412
74	U	4567	5863124	5798925	0.000788	0	294456	5863124	3497	5210708	5147275	0.000679	0	204939	5210708	8017	8653854	8551974	0.000937	0	343379	8653854	0.115389	0.017504	0.115389	0.017504	0.014434	0.00219
75	U	11129	5862144	5781029	0.001925	0	294284	5862144	19396	5209350	5120006	0.003788	0	204809	5209350	19466	8652375	8516327	0.002286	0	343234	8652375	-0.81514	0.015476	-0.81514	0.015476	-0.101966	0.001936
76	G	10617	5849224	5775262	0.001838	0	293025	5849224	7467	5186477	5120537	0.001458	0	203424	5186477	28294	8632312	8521098	0.00332	0	341818	8632312	0.114476	0.007427	0.114476	0.007427	0.01432	0.000929
77	U	4424	5840485	5735590	0.000771	0	292272	5840485	3303	5180078	5101606	0.000647	0	202994	5180078	6571	8620567	8491157	0.000774	0	341101	8620567	0.160081	0.020985	0.160081	0.020985	0.020025	0.002625
78	C	127378	5819295	5718306	0.022275	0	290625	5819295	82311	5160503	5068018	0.016241	0	201753	5160503	65373	8591334	8468262	0.00772	0	339278	8591334	0.781658	0.011335	0.781658	0.011335	0.097777	0.001418
79	U	153004	5792406	5698766	0.026849	0	288829	5792406	9967	5114947	5076213	0.001963	0	199766	5114947	24868	8546938	8484325	0.002931	0	337059	8546938	8.49018	0.059094	8.49018	0.059094	1.06204	0.007392
80	U	175080	5777435	5567225	0.031448	0	287706	5777435	2968	5109881	5052540	0.000587	0	199518	5109881	7110	8538511	8444093	0.000842	0	336551	8538511	36.6515	0.443923	36.6515	0.443923	4.58474	0.05553
81	U	163895	5747643	5677796	0.028866	0	285752	5747643	3172	5088903	5050495	0.000628	0	198560	5088903	13204	8506782	8445815	0.001563	0	335123	8506782	18.0621	0.163825	18.0621	0.163825	2.25939	0.020493
82	A	72217	5735288	5641957	0.0128	0	284395	5735288	5906	5087259	5032148	0.001174	0	198412	5087259	16286	8502907	8410015	0.001937	0	334796	8502907	6.00379	0.05367	6.00379	0.05367	0.751013	0.006714
83	A	11083	5694018	5608531	0.001976	0	281560	5694018	1263	5066560	5030465	0.000251	0	197400	5066560	2658	8463064	8402880	0.000316	0	332605	8463064	5.45342	0.123324	5.45342	0.123324	0.682168	0.015427
84	A	5605	5644060	5564817	0.001007	0	277849	5644060	1061	5054181	5026555	0.000211	0	196659	5054181	1947	8439354	8390382	0.000232	0	330975	8439354	3.43089	0.10093	3.43089	0.10093	0.429169	0.012625
85	A	31181	5595228	5471413	0.005699	0	274121	5595228	14891	5048472	4900055	0.003039	0	196294	5048472	28679	8423967	8248182	0.003477	0	329887	8423967	0.76501	0.012564	0.76501	0.012564	0.095695	0.001572
86	U	4	5503421	5398006	1e-06	0	268704	5503421	3	4928339	4847077	1e-06	0	191342	4928339	4	8290928	8067724	0	0	324081	8290928	0.246236	1.04549	0.246236	1.04549	0.030802	0.13078
87	A	0	5428764	15338	0	0	255517	5428764	0	4874343	13251	0	0	186683	4874343	0	8107962	22898	0	0	308200	8107962	nan	nan	nan	nan	nan	nan

## Sheet: CCCU
Nucleotide	Sequence	Modified_mutations	Modified_read_depth	Modified_effective_depth	Modified_rate	Modified_off_target_mapped_depth	Modified_low_mapq_mapped_depth	Modified_mapped_depth	Untreated_mutations	Untreated_read_depth	Untreated_effective_depth	Untreated_rate	Untreated_off_target_mapped_depth	Untreated_low_mapq_mapped_depth	Untreated_mapped_depth	Denatured_mutations	Denatured_read_depth	Denatured_effective_depth	Denatured_rate	Denatured_off_target_mapped_depth	Denatured_low_mapq_mapped_depth	Denatured_mapped_depth	Reactivity_profile	Std_err	HQ_profile	HQ_stderr	Norm_profile	Norm_stderr
1	A	0	4433733	4404772	0	0	190582	4433733	0	5098504	5065341	0	0	186208	5098504	0	9753046	9692930	0	0	330880	9753046	nan	nan	nan	nan	nan	nan
2	U	0	4810113	4760594	0	0	212827	4810113	0	5121475	5072528	0	0	191459	5121475	0	9815199	9723693	0	0	341201	9815199	nan	nan	nan	nan	nan	nan
3	U	5050	5343229	5285826	0.000955	0	235583	5343229	2403	5194014	5142193	0.000467	0	195070	5194014	4089	9977304	9880779	0.000414	0	348074	9977304	1.1794	0.043889	1.1794	0.043889	0.147531	0.00549
4	A	36523	5494432	5435938	0.006719	0	241933	5494432	2471	5279894	5227613	0.000473	0	197835	5279894	7736	10086856	9990768	0.000774	0	351610	10086856	8.06664	0.103071	8.06664	0.103071	1.00906	0.012893
5	A	1444	5542258	5491261	0.000263	0	244282	5542258	913	5304070	5255846	0.000174	0	198878	5304070	1527	10122312	10036502	0.000152	0	352978	10122312	0.586626	0.061008	0.586626	0.061008	0.073381	0.007631
6	A	20144	5654548	5608244	0.003592	0	249942	5654548	1962	5334595	5292181	0.000371	0	199951	5334595	4362	10161860	10087273	0.000432	0	354509	10161860	7.44895	0.128531	7.44895	0.128531	0.931788	0.016078
7	G	4409	5866807	5824281	0.000757	0	259005	5866807	4163	5368098	5331535	0.000781	0	201317	5368098	10934	10205016	10141078	0.001078	0	356101	10205016	-0.022095	0.015422	-0.022095	0.015422	-0.002764	0.001929
8	G	11191	5879226	5840429	0.001916	0	259747	5879226	8906	5379492	5347281	0.001666	0	201856	5379492	18601	10223040	10166440	0.00183	0	356800	10223040	0.13697	0.013858	0.13697	0.013858	0.017134	0.001733
9	U	12763	5885588	5835994	0.002187	0	260507	5885588	10164	5383757	5350601	0.0019	0	202164	5383757	29474	10239975	10172010	0.002898	0	357824	10239975	0.099168	0.009341	0.099168	0.009341	0.012405	0.001168
10	U	13412	5890534	5850750	0.002292	0	261269	5890534	1393	5387362	5357649	0.00026	0	202532	5387362	13115	10248254	10192940	0.001287	0	358531	10248254	1.57954	0.021359	1.57954	0.021359	0.197584	0.002672
11	U	2674	5907451	5852614	0.000457	0	262621	5907451	959	5402971	5364048	0.000179	0	203305	5402971	2870	10271170	10197288	0.000281	0	359709	10271170	0.988131	0.041791	0.988131	0.041791	0.123605	0.005228
12	A	64710	5925776	5880090	0.011005	0	264194	5925776	4312	5413283	5379645	0.000802	0	204001	5413283	28949	10288580	10227323	0.002831	0	360991	10288580	3.60473	0.026477	3.60473	0.026477	0.450916	0.003312
13	U	1472	5938861	5884000	0.00025	0	265875	5938861	705	5417108	5375670	0.000131	0	204659	5417108	2121	10295539	10219192	0.000208	0	361768	10295539	0.573467	0.041333	0.573467	0.041333	0.071735	0.00517
14	A	4319	5994896	5941773	0.000727	0	269108	5994896	2767	5438509	5400164	0.000512	0	206098	5438509	14621	10329937	10267292	0.001424	0	363788	10329937	0.150625	0.010424	0.150625	0.010424	0.018842	0.001304
15	C	3953	6004735	5927342	0.000667	0	269719	6004735	4019	5445034	5401937	0.000744	0	206498	5445034	8063	10350882	10280313	0.000784	0	364780	10350882	-0.098281	0.020199	-0.098281	0.020199	-0.012294	0.002527
16	C	4636	6007718	5929110	0.000782	0	269938	6007718	4730	5447910	5409728	0.000874	0	206766	5447910	9478	10356598	10296407	0.000921	0	365121	10356598	-0.100428	0.01864	-0.100428	0.01864	-0.012563	0.002332
17	U	298151	6013506	5900483	0.05053	0	270614	6013506	11425	5453050	5416745	0.002109	0	207122	5453050	32905	10364458	10291017	0.003197	0	365630	10364458	15.1436	0.088573	15.1436	0.088573	1.8943	0.01108
18	C	412745	6042975	5923130	0.069684	0	272480	6042975	8587	5467791	5421359	0.001584	0	207891	5467791	17536	10382900	10277760	0.001706	0	366484	10382900	39.9129	0.308197	39.9129	0.308197	4.9927	0.038552
19	C	166602	6060150	5961861	0.027945	0	273959	6060150	7284	5472796	5423081	0.001343	0	208620	5472796	14849	10388602	10274496	0.001445	0	367075	10388602	18.4064	0.158678	18.4064	0.158678	2.30246	0.019849
20	C	54262	6071674	5979942	0.009074	0	274933	6071674	11908	5478662	5428637	0.002194	0	209143	5478662	24588	10395317	10284871	0.002391	0	367718	10395317	2.87801	0.025943	2.87801	0.025943	0.36001	0.003245
21	U	27343	6088379	5993992	0.004562	0	276867	6088379	6337	5491172	5436664	0.001166	0	210475	5491172	18831	10409434	10283202	0.001831	0	369301	10409434	1.85455	0.021761	1.85455	0.021761	0.231986	0.002722
22	A	37983	6124013	6045437	0.006283	0	279874	6124013	5123	5504646	5442466	0.000941	0	211684	5504646	25840	10424251	10299057	0.002509	0	370686	10424251	2.12901	0.019183	2.12901	0.019183	0.266318	0.0024
23	G	7598	6132056	6056303	0.001255	0	281082	6132056	7167	5508045	5449078	0.001315	0	212065	5508045	33032	10428522	10320001	0.003201	0	371336	10428522	-0.018967	0.006617	-0.018967	0.006617	-0.002373	0.000828
24	G	4244	6133301	6069999	0.000699	0	281293	6133299	3955	5509081	5462104	0.000724	0	212185	5509081	16586	10430306	10347813	0.001603	0	371629	10430306	-0.015537	0.009821	-0.015537	0.009821	-0.001944	0.001229
25	U	4013	6135789	6075862	0.00066	0	282368	6135778	2080	5510107	5472462	0.00038	0	212405	5510091	5752	10434685	10365701	0.000555	0	372473	10434661	0.505305	0.02496	0.505305	0.02496	0.063209	0.003122
26	A	35097	6139066	6047153	0.005804	0	283898	6138965	4201	5511012	5476523	0.000767	0	212794	5510907	16469	10438900	10366101	0.001589	0	373772	10438732	3.17032	0.032342	3.17032	0.032342	0.396574	0.004046
27	A	29554	6146749	5744529	0.005145	0	286001	6146612	2234	5512834	5480044	0.000408	0	213227	5512703	6191	10444266	10369779	0.000597	0	375254	10444033	7.93446	0.113535	7.93446	0.113535	0.992521	0.014202
28	C	394388	6167038	6108888	0.06456	0	288415	6166865	11576	5513367	5480730	0.002112	0	213498	5513220	22311	10448028	10374935	0.00215	0	376067	10447779	29.039	0.200411	29.039	0.200411	3.63249	0.025069
29	A	29054	6173706	6124072	0.004744	0	290433	6173532	12610	5517760	5484436	0.002299	0	214399	5517580	47651	10454428	10389091	0.004587	0	377978	10454136	0.533069	0.007919	0.533069	0.007919	0.066682	0.000991
30	A	3448	6175468	6110826	0.000564	0	291372	6175253	2661	5518031	5479173	0.000486	0	214391	5517820	6633	10455096	10377374	0.000639	0	378419	10454743	0.12295	0.021101	0.12295	0.021101	0.01538	0.00264
31	A	3344	6179188	6116728	0.000547	0	292556	6178940	2960	5519095	5483362	0.00054	0	214728	5518862	5660	10458972	10386248	0.000545	0	379647	10458571	0.01263	0.025149	0.01263	0.025149	0.00158	0.003146
32	C	11288	6180775	6126040	0.001843	0	292994	6180515	6699	5519518	5489535	0.00122	0	214916	5519275	14545	10462556	10402008	0.001398	0	380571	10462136	0.445047	0.016768	0.445047	0.016768	0.055671	0.002098
33	C	32444	6181659	6142569	0.005282	0	293708	6181395	10248	5519598	5493707	0.001865	0	215089	5519326	24672	10463050	10416051	0.002369	0	381029	10462587	1.44235	0.017266	1.44235	0.017266	0.180423	0.00216
34	A	12012	6197773	6154173	0.001952	0	309424	6197480	7598	5521574	5491601	0.001384	0	217457	5521271	14244	10472047	10418492	0.001367	0	392578	10471534	0.415656	0.017793	0.415656	0.017793	0.051994	0.002226
35	A	9144	6202186	6158176	0.001485	0	311775	6201884	3030	5521935	5492025	0.000552	0	217907	5521618	5474	10473217	10419610	0.000525	0	393926	10472688	1.77622	0.042591	1.77622	0.042591	0.222187	0.005328
36	C	24396	6206226	6165689	0.003957	0	313066	6205916	5589	5522182	5496357	0.001017	0	218161	5521850	9211	10473933	10428094	0.000883	0	394550	10473383	3.32834	0.047564	3.32834	0.047564	0.416342	0.00595
37	C	13533	6208257	6163279	0.002196	0	314219	6207932	7985	5522677	5497903	0.001452	0	218479	5522316	9372	10474786	10431266	0.000898	0	395091	10474201	0.827394	0.029011	0.827394	0.029011	0.103499	0.003629
38	A	118860	6214325	6145462	0.019341	0	318414	6213982	7536	5526034	5493324	0.001372	0	221310	5525645	26456	10479809	10421578	0.002539	0	400238	10479172	7.07847	0.049204	7.07847	0.049204	0.885445	0.006155
39	A	55221	6216692	6162625	0.008961	0	319323	6216339	2539	5526463	5493540	0.000462	0	221454	5526079	8682	10480142	10422963	0.000833	0	400610	10479494	10.2026	0.119191	10.2026	0.119191	1.27624	0.01491
40	C	21029	6221948	6158354	0.003415	0	320224	6221600	11869	5527361	5490633	0.002162	0	221775	5526980	18335	10481673	10416796	0.00176	0	401305	10481026	0.711893	0.018267	0.711893	0.018267	0.089051	0.002285
41	U	99365	6226218	6112343	0.016256	0	320933	6225860	13606	5528274	5496679	0.002475	0	221981	5527886	37563	10483678	10423368	0.003604	0	401765	10483026	3.82413	0.025076	3.82413	0.025076	0.47836	0.003137
42	U	60121	6239719	6175709	0.009735	0	323276	6239355	1616	5531271	5499094	0.000294	0	222518	5530865	7296	10488704	10430357	0.000699	0	402848	10488057	13.4971	0.168225	13.4971	0.168225	1.68836	0.021043
43	U	21293	6247047	6207129	0.00343	0	324680	6246688	1078	5532686	5508242	0.000196	0	222924	5532284	3693	10490918	10447027	0.000353	0	403636	10490287	9.15057	0.16547	9.15057	0.16547	1.14464	0.020699
44	C	56575	6250639	6211425	0.009108	0	324708	6250276	6822	5533472	5505675	0.001239	0	222881	5533072	10203	10492257	10431677	0.000978	0	403637	10491649	8.0455	0.090068	8.0455	0.090068	1.00641	0.011267
45	G	7196	6255784	6210985	0.001159	0	325383	6255421	4504	5534103	5498450	0.000819	0	223366	5533703	21465	10493885	10411703	0.002062	0	404756	10493278	0.164653	0.008956	0.164653	0.008956	0.020596	0.00112
46	A	7603	6257389	6213298	0.001224	0	325524	6257035	6542	5534841	5498024	0.00119	0	223486	5534458	32556	10495375	10433058	0.00312	0	404967	10494783	0.010826	0.006516	0.010826	0.006516	0.001354	0.000815
47	U	1357	6258502	6208579	0.000219	0	325261	6258157	1515	5535456	5498500	0.000276	0	223311	5535090	3019	10496768	10418156	0.00029	0	404889	10496194	-0.196565	0.032074	-0.196565	0.032074	-0.024588	0.004012
48	C	18136	6259997	6221832	0.002915	0	325045	6259659	10569	5536304	5504329	0.00192	0	223206	5535942	32932	10499871	10449655	0.003151	0	404824	10499314	0.315651	0.009237	0.315651	0.009237	0.039485	0.001155
49	U	3564	6268536	6226142	0.000572	0	325215	6268206	3603	5542291	5509216	0.000654	0	223313	5541935	5210	10510995	10455432	0.000498	0	405280	10510460	-0.163695	0.029214	-0.163695	0.029214	-0.020477	0.003654
50	C	19926	6280719	6231352	0.003198	0	325216	6280400	9100	5548587	5511244	0.001651	0	223124	5548241	9939	10521331	10455835	0.000951	0	405345	10520821	1.62695	0.034144	1.62695	0.034144	0.203515	0.004271
51	U	32542	6284979	6235703	0.005219	0	325081	6284666	4217	5550636	5513840	0.000765	0	222902	5550304	11769	10524483	10457586	0.001125	0	405317	10523998	3.95756	0.045838	3.95756	0.045838	0.495051	0.005734
52	U	6745	6293546	6217855	0.001085	0	325241	6293253	7880	5555451	5515523	0.001429	0	222934	5555155	6111	10529401	10450041	0.000585	0	405483	10528946	-0.588109	0.03639	-0.588109	0.03639	-0.073566	0.004552
53	G	52364	6301698	6257044	0.008369	0	325079	6301442	5543	5557025	5521100	0.001004	0	222865	5556775	30538	10531989	10475799	0.002915	0	405447	10531608	2.52645	0.019693	2.52645	0.019693	0.316033	0.002463
54	U	11114	6304273	6262100	0.001775	0	324874	6304064	1271	5556655	5523908	0.00023	0	222562	5556444	3078	10533054	10480210	0.000294	0	405298	10532723	5.25956	0.112942	5.25956	0.112942	0.657917	0.014128
55	A	10825	6322569	6280537	0.001724	0	324692	6322415	4470	5557748	5515256	0.00081	0	222330	5557597	20844	10535117	10457500	0.001993	0	404830	10534876	0.458105	0.010777	0.458105	0.010777	0.057304	0.001348
56	G	6391	6322310	6287715	0.001016	0	323203	6322180	10490	5548428	5511063	0.001903	0	220887	5548323	31287	10531939	10483052	0.002985	0	403596	10531730	-0.297205	0.00773	-0.297205	0.00773	-0.037177	0.000967
57	A	4529	6320321	6288264	0.00072	0	321811	6320216	5153	5535173	5505868	0.000936	0	219099	5535086	18925	10527157	10483662	0.001805	0	402394	10527004	-0.119478	0.009384	-0.119478	0.009384	-0.014945	0.001174
58	U	1892	6319639	6284268	0.000301	0	321229	6319549	2161	5529901	5502078	0.000393	0	218461	5529820	4262	10525645	10481394	0.000407	0	401988	10525503	-0.225494	0.027082	-0.225494	0.027082	-0.028207	0.003388
59	C	24021	6319183	6269519	0.003831	0	320862	6319109	10751	5526655	5501326	0.001954	0	218136	5526592	15531	10524612	10480596	0.001482	0	401663	10524496	1.26673	0.02331	1.26673	0.02331	0.158455	0.002916
60	U	34208	6317726	6280623	0.005447	0	319908	6317673	2757	5525093	5493062	0.000502	0	217918	5525040	6052	10522270	10473014	0.000578	0	401006	10522179	8.55681	0.122347	8.55681	0.122347	1.07037	0.015304
61	G	16244	6319064	6275870	0.002588	0	317421	6319035	4952	5515352	5480273	0.000904	0	216991	5515326	25140	10512610	10443257	0.002407	0	399256	10512561	0.69984	0.010913	0.69984	0.010913	0.087543	0.001365
62	A	5321	6319599	6266659	0.000849	0	317279	6319583	5424	5514886	5459495	0.000993	0	216927	5514868	10599	10511931	10427978	0.001016	0	399171	10511899	-0.142072	0.017584	-0.142072	0.017584	-0.017772	0.0022
63	A	7078	6316615	6260843	0.001131	0	316473	6316615	3139	5500955	5441452	0.000577	0	215981	5500955	12644	10509443	10416749	0.001214	0	398647	10509443	0.456125	0.014525	0.456125	0.014525	0.057057	0.001817
64	G	6272	6308126	6253536	0.001003	0	314912	6308126	3552	5483108	5422300	0.000655	0	214923	5483108	9644	10492467	10411928	0.000926	0	397007	10492467	0.375581	0.018504	0.375581	0.018504	0.046981	0.002315
65	C	9522	6300456	6232481	0.001528	0	312765	6300456	6452	5461539	5413603	0.001192	0	213200	5461539	8627	10484581	10393767	0.00083	0	395688	10484581	0.404799	0.026351	0.404799	0.026351	0.050636	0.003296
66	U	10618	6293526	6223873	0.001706	0	311011	6293526	2357	5459376	5412112	0.000436	0	213026	5459376	6911	10479727	10390813	0.000665	0	394891	10479727	1.91023	0.036463	1.91023	0.036463	0.23895	0.004561
67	A	42856	6291953	6098488	0.007027	0	310525	6291953	3245	5458687	5398520	0.000601	0	212526	5458687	17368	10477987	10344814	0.001679	0	394209	10477987	3.82762	0.035942	3.82762	0.035942	0.478796	0.004496
68	G	117070	6282228	6207329	0.01886	0	308951	6282228	4381	5451039	5397567	0.000812	0	212027	5451039	34592	10468127	10386540	0.00333	0	393084	10468127	5.41915	0.033711	5.41915	0.033711	0.677881	0.004217
69	A	11839	6263923	6198125	0.00191	0	307034	6263923	3454	5432310	5395905	0.00064	0	211040	5432310	6608	10450299	10383312	0.000636	0	391772	10450299	1.99555	0.040699	1.99555	0.040699	0.249623	0.005091
70	G	11892	6258890	6197024	0.001919	0	306369	6258890	3553	5430041	5395438	0.000659	0	210873	5430041	10609	10446945	10393871	0.001021	0	391446	10446945	1.23491	0.023625	1.23491	0.023625	0.154474	0.002955
71	A	19138	6253103	6174766	0.003099	0	305796	6253103	3758	5423686	5387162	0.000698	0	210529	5423686	7702	10443770	10384835	0.000742	0	391223	10443770	3.23842	0.050096	3.23842	0.050096	0.405094	0.006267
72	U	43351	6246929	6180738	0.007014	0	305135	6246929	6424	5417838	5375202	0.001195	0	210139	5417838	10617	10439753	10365663	0.001024	0	390835	10439753	5.68102	0.065829	5.68102	0.065829	0.710638	0.008235
73	A	47411	6245499	6153347	0.007705	0	304841	6245499	2664	5416750	5350542	0.000498	0	209962	5416750	14117	10437687	10331850	0.001366	0	390557	10437687	5.27462	0.051878	5.27462	0.051878	0.659802	0.006489
74	G	84360	6236291	6152889	0.013711	0	303710	6236291	26487	5400482	5339286	0.004961	0	209021	5400482	63451	10423827	10317235	0.00615	0	389451	10423827	1.42274	0.010742	1.42274	0.010742	0.17797	0.001344
75	U	30323	6231991	6102367	0.004969	0	303231	6231991	10729	5394594	5311421	0.00202	0	208617	5394594	25506	10417396	10279149	0.002481	0	388982	10417396	1.1885	0.015792	1.1885	0.015792	0.148669	0.001975
76	U	21242	6205931	6091010	0.003487	0	300689	6205931	2004	5371096	5294673	0.000378	0	206917	5371096	7707	10393543	10255068	0.000752	0	387136	10393543	4.13681	0.057972	4.13681	0.057972	0.517473	0.007252
77	U	8707	6187673	6065165	0.001436	0	299248	6187673	3177	5354024	5284977	0.000601	0	206062	5354024	8244	10366501	10238324	0.000805	0	385595	10366501	1.0363	0.025899	1.0363	0.025899	0.12963	0.00324
78	C	182132	6171337	6071008	0.03	0	298134	6171337	51048	5339128	5246036	0.009731	0	205295	5339128	62126	10341991	10218417	0.00608	0	384342	10341991	3.33391	0.019047	3.33391	0.019047	0.417038	0.002383
79	U	129750	6146027	6027548	0.021526	0	296496	6146027	11137	5286536	5241455	0.002125	0	203165	5286536	30800	10294356	10210478	0.003017	0	382146	10294356	6.43173	0.042191	6.43173	0.042191	0.804544	0.005278
80	U	176061	6117304	5902882	0.029826	0	294408	6117304	4019	5272194	5217036	0.00077	0	202456	5272194	11800	10266119	10161019	0.001161	0	380555	10266119	25.0201	0.238553	25.0201	0.238553	3.12977	0.029841
81	U	169007	6084582	6016554	0.02809	0	292228	6084582	3102	5248980	5213790	0.000595	0	201410	5248980	16026	10225027	10161234	0.001577	0	378580	10225027	17.4334	0.144524	17.4334	0.144524	2.18074	0.018078
82	A	76283	6071998	5942129	0.012838	0	290978	6071998	5916	5246416	5116793	0.001156	0	201221	5246416	21220	10219535	10026010	0.002116	0	378108	10219535	5.51925	0.044365	5.51925	0.044365	0.690402	0.00555
83	A	11566	5992809	5907536	0.001958	0	286068	5992809	1390	5147146	5112142	0.000272	0	196822	5147146	3462	10080562	10014534	0.000346	0	372104	10080562	4.87691	0.100441	4.87691	0.100441	0.610052	0.012564
84	A	5272	5941685	5863375	0.000899	0	282245	5941685	1382	5133536	5107928	0.000271	0	195981	5133536	2671	10052829	9999156	0.000267	0	370302	10052829	2.35316	0.07046	2.35316	0.07046	0.294356	0.008814
85	A	31750	5891814	5762885	0.005509	0	278097	5891814	12555	5127156	5015575	0.002503	0	195358	5127156	30628	10033318	9846838	0.00311	0	368823	10033318	0.966484	0.01345	0.966484	0.01345	0.120897	0.001682
86	U	2	5794115	5663988	0	0	272021	5794115	5	5041095	4932933	1e-06	0	191396	5041095	9	9891406	9598425	1e-06	0	362527	9891406	-0.704405	0.599791	-0.704405	0.599791	-0.088114	0.075028
87	A	0	5694067	13504	0	0	257415	5694067	0	4957455	11293	0	0	182634	4957455	0	9640410	21736	0	0	342395	9640410	nan	nan	nan	nan	nan	nan

## Sheet: CCUC
Nucleotide	Sequence	Modified_mutations	Modified_read_depth	Modified_effective_depth	Modified_rate	Modified_off_target_mapped_depth	Modified_low_mapq_mapped_depth	Modified_mapped_depth	Untreated_mutations	Untreated_read_depth	Untreated_effective_depth	Untreated_rate	Untreated_off_target_mapped_depth	Untreated_low_mapq_mapped_depth	Untreated_mapped_depth	Denatured_mutations	Denatured_read_depth	Denatured_effective_depth	Denatured_rate	Denatured_off_target_mapped_depth	Denatured_low_mapq_mapped_depth	Denatured_mapped_depth	Reactivity_profile	Std_err	HQ_profile	HQ_stderr	Norm_profile	Norm_stderr
1	A	0	4309762	4284320	0	0	186448	4309762	0	4933973	4905160	0	0	173816	4933973	0	7796244	7751917	0	0	270975	7796244	nan	nan	nan	nan	nan	nan
2	U	0	4688265	4645654	0	0	206805	4688265	0	4951118	4909326	0	0	178132	4951118	0	7839642	7772700	0	0	278561	7839642	nan	nan	nan	nan	nan	nan
3	U	4360	5039537	4991104	0.000874	0	222883	5039537	1634	4980713	4936658	0.000331	0	179835	4980713	2805	7907081	7836637	0.000358	0	281931	7907081	1.51581	0.052044	1.51581	0.052044	0.189613	0.00651
4	A	33274	5275522	5226029	0.006367	0	232304	5275522	2266	5098569	5054305	0.000448	0	183795	5098569	5928	8077791	8007264	0.00074	0	287395	8077791	7.99463	0.114745	7.99463	0.114745	1.00005	0.014353
5	A	1308	5323894	5279922	0.000248	0	234713	5323894	867	5116302	5074630	0.000171	0	184588	5116302	1266	8101855	8038320	0.000157	0	288458	8101855	0.488147	0.058626	0.488147	0.058626	0.061062	0.007334
6	A	10018	5466600	5427053	0.001846	0	241633	5466600	1602	5157286	5121254	0.000313	0	186191	5157286	2916	8151142	8096712	0.00036	0	290369	8151142	4.25695	0.096477	4.25695	0.096477	0.532501	0.012068
7	G	4113	5772091	5735049	0.000717	0	254421	5772091	3412	5213570	5182746	0.000658	0	188336	5213570	7051	8225256	8178570	0.000862	0	293116	8225256	0.068239	0.018434	0.068239	0.018434	0.008536	0.002306
8	G	10684	5804722	5771702	0.001851	0	255947	5804722	8720	5251781	5225265	0.001669	0	189794	5251781	15156	8263467	8223269	0.001843	0	294525	8263467	0.098904	0.013751	0.098904	0.013751	0.012372	0.00172
9	U	11617	5810550	5769603	0.002013	0	256755	5810550	9725	5255418	5228475	0.00186	0	190108	5255418	22448	8273859	8225749	0.002729	0	295371	8273859	0.056239	0.009735	0.056239	0.009735	0.007035	0.001218
10	U	11898	5817036	5784973	0.002057	0	257578	5817036	1312	5260146	5236212	0.000251	0	190492	5260146	10399	8282059	8243681	0.001261	0	296039	8282059	1.4318	0.021228	1.4318	0.021228	0.179104	0.002655
11	U	2348	5837535	5791087	0.000405	0	258960	5837535	935	5278871	5246510	0.000178	0	191313	5278871	2343	8304370	8250599	0.000284	0	297090	8304370	0.800188	0.03953	0.800188	0.03953	0.100095	0.004945
12	A	64717	5861522	5823207	0.011114	0	260728	5861522	3978	5291546	5263220	0.000756	0	191963	5291546	23888	8322229	8277277	0.002886	0	298124	8322229	3.58902	0.028029	3.58902	0.028029	0.44895	0.003506
13	U	1946	5881854	5833897	0.000334	0	263039	5881854	697	5296763	5260148	0.000133	0	192910	5296763	2004	8328893	8271224	0.000242	0	299111	8328893	0.829855	0.041795	0.829855	0.041795	0.103806	0.005228
14	A	3866	5934573	5853602	0.00066	0	266795	5934573	2584	5319478	5260802	0.000491	0	194428	5319478	14242	8360519	8285727	0.001719	0	301306	8360519	0.098477	0.008395	0.098477	0.008395	0.012318	0.00105
15	C	3374	5941077	5824714	0.000579	0	267227	5941077	6769	5323843	5261195	0.001287	0	194707	5323843	6543	8367835	8284362	0.00079	0	301714	8367835	-0.895585	0.025962	-0.895585	0.025962	-0.112029	0.003248
16	C	4094	5943767	5822212	0.000703	0	267565	5943767	5134	5326744	5267748	0.000975	0	195007	5326744	8342	8371212	8292706	0.001006	0	302042	8371212	-0.269837	0.017633	-0.269837	0.017633	-0.033754	0.002206
17	U	562018	5949448	5862697	0.095863	0	268281	5949448	6393	5332355	5291788	0.001208	0	195394	5332355	20978	8378473	8311379	0.002524	0	302499	8378473	37.502	0.263902	37.502	0.263902	4.69111	0.033011
18	C	175488	5962276	5866197	0.029915	0	269123	5962276	7467	5339537	5290137	0.001411	0	195856	5339537	9988	8387183	8298035	0.001204	0	302988	8387183	23.6808	0.244642	23.6808	0.244642	2.96223	0.030602
19	C	57124	5970860	5872981	0.009727	0	270107	5970860	7516	5345904	5289728	0.001421	0	196658	5345904	11744	8394960	8294426	0.001416	0	304260	8394960	5.86607	0.062371	5.86607	0.062371	0.733785	0.007802
20	U	49182	5981599	5888185	0.008353	0	271222	5981599	5353	5351400	5303227	0.001009	0	197095	5351400	13024	8400993	8313321	0.001567	0	304977	8400993	4.68727	0.048399	4.68727	0.048399	0.58633	0.006054
21	C	58290	5994917	5916417	0.009852	0	272583	5994917	11613	5358881	5311702	0.002186	0	197887	5358881	21914	8408382	8328368	0.002631	0	305885	8408382	2.91343	0.026217	2.91343	0.026217	0.36444	0.003279
22	A	31014	6025813	5956391	0.005207	0	276531	6025813	6307	5378158	5331235	0.001183	0	199296	5378158	25003	8429446	8350094	0.002994	0	308177	8429446	1.34381	0.013945	1.34381	0.013945	0.168097	0.001744
23	G	7416	6036016	5968245	0.001243	0	278192	6036016	7795	5385057	5340207	0.00146	0	199819	5385057	26743	8434809	8365623	0.003197	0	308968	8434809	-0.067914	0.006877	-0.067914	0.006877	-0.008495	0.00086
24	G	3097	6037533	5974931	0.000518	0	278482	6037533	4715	5386892	5347415	0.000882	0	200027	5386890	9403	8437030	8376101	0.001123	0	309331	8437025	-0.323715	0.01452	-0.323715	0.01452	-0.040493	0.001816
25	U	4083	6039197	5975010	0.000683	0	280135	6039186	1977	5388009	5354832	0.000369	0	200300	5387988	5090	8440485	8387332	0.000607	0	310481	8440448	0.517653	0.02346	0.517653	0.02346	0.064753	0.002935
26	A	34968	6043900	5942109	0.005885	0	282382	6043809	3749	5390705	5358931	0.0007	0	200726	5390609	13615	8444831	8385301	0.001624	0	311956	8444658	3.1935	0.034267	3.1935	0.034267	0.399474	0.004286
27	A	43894	6053089	5624040	0.007805	0	284933	6052964	2254	5393811	5363746	0.00042	0	201242	5393679	6028	8448519	8388597	0.000719	0	313772	8448296	10.2763	0.142681	10.2763	0.142681	1.28546	0.017848
28	C	430923	6064376	6010437	0.071696	0	286853	6064217	10203	5394106	5363558	0.001902	0	201526	5393963	18133	8450263	8392009	0.002161	0	314504	8450017	32.3007	0.245293	32.3007	0.245293	4.04048	0.030684
29	A	29537	6072541	6026402	0.004901	0	290420	6072378	12509	5401371	5369395	0.00233	0	202582	5401208	40467	8456269	8403798	0.004815	0	317036	8455998	0.534041	0.0078	0.534041	0.0078	0.066803	0.000976
30	A	3180	6074013	6013543	0.000529	0	291742	6073822	2947	5401524	5363671	0.000549	0	202584	5401335	5448	8456429	8393478	0.000649	0	317512	8456114	-0.031785	0.021262	-0.031785	0.021262	-0.003976	0.00266
31	A	3029	6077553	6019209	0.000503	0	293536	6077346	3171	5403016	5368274	0.000591	0	202869	5402811	4718	8459452	8400507	0.000562	0	318556	8459109	-0.155743	0.02488	-0.155743	0.02488	-0.019482	0.003112
32	C	9256	6078495	6027770	0.001536	0	293998	6078275	8125	5403238	5374441	0.001512	0	202991	5403017	11744	8461292	8412742	0.001396	0	319167	8460927	0.017031	0.016586	0.017031	0.016586	0.00213	0.002075
33	C	29618	6079096	6043978	0.0049	0	295349	6078855	14576	5403104	5380293	0.002709	0	203157	5402860	21746	8461386	8426137	0.002581	0	319680	8461000	0.849073	0.015182	0.849073	0.015182	0.10621	0.001899
34	A	10747	6091463	6052305	0.001776	0	320766	6091192	7245	5405270	5378771	0.001347	0	205510	5404992	11726	8467548	8426987	0.001391	0	333122	8467111	0.308107	0.016999	0.308107	0.016999	0.038541	0.002126
35	A	8719	6096267	6054205	0.00144	0	323824	6095978	2863	5406136	5378305	0.000532	0	205867	5405844	4529	8469060	8425941	0.000538	0	334533	8468616	1.68897	0.042377	1.68897	0.042377	0.211273	0.005301
36	C	21719	6099034	6058851	0.003585	0	325147	6098735	5416	5406364	5381877	0.001006	0	206174	5406060	6567	8469464	8431573	0.000779	0	335184	8469001	3.3104	0.054335	3.3104	0.054335	0.414098	0.006797
37	C	12643	6100564	6052877	0.002089	0	327086	6100245	15514	5406891	5382884	0.002882	0	206492	5406572	8609	8470050	8433576	0.001021	0	335989	8469565	-0.777174	0.030251	-0.777174	0.030251	-0.097217	0.003784
38	A	119524	6107069	6031440	0.019817	0	332437	6106719	13357	5411592	5382584	0.002482	0	208244	5411249	23873	8475391	8430234	0.002832	0	341010	8474858	6.12159	0.045132	6.12159	0.045132	0.765749	0.005646
39	A	71266	6109678	6055169	0.011769	0	333786	6109323	1774	5412023	5383425	0.00033	0	208456	5411675	6578	8475771	8432552	0.00078	0	341533	8475220	14.6652	0.18971	14.6652	0.18971	1.83447	0.023731
40	C	22425	6114322	6046761	0.003709	0	335529	6113972	9819	5412501	5378488	0.001826	0	208840	5412149	14170	8476678	8423862	0.001682	0	342258	8476127	1.11941	0.020619	1.11941	0.020619	0.140027	0.002579
41	U	122488	6120987	5981929	0.020476	0	337615	6120623	9836	5414035	5383566	0.001827	0	209295	5413674	26854	8479795	8428061	0.003186	0	343413	8479228	5.85304	0.040575	5.85304	0.040575	0.732155	0.005076
42	U	80392	6130613	6058662	0.013269	0	339873	6130254	1551	5416065	5384222	0.000288	0	209546	5415699	6313	8482792	8431560	0.000749	0	344043	8482223	17.3371	0.227187	17.3371	0.227187	2.16869	0.028419
43	U	27173	6133369	6092690	0.00446	0	344906	6133014	1318	5416447	5394221	0.000244	0	210510	5416081	2922	8483306	8447876	0.000346	0	345546	8482741	12.1878	0.239444	12.1878	0.239444	1.52458	0.029952
44	C	64807	6135476	6096646	0.01063	0	346736	6135122	4758	5416673	5390571	0.000883	0	211112	5416301	6585	8483559	8434493	0.000781	0	346425	8482992	12.485	0.163708	12.485	0.163708	1.56174	0.020478
45	G	8829	6142661	6098105	0.001448	0	349789	6142319	4283	5416849	5382604	0.000796	0	211507	5416483	17422	8483858	8414033	0.002071	0	347436	8483292	0.314942	0.009775	0.314942	0.009775	0.039396	0.001223
46	A	11790	6143684	6102723	0.001932	0	351061	6143354	8275	5416987	5382417	0.001537	0	211867	5416635	32597	8484387	8433582	0.003865	0	348505	8483843	0.102069	0.006374	0.102069	0.006374	0.012768	0.000797
47	U	1554	6144079	6097064	0.000255	0	351403	6143758	1680	5417220	5382907	0.000312	0	211866	5416878	3241	8484710	8420137	0.000385	0	348975	8484176	-0.148664	0.026083	-0.148664	0.026083	-0.018596	0.003263
48	C	20159	6144393	6108353	0.0033	0	352792	6144078	11209	5417083	5387570	0.002081	0	212444	5416751	30639	8484772	8442621	0.003629	0	350821	8484244	0.336092	0.008604	0.336092	0.008604	0.042042	0.001076
49	U	3093	6146011	6106890	0.000506	0	360540	6145704	3275	5416920	5387198	0.000608	0	216377	5416590	3782	8485415	8441314	0.000448	0	358695	8484902	-0.226424	0.031446	-0.226424	0.031446	-0.028323	0.003934
50	C	19433	6149725	6103330	0.003184	0	373340	6149429	8854	5416402	5381939	0.001645	0	222923	5416077	7133	8485907	8432965	0.000846	0	369188	8485415	1.81932	0.040255	1.81932	0.040255	0.227579	0.005035
51	U	34462	6153947	6106970	0.005643	0	374832	6153663	4479	5416616	5382429	0.000832	0	223539	5416307	10229	8487061	8432531	0.001213	0	370459	8486590	3.96599	0.047652	3.96599	0.047652	0.496105	0.005961
52	U	9548	6155554	6081813	0.00157	0	379974	6155311	9311	5417109	5380014	0.001731	0	225803	5416827	6612	8487426	8420941	0.000785	0	373302	8486999	-0.204713	0.03077	-0.204713	0.03077	-0.025608	0.003849
53	G	54152	6156338	6115450	0.008855	0	383966	6156127	6310	5416834	5383591	0.001172	0	226374	5416602	28047	8487134	8441522	0.003323	0	374261	8486781	2.31237	0.018481	2.31237	0.018481	0.289254	0.002312
54	U	10095	6156697	6119080	0.00165	0	385821	6156511	1078	5415158	5385052	0.0002	0	226636	5414958	2269	8486558	8444449	0.000269	0	375113	8486249	5.39482	0.130675	5.39482	0.130675	0.674838	0.016346
55	A	10946	6163954	6125568	0.001787	0	410621	6163820	5533	5415014	5370273	0.00103	0	227598	5414874	19416	8486521	8416883	0.002307	0	376983	8486286	0.328003	0.009819	0.328003	0.009819	0.04103	0.001228
56	G	6237	6163109	6133000	0.001017	0	410250	6162999	14252	5403156	5366891	0.002656	0	226400	5403050	32679	8482015	8444108	0.00387	0	376233	8481821	-0.423403	0.007042	-0.423403	0.007042	-0.052963	0.000881
57	A	3496	6160919	6132745	0.00057	0	409015	6160835	7821	5388369	5360328	0.001459	0	224733	5388284	11437	8477060	8441990	0.001355	0	375206	8476909	-0.656196	0.015382	-0.656196	0.015382	-0.082083	0.001924
58	U	1729	6160136	6129239	0.000282	0	408251	6160061	2364	5381844	5354999	0.000441	0	223971	5381766	4864	8475387	8438723	0.000576	0	374700	8475244	-0.27649	0.02006	-0.27649	0.02006	-0.034586	0.002509
59	C	20211	6159567	6122305	0.003301	0	407639	6159502	14800	5377788	5354177	0.002764	0	223578	5377723	11398	8473468	8438654	0.001351	0	374230	8473346	0.397583	0.02434	0.397583	0.02434	0.049734	0.003045
60	U	15227	6162385	6119049	0.002488	0	406664	6162336	2452	5378140	5346428	0.000459	0	223072	5378090	3865	8474499	8425196	0.000459	0	373394	8474406	4.42478	0.086056	4.42478	0.086056	0.553494	0.010765
61	G	8861	6173027	6137837	0.001444	0	401137	6173017	2960	5368297	5337747	0.000555	0	221793	5368274	16207	8457484	8402439	0.001929	0	370347	8457444	0.460964	0.010211	0.460964	0.010211	0.057662	0.001277
62	A	3620	6173705	6128560	0.000591	0	400868	6173701	2801	5367888	5316625	0.000527	0	221721	5367876	10145	8456955	8391807	0.001209	0	370225	8456937	0.052807	0.011577	0.052807	0.011577	0.006606	0.001448
63	C	8240	6169836	6123849	0.001346	0	399777	6169836	6899	5353354	5306553	0.0013	0	220774	5353354	10494	8453041	8381357	0.001252	0	369678	8453041	0.036315	0.017221	0.036315	0.017221	0.004543	0.002154
64	G	6446	6167115	6126833	0.001052	0	398910	6167115	5018	5344999	5305390	0.000946	0	220255	5344999	17032	8449377	8388693	0.00203	0	369154	8449377	0.052337	0.009223	0.052337	0.009223	0.006547	0.001154
65	G	3780	6165424	6128632	0.000617	0	398594	6165424	6053	5342184	5305942	0.001141	0	220025	5342184	10507	8447819	8392522	0.001252	0	368958	8447819	-0.418563	0.014767	-0.418563	0.014767	-0.052358	0.001847
66	C	6211	6164224	6126835	0.001014	0	398367	6164224	11650	5339324	5305295	0.002196	0	219805	5339324	11111	8446691	8391126	0.001324	0	368816	8446691	-0.892795	0.020054	-0.892795	0.020054	-0.11168	0.002509
67	A	4736	6163733	6024964	0.000786	0	398320	6163733	4275	5338971	5296957	0.000807	0	219727	5338971	10763	8446209	8354631	0.001288	0	368772	8446209	-0.016304	0.013055	-0.016304	0.013055	-0.002039	0.001633
68	G	105290	6160628	6120143	0.017204	0	397875	6160628	5874	5333262	5299342	0.001108	0	219244	5333262	42801	8443148	8400065	0.005095	0	368476	8443148	3.15886	0.018694	3.15886	0.018694	0.395142	0.002338
69	A	12795	6155433	6117477	0.002092	0	397187	6155433	2983	5326073	5290168	0.000564	0	218649	5326073	6049	8440421	8395069	0.000721	0	368242	8440421	2.12017	0.040087	2.12017	0.040087	0.265212	0.005014
70	G	3096	6151081	6117501	0.000506	0	396682	6151081	2483	5316611	5281995	0.00047	0	217935	5316611	3787	8435478	8398721	0.000451	0	367803	8435478	0.079843	0.029092	0.079843	0.029092	0.009988	0.003639
71	A	6355	6145541	6108070	0.00104	0	396110	6145541	4624	5303704	5254551	0.00088	0	217088	5303704	6092	8431687	8386513	0.000726	0	367481	8431687	0.220852	0.02546	0.220852	0.02546	0.027626	0.003185
72	U	3130	6138647	6095816	0.000513	0	395398	6138647	1210	5278645	5233535	0.000231	0	215607	5278645	4120	8423007	8360105	0.000493	0	366822	8423007	0.57276	0.024665	0.57276	0.024665	0.071646	0.003085
73	G	4644	6135295	6090974	0.000762	0	395043	6135295	3932	5269292	5223634	0.000753	0	214975	5269292	26667	8417286	8351164	0.003193	0	366350	8417286	0.00304	0.005139	0.00304	0.005139	0.00038	0.000643
74	C	5966	6133545	6086476	0.00098	0	394850	6133545	12320	5263692	5219871	0.00236	0	214502	5263692	15003	8414881	8346832	0.001797	0	366132	8414881	-0.767758	0.015136	-0.767758	0.015136	-0.096039	0.001893
75	U	3792	6133069	6078953	0.000624	0	394790	6133069	5996	5263054	5211963	0.00115	0	214433	5263054	6762	8414256	8332051	0.000812	0	366071	8414256	-0.648917	0.02352	-0.648917	0.02352	-0.081173	0.002942
76	G	6693	6129285	6062305	0.001104	0	394374	6129285	4936	5257825	5202677	0.000949	0	214064	5257825	23108	8409943	8320728	0.002777	0	365774	8409943	0.055918	0.006884	0.055918	0.006884	0.006995	0.000861
77	U	5213	6124359	6051615	0.000861	0	394012	6124359	2622	5256024	5198694	0.000504	0	213945	5256024	6509	8406081	8310181	0.000783	0	365525	8406081	0.455873	0.020545	0.455873	0.020545	0.057025	0.00257
78	C	98087	6112276	6035504	0.016252	0	393095	6112276	105420	5249719	5184546	0.020334	0	213621	5249719	124726	8394463	8300786	0.015026	0	364873	8394463	-0.271655	0.005467	-0.271655	0.005467	-0.033981	0.000684
79	U	196794	6092237	6028218	0.032645	0	391469	6092237	3451	5227688	5195384	0.000664	0	212747	5227688	9676	8370145	8318757	0.001163	0	363456	8370145	27.4952	0.286753	27.4952	0.286753	3.43938	0.03587
80	U	80606	6080388	5925640	0.013603	0	390495	6080388	1492	5224469	5174309	0.000288	0	212533	5224469	3834	8364524	8287967	0.000463	0	363052	8364524	28.7821	0.476505	28.7821	0.476505	3.60035	0.059606
81	U	113881	6055156	5983237	0.019033	0	388938	6055156	1619	5206535	5173118	0.000313	0	211810	5206535	6975	8339626	8288045	0.000842	0	361839	8339626	22.2445	0.274806	22.2445	0.274806	2.78256	0.034375
82	A	94214	6030975	5927745	0.015894	0	385966	6030975	8365	5205159	5164601	0.00162	0	211671	5205159	21412	8336152	8265688	0.00259	0	361325	8336152	5.51022	0.043178	5.51022	0.043178	0.689273	0.005401
83	A	37177	6000491	5944343	0.006254	0	383810	6000491	1240	5194593	5165947	0.00024	0	211182	5194593	3973	8312976	8268092	0.000481	0	360207	8312976	12.5159	0.210204	12.5159	0.210204	1.56561	0.026294
84	A	4036	5972366	5931522	0.00068	0	381575	5972366	791	5185142	5164891	0.000153	0	210693	5185142	1492	8297461	8264406	0.000181	0	359194	8297461	2.9207	0.100732	2.9207	0.100732	0.36535	0.012601
85	A	24848	5954855	5767331	0.004308	0	379476	5954855	13321	5182057	5034681	0.002646	0	210455	5182057	22698	8290289	8131412	0.002791	0	358357	8290289	0.595601	0.013377	0.595601	0.013377	0.074504	0.001673
86	U	9	5796910	5696233	2e-06	0	369173	5796910	6	5059796	4983404	1e-06	0	205247	5059796	5	8168441	7952422	1e-06	0	352579	8168441	0.598015	1.17658	0.598015	1.17658	0.074806	0.147179
87	A	0	5725300	12459	0	0	353842	5725300	0	5008080	9925	0	0	200253	5008080	0	7987748	17084	0	0	334151	7987748	nan	nan	nan	nan	nan	nan

## Sheet: CCUU
Nucleotide	Sequence	Modified_mutations	Modified_read_depth	Modified_effective_depth	Modified_rate	Modified_off_target_mapped_depth	Modified_low_mapq_mapped_depth	Modified_mapped_depth	Untreated_mutations	Untreated_read_depth	Untreated_effective_depth	Untreated_rate	Untreated_off_target_mapped_depth	Untreated_low_mapq_mapped_depth	Untreated_mapped_depth	Denatured_mutations	Denatured_read_depth	Denatured_effective_depth	Denatured_rate	Denatured_off_target_mapped_depth	Denatured_low_mapq_mapped_depth	Denatured_mapped_depth	Reactivity_profile	Std_err	HQ_profile	HQ_stderr	Norm_profile	Norm_stderr
1	A	0	4628994	4597958	0	0	214566	4628994	0	5274577	5239107	0	0	203313	5274577	0	8581106	8528004	0	0	325291	8581106	nan	nan	nan	nan	nan	nan
2	U	0	5044994	4992829	0	0	238203	5044994	0	5293922	5242754	0	0	208257	5293922	0	8630848	8550574	0	0	333969	8630848	nan	nan	nan	nan	nan	nan
3	U	4926	5471422	5411449	0.00091	0	258717	5471422	2188	5328618	5274669	0.000415	0	210551	5328618	3353	8715252	8630750	0.000388	0	338567	8715252	1.27538	0.046051	1.27538	0.046051	0.159537	0.005761
4	A	35996	5705284	5643658	0.006378	0	267856	5705284	2550	5448011	5393015	0.000473	0	214668	5448011	6659	8887177	8801988	0.000757	0	344131	8887177	7.80573	0.106197	7.80573	0.106197	0.976418	0.013284
5	A	1495	5751174	5695760	0.000262	0	270150	5751174	994	5466271	5414198	0.000184	0	215503	5466271	1454	8912127	8835103	0.000165	0	345307	8912127	0.479335	0.055781	0.479335	0.055781	0.05996	0.006978
6	A	16303	5887981	5837116	0.002793	0	276775	5887981	1801	5502152	5456044	0.00033	0	216843	5502152	3597	8958199	8890675	0.000405	0	347086	8958199	6.08752	0.116599	6.08752	0.116599	0.761487	0.014585
7	G	4648	6160213	6112910	0.00076	0	288002	6160213	3956	5553338	5513240	0.000718	0	218796	5553338	8963	9027432	8969482	0.000999	0	349559	9027432	0.042844	0.015972	0.042844	0.015972	0.005359	0.001998
8	G	11341	6186050	6143447	0.001846	0	289186	6186050	8562	5577923	5543048	0.001545	0	219809	5577923	16236	9054343	9003916	0.001803	0	350602	9054343	0.167143	0.01341	0.167143	0.01341	0.020908	0.001677
9	U	12473	6192226	6141905	0.002031	0	289848	6192226	10550	5581674	5547083	0.001902	0	220094	5581674	25615	9067258	9008571	0.002843	0	351417	9067258	0.045334	0.009132	0.045334	0.009132	0.005671	0.001142
10	U	11919	6198757	6158121	0.001935	0	290604	6198757	1460	5586038	5555801	0.000263	0	220485	5586038	11743	9075268	9028133	0.001301	0	352096	9075268	1.28599	0.01883	1.28599	0.01883	0.160865	0.002355
11	U	2533	6219585	6163103	0.000411	0	292043	6219585	1041	5604554	5564288	0.000187	0	221351	5604554	2745	9098882	9035185	0.000304	0	353349	9098882	0.736996	0.035842	0.736996	0.035842	0.092191	0.004483
12	A	67637	6244432	6196463	0.010915	0	293718	6244432	4185	5617587	5582181	0.00075	0	221994	5617587	25298	9117621	9064422	0.002791	0	354375	9117621	3.64243	0.02771	3.64243	0.02771	0.455632	0.003466
13	U	1747	6264314	6205282	0.000282	0	295467	6264314	759	5622817	5578013	0.000136	0	222748	5622817	2205	9124963	9057155	0.000243	0	355127	9124963	0.597503	0.036592	0.597503	0.036592	0.074742	0.004577
14	A	3832	6321511	6257329	0.000612	0	298583	6321511	2733	5649739	5606401	0.000487	0	224223	5649739	13537	9159812	9094866	0.001488	0	356853	9159812	0.08393	0.009162	0.08393	0.009162	0.010499	0.001146
15	C	3457	6328434	6169943	0.00056	0	299018	6328434	7483	5654184	5608559	0.001334	0	224476	5654184	7127	9168989	9097379	0.000783	0	357326	9168989	-0.987875	0.025933	-0.987875	0.025933	-0.123573	0.003244
16	C	4267	6330892	6167477	0.000692	0	299235	6330892	5674	5656535	5617333	0.00101	0	224724	5656535	8184	9172450	9109923	0.000898	0	357606	9172450	-0.354237	0.01942	-0.354237	0.01942	-0.044311	0.002429
17	U	754612	6335638	6263904	0.12047	0	299607	6335638	5761	5660928	5626780	0.001024	0	224954	5660928	20916	9178170	9122019	0.002293	0	357965	9178170	52.0936	0.365291	52.0936	0.365291	6.51638	0.045694
18	C	50696	6348566	6254275	0.008106	0	300397	6348566	6864	5667690	5624587	0.00122	0	225343	5667690	7990	9186202	9108212	0.000877	0	358468	9186202	7.84909	0.098371	7.84909	0.098371	0.981841	0.012305
19	C	78063	6354550	6256841	0.012476	0	300891	6354550	9024	5676270	5623316	0.001605	0	225819	5676270	13873	9197096	9102412	0.001524	0	359216	9197096	7.13317	0.068184	7.13317	0.068184	0.892287	0.008529
20	U	96794	6379195	6280147	0.015413	0	302541	6379195	7085	5681951	5628158	0.001259	0	226206	5681951	21227	9204454	9103969	0.002332	0	359900	9204454	6.07039	0.047208	6.07039	0.047208	0.759344	0.005905
21	U	27345	6397863	6314255	0.004331	0	304085	6397863	5227	5693743	5638980	0.000927	0	227080	5693743	13513	9215787	9114546	0.001483	0	361116	9215787	2.29583	0.027872	2.29583	0.027872	0.287185	0.003487
22	A	36581	6433256	6363699	0.005748	0	306628	6433256	4506	5705975	5655565	0.000797	0	227798	5705975	21861	9228631	9135448	0.002393	0	362221	9228631	2.06923	0.019448	2.06923	0.019448	0.25884	0.002433
23	G	7036	6443866	6382290	0.001102	0	308352	6443866	7547	5712650	5668009	0.001332	0	228560	5712650	28023	9233538	9156859	0.00306	0	363132	9233538	-0.074856	0.006613	-0.074856	0.006613	-0.009364	0.000827
24	G	4079	6445416	6390843	0.000638	0	308551	6445416	4868	5714300	5676006	0.000858	0	228720	5714299	19374	9235512	9177560	0.002111	0	363426	9235507	-0.103925	0.007542	-0.103925	0.007542	-0.013	0.000943
25	U	3917	6447370	6388509	0.000613	0	309465	6447362	2217	5715323	5678083	0.00039	0	228896	5715311	5049	9237388	9180129	0.00055	0	364009	9237369	0.404885	0.024022	0.404885	0.024022	0.050647	0.003005
26	A	35708	6452255	6355151	0.005619	0	310855	6452147	4358	5717527	5679173	0.000767	0	229218	5717402	15257	9240825	9173747	0.001663	0	365100	9240679	2.91705	0.030434	2.91705	0.030434	0.364893	0.003807
27	A	32001	6460961	6027068	0.00531	0	312611	6460816	2270	5720308	5684546	0.000399	0	229577	5720140	5310	9244607	9177128	0.000579	0	366217	9244405	8.4862	0.128076	8.4862	0.128076	1.06154	0.016021
28	C	429568	6471757	6410866	0.067006	0	314135	6471580	11039	5720428	5684586	0.001942	0	229727	5720245	19602	9246134	9180486	0.002135	0	366781	9245916	30.4725	0.223022	30.4725	0.223022	3.8118	0.027898
29	A	30757	6479891	6427712	0.004785	0	316377	6479703	13740	5726666	5690546	0.002415	0	230457	5726460	45727	9251579	9194163	0.004973	0	368532	9251324	0.476634	0.007226	0.476634	0.007226	0.059622	0.000904
30	A	3382	6481692	6414074	0.000527	0	317091	6481461	3084	5726645	5683712	0.000543	0	230267	5726397	5998	9251669	9183238	0.000653	0	368660	9251345	-0.023464	0.02041	-0.023464	0.02041	-0.002935	0.002553
31	A	3341	6485464	6420364	0.00052	0	318364	6485204	3589	5727833	5688247	0.000631	0	230446	5727558	5312	9254440	9190152	0.000578	0	369667	9254073	-0.191302	0.024114	-0.191302	0.024114	-0.02393	0.003016
32	C	10206	6486472	6429125	0.001587	0	318657	6486207	9154	5728022	5694053	0.001608	0	230551	5727734	13582	9256237	9201171	0.001476	0	370156	9255849	-0.01367	0.015586	-0.01367	0.015586	-0.00171	0.00195
33	C	31224	6487559	6445400	0.004844	0	319529	6487271	15755	5727834	5699312	0.002764	0	230656	5727509	23606	9256413	9213563	0.002562	0	370544	9255983	0.811843	0.014707	0.811843	0.014707	0.101553	0.00184
34	A	11841	6508706	6462498	0.001832	0	336074	6508373	7746	5730263	5698210	0.001359	0	232562	5729902	12686	9265779	9218130	0.001376	0	381108	9265283	0.343619	0.016881	0.343619	0.016881	0.042983	0.002112
35	A	9619	6514321	6465948	0.001488	0	337891	6513974	3100	5731111	5697843	0.000544	0	232838	5730728	5036	9267481	9218298	0.000546	0	382013	9266972	1.72719	0.041027	1.72719	0.041027	0.216054	0.005132
36	C	24964	6517390	6472132	0.003857	0	338658	6517023	5989	5731314	5701985	0.00105	0	233018	5730913	8119	9267935	9224837	0.00088	0	382442	9267400	3.18912	0.047538	3.18912	0.047538	0.398926	0.005947
37	C	13876	6519547	6465957	0.002146	0	339616	6519162	17438	5731829	5702706	0.003058	0	233052	5731404	9905	9268700	9226846	0.001073	0	382702	9268132	-0.849408	0.028743	-0.849408	0.028743	-0.106252	0.003595
38	A	130231	6527316	6444747	0.020207	0	343301	6526894	14651	5737446	5702571	0.002569	0	234687	5736992	26995	9275294	9223291	0.002927	0	386533	9274692	6.02636	0.041999	6.02636	0.041999	0.753836	0.005254
39	A	72851	6530152	6467232	0.011265	0	343945	6529732	1989	5737841	5703151	0.000349	0	234613	5737373	7289	9275573	9225030	0.00079	0	386522	9274965	13.8152	0.170507	13.8152	0.170507	1.72815	0.021329
40	C	23576	6535041	6460792	0.003649	0	344641	6534621	11767	5738456	5700409	0.002064	0	234709	5737996	16618	9276542	9219317	0.001803	0	386823	9275938	0.879242	0.018216	0.879242	0.018216	0.109984	0.002279
41	U	127597	6539200	6391069	0.019965	0	345076	6538768	11153	5739331	5705526	0.001955	0	234758	5738868	30822	9277911	9222716	0.003342	0	387000	9277300	5.38908	0.035392	5.38908	0.035392	0.674119	0.004427
42	U	83175	6549649	6471492	0.012853	0	346075	6549206	1618	5741163	5706386	0.000284	0	234769	5740700	6826	9280592	9226156	0.00074	0	387093	9279980	16.9885	0.214476	16.9885	0.214476	2.12509	0.026829
43	U	28804	6557393	6509850	0.004425	0	347086	6556959	1375	5742473	5715430	0.000241	0	234825	5742020	3316	9282309	9240592	0.000359	0	387318	9281700	11.6597	0.215877	11.6597	0.215877	1.45851	0.027004
44	C	73566	6561727	6516083	0.01129	0	346908	6561303	5138	5743311	5712981	0.000899	0	234745	5742872	8178	9283368	9227049	0.000886	0	387088	9282780	11.7234	0.138607	11.7234	0.138607	1.46648	0.017338
45	G	9854	6570411	6518733	0.001512	0	347179	6569997	4872	5743773	5705864	0.000854	0	234670	5743340	20967	9284369	9209124	0.002277	0	387141	9283788	0.288912	0.008808	0.288912	0.008808	0.03614	0.001102
46	A	11445	6572339	6524827	0.001754	0	347329	6571941	7478	5744125	5705769	0.001311	0	234741	5743702	32082	9285498	9230252	0.003476	0	387311	9284942	0.127589	0.006463	0.127589	0.006463	0.01596	0.000808
47	U	1384	6573408	6518632	0.000212	0	346921	6573015	1596	5744508	5705381	0.00028	0	234417	5744092	3004	9286413	9213008	0.000326	0	387032	9285866	-0.206776	0.02796	-0.206776	0.02796	-0.025866	0.003498
48	C	21428	6575676	6536077	0.003278	0	346553	6575290	12633	5745040	5711047	0.002212	0	234206	5744634	34690	9288814	9242416	0.003753	0	386836	9288291	0.284117	0.008089	0.284117	0.008089	0.03554	0.001012
49	U	3419	6583803	6539567	0.000523	0	346832	6583426	4000	5748585	5712314	0.0007	0	234102	5748189	4678	9296146	9245994	0.000506	0	387258	9295637	-0.350676	0.028592	-0.350676	0.028592	-0.043866	0.003577
50	C	23025	6597654	6545660	0.003518	0	346224	6597288	10889	5753011	5712329	0.001906	0	233661	5752631	9577	9304767	9245665	0.001036	0	386755	9304272	1.55562	0.032627	1.55562	0.032627	0.194593	0.004081
51	U	37056	6601013	6548218	0.005659	0	345662	6600661	4658	5753196	5713143	0.000815	0	233369	5752819	11029	9306282	9246797	0.001193	0	386531	9305797	4.06094	0.046937	4.06094	0.046937	0.507982	0.005871
52	U	8787	6606878	6527746	0.001346	0	343891	6606567	11645	5755310	5712561	0.002038	0	233232	5754971	6914	9308615	9236196	0.000749	0	383350	9308166	-0.924942	0.033594	-0.924942	0.033594	-0.115701	0.004202
53	G	55525	6614778	6565220	0.008457	0	332242	6614511	6781	5755802	5714521	0.001187	0	228121	5755494	31103	9309836	9255802	0.00336	0	375169	9309445	2.16369	0.016822	2.16369	0.016822	0.270656	0.002104
54	U	9427	6618029	6571017	0.001435	0	331834	6617792	1278	5754043	5716347	0.000224	0	227692	5753780	2450	9310165	9258872	0.000265	0	374880	9309816	4.57677	0.110573	4.57677	0.110573	0.572508	0.013832
55	A	13038	6647814	6599096	0.001976	0	331643	6647641	6403	5754766	5696912	0.001124	0	227423	5754569	21996	9311973	9227238	0.002384	0	374386	9311706	0.35732	0.009655	0.35732	0.009655	0.044697	0.001208
56	G	7661	6647146	6609843	0.001159	0	329086	6647015	17500	5739423	5692982	0.003074	0	224915	5739255	38674	9306754	9262054	0.004176	0	371748	9306541	-0.458608	0.006817	-0.458608	0.006817	-0.057367	0.000853
57	A	3448	6644599	6609039	0.000522	0	327350	6644486	8737	5720062	5683623	0.001537	0	222638	5719923	9237	9300634	9258003	0.000998	0	370247	9300472	-1.01782	0.021521	-1.01782	0.021521	-0.127319	0.002692
58	U	2455	6643586	6602556	0.000372	0	326566	6643479	2950	5710829	5676690	0.00052	0	221699	5710708	5942	9298230	9254850	0.000642	0	369534	9298080	-0.230271	0.019173	-0.230271	0.019173	-0.028805	0.002398
59	C	25667	6642210	6586292	0.003897	0	325560	6642120	16811	5704691	5674402	0.002963	0	221171	5704595	13445	9295159	9252524	0.001453	0	368909	9295023	0.643052	0.023627	0.643052	0.023627	0.080439	0.002955
60	U	32021	6641669	6585544	0.004862	0	324308	6641599	2662	5702256	5657475	0.000471	0	220849	5702179	4769	9292800	9226573	0.000517	0	368175	9292699	8.49678	0.134957	8.49678	0.134957	1.06286	0.016882
61	G	11745	6641676	6596400	0.001781	0	317460	6641629	3986	5684089	5645476	0.000706	0	218942	5684037	27071	9265512	9193128	0.002945	0	363777	9265463	0.364881	0.007104	0.364881	0.007104	0.045643	0.000889
62	A	6010	6641557	6590100	0.000912	0	317134	6641533	3941	5683631	5626428	0.0007	0	218864	5683601	20347	9265027	9184842	0.002215	0	363659	9265003	0.095487	0.007349	0.095487	0.007349	0.011944	0.000919
63	G	4412	6638026	6583874	0.00067	0	316438	6638026	4879	5670153	5602820	0.000871	0	218070	5670153	21528	9259165	9185958	0.002344	0	363064	9259164	-0.085634	0.006868	-0.085634	0.006868	-0.010712	0.000859
64	G	4684	6629971	6588947	0.000711	0	314387	6629971	4068	5645556	5606819	0.000726	0	215846	5645556	9188	9251418	9194021	0.000999	0	361631	9251418	-0.014667	0.015415	-0.014667	0.015415	-0.001835	0.001928
65	C	6499	6628640	6585525	0.000987	0	314103	6628640	5735	5643469	5606883	0.001023	0	215643	5643469	12073	9250344	9192636	0.001313	0	361456	9250344	-0.027402	0.013882	-0.027402	0.013882	-0.003428	0.001736
66	C	6199	6627237	6581141	0.000942	0	313885	6627237	7806	5642378	5604114	0.001393	0	215565	5642378	10729	9249241	9191708	0.001167	0	361352	9249241	-0.386354	0.017361	-0.386354	0.017361	-0.048329	0.002172
67	A	8537	6626450	6437773	0.001326	0	313820	6626450	5214	5641801	5581199	0.000934	0	215537	5641801	20689	9248522	9122260	0.002268	0	361334	9248522	0.172785	0.008604	0.172785	0.008604	0.021614	0.001076
68	G	127664	6623280	6564831	0.019447	0	313295	6623280	6926	5639751	5592038	0.001239	0	215267	5639751	46590	9246517	9176603	0.005077	0	361009	9246517	3.58636	0.01999	3.58636	0.01999	0.448617	0.002501
69	A	15471	6618677	6560914	0.002358	0	312801	6618677	3767	5637397	5581266	0.000675	0	215110	5637397	7617	9244852	9168969	0.000831	0	360865	9244852	2.02606	0.035142	2.02606	0.035142	0.253439	0.004396
70	G	5458	6613298	6565956	0.000831	0	312229	6613298	3564	5626824	5586661	0.000638	0	214315	5626824	7866	9239202	9186938	0.000856	0	360404	9239202	0.225772	0.018301	0.225772	0.018301	0.028242	0.002289
71	A	25099	6607512	6556906	0.003828	0	311672	6607512	4557	5617986	5560995	0.000819	0	213754	5617986	11191	9235664	9173958	0.00122	0	360160	9235664	2.46618	0.032169	2.46618	0.032169	0.308495	0.004024
72	U	4717	6599941	6547948	0.00072	0	310976	6599941	1287	5594861	5548753	0.000232	0	212362	5594861	5899	9227113	9156743	0.000644	0	359512	9227113	0.758174	0.021523	0.758174	0.021523	0.09484	0.002692
73	G	8905	6598836	6539668	0.001362	0	310765	6598836	11813	5593355	5533581	0.002135	0	212164	5593355	32648	9225021	9133121	0.003575	0	359287	9225021	-0.216269	0.006922	-0.216269	0.006922	-0.027053	0.000866
74	G	8039	6596273	6528961	0.001231	0	310441	6596273	3209	5585060	5522604	0.000581	0	211180	5585060	25659	9221737	9132174	0.00281	0	358922	9221737	0.231416	0.006269	0.231416	0.006269	0.028948	0.000784
75	U	1820	6594678	6513817	0.000279	0	310272	6594678	2273	5583206	5513690	0.000412	0	211049	5583206	3185	9219741	9110753	0.00035	0	358786	9219741	-0.379993	0.031751	-0.379993	0.031751	-0.047533	0.003972
76	C	9330	6587910	6508361	0.001434	0	309487	6587910	6429	5574956	5505961	0.001168	0	210442	5574956	19772	9213372	9111145	0.00217	0	358273	9213372	0.122528	0.009621	0.122528	0.009621	0.015327	0.001203
77	U	4302	6583423	6483795	0.000664	0	308978	6583423	2590	5572378	5494784	0.000471	0	210300	5572378	5349	9209045	9089326	0.000588	0	357966	9209045	0.326502	0.02373	0.326502	0.02373	0.040842	0.002968
78	C	166722	6575816	6476508	0.025743	0	308236	6575816	201414	5569263	5489092	0.036694	0	210091	5569263	235767	9201723	9090119	0.025937	0	357443	9201723	-0.422219	0.004075	-0.422219	0.004075	-0.052815	0.00051
79	U	177014	6561761	6463640	0.027386	0	307084	6561761	3649	5550412	5501810	0.000663	0	209260	5550412	10084	9183231	9106472	0.001107	0	356359	9183231	24.1324	0.2476	24.1324	0.2476	3.01872	0.030972
80	U	83975	6546652	6397862	0.013125	0	305895	6546652	1680	5545683	5485444	0.000306	0	208991	5545683	4611	9174530	9086744	0.000507	0	355754	9174530	25.2624	0.38287	25.2624	0.38287	3.16007	0.047893
81	U	100279	6520286	6440721	0.01557	0	304264	6520286	1804	5522074	5483939	0.000329	0	207977	5522074	7095	9143696	9083561	0.000781	0	354251	9143696	19.5121	0.240253	19.5121	0.240253	2.44077	0.030053
82	A	91609	6494827	6387681	0.014342	0	301608	6494827	9296	5519843	5472589	0.001699	0	207744	5519843	23215	9136253	9058786	0.002563	0	353518	9136253	4.9334	0.037915	4.9334	0.037915	0.617119	0.004743
83	A	34301	6462492	6399503	0.00536	0	299612	6462492	1278	5506244	5472179	0.000234	0	207106	5506244	3985	9109950	9055351	0.00044	0	352277	9109950	11.649	0.196463	11.649	0.196463	1.45718	0.024576
84	A	4182	6432036	6387629	0.000655	0	297335	6432036	1003	5494840	5470481	0.000183	0	206481	5494840	1774	9088936	9049724	0.000196	0	350911	9088936	2.40453	0.082454	2.40453	0.082454	0.300782	0.010314
85	A	25525	6416278	6199792	0.004117	0	295319	6416278	14792	5491562	5328019	0.002776	0	206162	5491562	25315	9080824	8901262	0.002844	0	349962	9080824	0.471455	0.012462	0.471455	0.012462	0.058974	0.001559
86	U	7	6234407	6117733	1e-06	0	285649	6234407	7	5356830	5268536	1e-06	0	200629	5356830	5	8943209	8682301	1e-06	0	344010	8943209	-0.320251	1.15969	-0.320251	1.15969	-0.04006	0.145065
87	A	0	6151458	16251	0	0	273236	6151458	0	5296847	10710	0	0	196140	5296847	0	8722074	17096	0	0	325916	8722074	nan	nan	nan	nan	nan	nan

## Sheet: CUCC
Nucleotide	Sequence	Modified_mutations	Modified_read_depth	Modified_effective_depth	Modified_rate	Modified_off_target_mapped_depth	Modified_low_mapq_mapped_depth	Modified_mapped_depth	Untreated_mutations	Untreated_read_depth	Untreated_effective_depth	Untreated_rate	Untreated_off_target_mapped_depth	Untreated_low_mapq_mapped_depth	Untreated_mapped_depth	Denatured_mutations	Denatured_read_depth	Denatured_effective_depth	Denatured_rate	Denatured_off_target_mapped_depth	Denatured_low_mapq_mapped_depth	Denatured_mapped_depth	Reactivity_profile	Std_err	HQ_profile	HQ_stderr	Norm_profile	Norm_stderr
1	A	0	4600989	4569573	0	0	188554	4600989	0	9642039	9577772	0	0	347300	9642039	0	11787058	11713255	0	0	397970	11787058	nan	nan	nan	nan	nan	nan
2	U	0	5033505	4978977	0	0	212819	5033505	0	9687091	9590983	0	0	358441	9687091	0	11862297	11748054	0	0	411470	11862297	nan	nan	nan	nan	nan	nan
3	U	5378	5496275	5433158	0.00099	0	232751	5496275	4106	9785952	9684276	0.000424	0	363556	9785952	4508	12002310	11881428	0.000379	0	417734	12002310	1.4914	0.045421	1.4914	0.045421	0.186559	0.005682
4	A	38346	5656994	5592578	0.006857	0	239302	5656994	5192	9962188	9859397	0.000527	0	369288	9962188	9917	12137262	12017499	0.000825	0	421744	12137262	7.67072	0.088386	7.67072	0.088386	0.95953	0.011056
5	A	1438	5708053	5651434	0.000254	0	241669	5708053	1922	10011270	9914881	0.000194	0	371308	10011270	1868	12179592	12072660	0.000155	0	423479	12179592	0.391642	0.052719	0.391642	0.052719	0.04899	0.006595
6	A	14991	5835553	5784070	0.002592	0	247179	5835553	3829	10092640	10007322	0.000383	0	374100	10092640	4945	12236296	12143999	0.000407	0	425411	12236296	5.42527	0.094261	5.42527	0.094261	0.678646	0.011791
7	G	4704	6072993	6025335	0.000781	0	256751	6072993	7867	10182166	10107678	0.000778	0	377190	10182166	12659	12300734	12220225	0.001036	0	427671	12300734	0.002302	0.013874	0.002302	0.013874	0.000288	0.001735
8	G	13449	6088136	6045921	0.002224	0	257492	6088136	20117	10219224	10155464	0.001981	0	378606	10219224	26100	12326625	12258096	0.002129	0	428627	12326625	0.114395	0.011166	0.114395	0.011166	0.01431	0.001397
9	U	14156	6094397	6041565	0.002343	0	258119	6094397	17683	10228442	10165095	0.00174	0	379151	10228442	33280	12347233	12266847	0.002713	0	429785	12347233	0.222455	0.008799	0.222455	0.008799	0.027827	0.001101
10	U	14683	6099157	6058139	0.002424	0	258720	6099157	2320	10236044	10180150	0.000228	0	379746	10236044	15212	12356369	12291781	0.001238	0	430452	12356369	1.77427	0.021972	1.77427	0.021972	0.221943	0.002748
11	U	2486	6114288	6055916	0.000411	0	259843	6114288	1445	10260622	10187103	0.000142	0	380962	10260622	3052	12377861	12290024	0.000248	0	431549	12377861	1.08187	0.041334	1.08187	0.041334	0.135331	0.00517
12	A	73718	6133285	6087616	0.01211	0	261131	6133285	7213	10280156	10215209	0.000706	0	381913	10280156	33581	12397098	12322635	0.002725	0	432513	12397098	4.18451	0.028259	4.18451	0.028259	0.523439	0.003535
13	U	2492	6146490	6086689	0.000409	0	262504	6146490	1441	10295510	10212972	0.000141	0	383280	10295510	3237	12408554	12311290	0.000263	0	433391	12408554	1.02051	0.03866	1.02051	0.03866	0.127656	0.004836
14	A	5954	6192303	6139837	0.00097	0	265169	6192303	3776	10360967	10294745	0.000367	0	387028	10360967	21929	12439996	12365407	0.001773	0	435083	12439996	0.33999	0.008174	0.33999	0.008174	0.042529	0.001022
15	C	5991	6198762	6140335	0.000976	0	265522	6198762	3707	10374204	10305634	0.00036	0	387686	10374204	8787	12450738	12373455	0.00071	0	435565	12450738	0.867386	0.021677	0.867386	0.021677	0.108501	0.002712
16	C	4510	6202283	6085703	0.000741	0	265781	6202283	7440	10382582	10320835	0.000721	0	388137	10382582	9321	12455846	12379034	0.000753	0	435842	12455846	0.02684	0.018386	0.02684	0.018386	0.003357	0.0023
17	U	298340	6206951	6140194	0.048588	0	266174	6206951	13851	10391026	10320173	0.001342	0	388548	10391026	39358	12462366	12380470	0.003179	0	436226	12462366	14.8617	0.080048	14.8617	0.080048	1.85905	0.010013
18	C	28071	6214869	6111892	0.004593	0	266492	6214869	14057	10400810	10297204	0.001365	0	388915	10400810	11433	12468854	12337722	0.000927	0	436483	12468854	3.48314	0.045724	3.48314	0.045724	0.435705	0.00572
19	U	43896	6221909	6119754	0.007173	0	267368	6221909	9148	10411371	10304456	0.000888	0	389709	10411371	14682	12476546	12337193	0.00119	0	437006	12476546	5.2813	0.052803	5.2813	0.052803	0.660637	0.006605
20	C	60198	6238575	6148277	0.009791	0	268504	6238575	23637	10424865	10325310	0.002289	0	390703	10424865	29438	12484898	12354889	0.002383	0	437558	12484898	3.14845	0.025618	3.14845	0.025618	0.393839	0.003205
21	C	57358	6247232	6179813	0.009282	0	269079	6247232	26347	10436309	10346804	0.002546	0	391440	10436309	36820	12492733	12386419	0.002973	0	438021	12492733	2.26573	0.018364	2.26573	0.018364	0.283419	0.002297
22	A	33432	6272660	6198847	0.005393	0	271391	6272660	13250	10460291	10357825	0.001279	0	393001	10460291	35590	12511496	12387600	0.002873	0	439298	12511496	1.43195	0.013341	1.43195	0.013341	0.179122	0.001669
23	G	7830	6280028	6204703	0.001262	0	272381	6280028	11772	10466805	10363410	0.001136	0	393617	10466805	34640	12516956	12401683	0.002793	0	439928	12516956	0.04512	0.006339	0.04512	0.006339	0.005644	0.000793
24	G	3699	6281427	6214375	0.000595	0	272709	6281424	4758	10469480	10383233	0.000458	0	393869	10469477	11467	12520137	12423148	0.000923	0	440226	12520132	0.148417	0.01289	0.148417	0.01289	0.018565	0.001612
25	U	4763	6284491	6220316	0.000766	0	274211	6284469	3484	10472761	10400430	0.000335	0	394367	10472715	7152	12526912	12444551	0.000575	0	441468	12526857	0.749475	0.023426	0.749475	0.023426	0.093752	0.00293
26	A	37504	6288934	6191803	0.006057	0	275933	6288842	5502	10477407	10410077	0.000529	0	395118	10477236	18180	12533132	12447770	0.001461	0	443161	12532915	3.78535	0.035645	3.78535	0.035645	0.473509	0.004459
27	A	32167	6297909	5882972	0.005468	0	277674	6297773	4273	10483817	10419749	0.00041	0	395800	10483557	6728	12539995	12452727	0.00054	0	444334	12539697	9.36125	0.127843	9.36125	0.127843	1.171	0.015992
28	C	410284	6319262	6256902	0.065573	0	279853	6319091	23874	10486488	10423471	0.00229	0	396314	10486208	28391	12544291	12460804	0.002278	0	445285	12543959	27.7747	0.170977	27.7747	0.170977	3.47434	0.021387
29	A	34243	6328661	6275668	0.005456	0	282315	6328474	19357	10505166	10439410	0.001854	0	398416	10504838	53010	12557668	12479982	0.004248	0	447774	12557290	0.848066	0.008462	0.848066	0.008462	0.106084	0.001059
30	A	4268	6330977	6265294	0.000681	0	283450	6330765	3481	10505615	10431003	0.000334	0	398439	10505236	7231	12558588	12468863	0.00058	0	448467	12558165	0.59921	0.021635	0.59921	0.021635	0.074955	0.002706
31	A	3637	6334866	6272073	0.00058	0	284413	6334629	4629	10508267	10440193	0.000443	0	398838	10507848	6718	12562299	12479368	0.000538	0	449339	12561834	0.253543	0.021798	0.253543	0.021798	0.031716	0.002727
32	C	10934	6336492	6282526	0.00174	0	284747	6336237	8901	10509072	10453248	0.000852	0	399023	10508634	14818	12565446	12497801	0.001186	0	449855	12564963	0.749697	0.017115	0.749697	0.017115	0.093779	0.002141
33	C	28559	6337259	6297668	0.004535	0	285400	6336980	15709	10509288	10460290	0.001502	0	399239	10508796	24618	12565763	12512195	0.001968	0	450297	12565248	1.54157	0.017878	1.54157	0.017878	0.192835	0.002236
34	A	11414	6351538	6306596	0.00181	0	298716	6351210	14269	10513066	10455318	0.001365	0	403560	10512484	17902	12574429	12511533	0.001431	0	461577	12573846	0.31107	0.014468	0.31107	0.014468	0.038912	0.00181
35	A	8374	6355961	6307583	0.001328	0	300588	6355614	5708	10513846	10452306	0.000546	0	404226	10513224	6587	12575382	12508782	0.000527	0	462839	12574761	1.48409	0.035803	1.48409	0.035803	0.185645	0.004479
36	C	23441	6359772	6314069	0.003713	0	301363	6359407	12217	10514104	10458609	0.001168	0	404698	10513432	11579	12576007	12517555	0.000925	0	463422	12575346	2.75061	0.038355	2.75061	0.038355	0.344074	0.004798
37	C	13139	6361522	6309652	0.002082	0	302305	6361134	17921	10514671	10460524	0.001713	0	405027	10513965	11924	12576702	12520706	0.000952	0	463855	12576002	0.387636	0.023602	0.387636	0.023602	0.048489	0.002952
38	A	123829	6367847	6285960	0.019699	0	306089	6367418	21745	10521888	10455986	0.00208	0	409319	10521101	33544	12582881	12510440	0.002681	0	468968	12582084	6.57135	0.041844	6.57135	0.041844	0.822009	0.005234
39	A	72456	6370954	6309373	0.011484	0	307455	6370510	5135	10522784	10455586	0.000491	0	410044	10521969	13064	12583451	12511330	0.001044	0	469925	12582640	10.5277	0.100977	10.5277	0.100977	1.31691	0.012631
40	C	25287	6376720	6302773	0.004012	0	308366	6376280	25617	10524172	10447709	0.002452	0	410803	10523349	24290	12584995	12501403	0.001943	0	470865	12584186	0.802951	0.016041	0.802951	0.016041	0.100441	0.002007
41	U	127645	6382745	6236951	0.020466	0	308810	6382290	30252	10527141	10459328	0.002892	0	411171	10526302	52244	12588015	12507967	0.004177	0	471193	12587199	4.20737	0.023297	4.20737	0.023297	0.526299	0.002914
42	U	81739	6397745	6322702	0.012928	0	309929	6397293	3633	10536715	10470928	0.000347	0	412351	10535877	10746	12595426	12521963	0.000858	0	472003	12594600	14.6601	0.151067	14.6601	0.151067	1.83383	0.018897
43	U	28253	6405471	6362538	0.004441	0	310699	6405013	2356	10541743	10493358	0.000225	0	413668	10540910	5210	12599161	12546448	0.000415	0	472757	12598346	10.1528	0.154778	10.1528	0.154778	1.27001	0.019361
44	C	63231	6409356	6367297	0.009931	0	310487	6408894	13085	10544379	10488118	0.001248	0	413665	10543553	13064	12601208	12528626	0.001043	0	472604	12600393	8.32715	0.082775	8.32715	0.082775	1.04164	0.010354
45	G	7013	6416826	6365543	0.001102	0	310817	6416379	8039	10545825	10468531	0.000768	0	413977	10544978	23413	12603203	12492263	0.001874	0	473090	12602395	0.178099	0.008456	0.178099	0.008456	0.022278	0.001058
46	A	9381	6418249	6368922	0.001473	0	310947	6417817	12605	10546792	10468839	0.001204	0	414092	10545983	45192	12604863	12522768	0.003609	0	473300	12604088	0.074508	0.005168	0.074508	0.005168	0.00932	0.000646
47	U	1624	6419130	6364913	0.000255	0	310625	6418711	2638	10548065	10472784	0.000252	0	413821	10547285	4709	12606239	12510713	0.000376	0	473119	12605484	0.008655	0.021278	0.008655	0.021278	0.001083	0.002662
48	C	19317	6420579	6379618	0.003028	0	310410	6420173	16456	10549599	10490222	0.001569	0	413660	10548847	35535	12608359	12548103	0.002832	0	472904	12607632	0.515281	0.009236	0.515281	0.009236	0.064456	0.001155
49	U	3256	6430491	6383751	0.00051	0	310580	6430089	4584	10563235	10498131	0.000437	0	413788	10562502	4940	12621737	12552747	0.000394	0	473178	12621037	0.186502	0.028133	0.186502	0.028133	0.02333	0.003519
50	C	20447	6448454	6385254	0.003202	0	310366	6448070	15177	10578956	10492460	0.001446	0	413604	10578254	10352	12637519	12538393	0.000826	0	472933	12636854	2.12658	0.037078	2.12658	0.037078	0.266013	0.004638
51	U	39045	6454694	6391239	0.006109	0	310202	6454325	12369	10586337	10499857	0.001178	0	413483	10585674	21147	12643083	12542071	0.001686	0	472898	12642463	2.9246	0.027931	2.9246	0.027931	0.365838	0.003494
52	U	10225	6464474	6373628	0.001604	0	310123	6464134	10658	10600400	10507358	0.001014	0	413489	10599795	8263	12650823	12535031	0.000659	0	472929	12650233	0.894928	0.029972	0.894928	0.029972	0.111946	0.003749
53	G	55823	6470495	6422677	0.008692	0	309920	6470187	10972	10604557	10535303	0.001041	0	413418	10604040	37415	12653455	12585743	0.002973	0	472828	12652955	2.57336	0.018474	2.57336	0.018474	0.321901	0.002311
54	U	12762	6473313	6428367	0.001985	0	309687	6473039	2334	10606286	10541285	0.000221	0	413132	10605836	3326	12655022	12590730	0.000264	0	472662	12654580	6.67713	0.134653	6.67713	0.134653	0.835241	0.016844
55	A	10726	6498818	6455766	0.001661	0	309377	6498624	7527	10610856	10539872	0.000714	0	412800	10610520	22633	12658217	12568546	0.001801	0	472104	12657858	0.526063	0.010606	0.526063	0.010606	0.065805	0.001327
56	G	5409	6499401	6460487	0.000837	0	308035	6499238	11533	10600996	10535077	0.001095	0	411321	10600721	33085	12654887	12593616	0.002627	0	471078	12654608	-0.098008	0.005842	-0.098008	0.005842	-0.01226	0.000731
57	A	3904	6497203	6458318	0.000604	0	306863	6497084	7037	10585605	10526929	0.000668	0	409500	10585393	17585	12649431	12591543	0.001397	0	470115	12649215	-0.045815	0.008981	-0.045815	0.008981	-0.005731	0.001123
58	U	1547	6496190	6450443	0.00024	0	306353	6496080	2454	10579102	10519464	0.000233	0	408759	10578910	4479	12647687	12585409	0.000356	0	469660	12647490	0.018395	0.02165	0.018395	0.02165	0.002301	0.002708
59	C	28309	6495532	6420851	0.004409	0	305983	6495449	13955	10574999	10519730	0.001327	0	408431	10574842	17483	12646063	12584575	0.001389	0	469351	12645915	2.21874	0.026508	2.21874	0.026508	0.277542	0.003316
60	U	54389	6494159	6449687	0.008433	0	305069	6494084	6198	10573509	10512810	0.00059	0	407809	10573375	9104	12643389	12577406	0.000724	0	468369	12643267	10.8356	0.124496	10.8356	0.124496	1.35543	0.015573
61	G	22119	6510156	6453137	0.003428	0	302434	6510118	6236	10563889	10491717	0.000594	0	406724	10563816	17829	12631098	12539214	0.001422	0	466507	12631023	1.99264	0.02266	1.99264	0.02266	0.24926	0.002835
62	A	19096	6511831	6450146	0.002961	0	302286	6511812	9331	10562776	10455951	0.000892	0	406635	10562739	20442	12628895	12517713	0.001633	0	466404	12628852	1.26643	0.01681	1.26643	0.01681	0.158418	0.002103
63	U	9263	6503611	6450385	0.001436	0	300775	6503611	2952	10538943	10453483	0.000282	0	405165	10538943	8732	12614302	12516268	0.000698	0	465077	12614302	1.65361	0.028741	1.65361	0.028741	0.20685	0.003595
64	G	31499	6503012	6447891	0.004885	0	300603	6503012	45289	10538112	10454368	0.004332	0	405112	10538112	69217	12613284	12511658	0.005532	0	464935	12613284	0.099978	0.0062	0.099978	0.0062	0.012506	0.000776
65	G	9466	6502322	6445779	0.001469	0	300362	6502322	8074	10537559	10452920	0.000772	0	404985	10537559	21653	12612413	12515937	0.00173	0	464659	12612413	0.402386	0.010406	0.402386	0.010406	0.050334	0.001302
66	U	10440	6500461	6438804	0.001621	0	300042	6500461	2641	10535707	10448427	0.000253	0	404820	10535707	8943	12610537	12510819	0.000715	0	464462	12610537	1.91468	0.030824	1.91468	0.030824	0.239507	0.003856
67	A	28749	6498986	6339928	0.004535	0	299785	6498986	7944	10534278	10424714	0.000762	0	404704	10534278	20657	12608788	12454484	0.001659	0	464265	12608788	2.27454	0.023174	2.27454	0.023174	0.284523	0.002899
68	G	95215	6479509	6434909	0.014797	0	297025	6479509	11919	10504975	10450806	0.00114	0	403050	10504975	48611	12577240	12519654	0.003883	0	461614	12577240	3.51711	0.020353	3.51711	0.020353	0.439955	0.002546
69	A	14678	6475552	6434164	0.002281	0	296627	6475552	8801	10502583	10450752	0.000842	0	402895	10502583	8856	12574222	12519313	0.000707	0	461355	12574222	2.03442	0.036564	2.03442	0.036564	0.254485	0.004574
70	G	4269	6474219	6423847	0.000665	0	296325	6474219	9001	10501813	10445046	0.000862	0	402734	10501813	6922	12573218	12512653	0.000553	0	461156	12573218	-0.356459	0.02502	-0.356459	0.02502	-0.044589	0.00313
71	A	18022	6473882	6418437	0.002808	0	296277	6473882	19764	10501347	10440575	0.001893	0	402707	10501347	14329	12572794	12508045	0.001146	0	461107	12572794	0.798589	0.022716	0.798589	0.022716	0.099895	0.002842
72	U	12612	6470455	6395575	0.001972	0	295904	6470455	4626	10494808	10420941	0.000444	0	402178	10494808	8051	12568068	12480228	0.000645	0	460736	12568068	2.36874	0.039245	2.36874	0.039245	0.296305	0.004909
73	A	44670	6469077	6393944	0.006986	0	295648	6469077	4410	10492915	10395846	0.000424	0	401973	10492915	15938	12565720	12460665	0.001279	0	460473	12565720	5.13038	0.048418	5.13038	0.048418	0.641759	0.006057
74	C	31172	6464054	6375907	0.004889	0	295185	6464054	12569	10478650	10364033	0.001213	0	401135	10478650	17951	12558739	12437452	0.001443	0	460058	12558739	2.54713	0.02803	2.54713	0.02803	0.31862	0.003506
75	U	7083	6448586	6372569	0.001111	0	293841	6448586	3547	10458896	10358156	0.000342	0	399989	10458896	6096	12544856	12430830	0.00049	0	459117	12544856	1.56822	0.035583	1.56822	0.035583	0.196169	0.004451
76	A	38209	6447266	6345296	0.006022	0	293675	6447266	5923	10457350	10307439	0.000575	0	399820	10457350	31255	12543069	12389258	0.002523	0	458944	12543069	2.15915	0.017522	2.15915	0.017522	0.270088	0.002192
77	U	14569	6421867	6317254	0.002306	0	291946	6421867	6625	10420511	10285654	0.000644	0	397859	10420511	15703	12514103	12356483	0.001271	0	457452	12514103	1.3079	0.019333	1.3079	0.019333	0.163605	0.002418
78	C	94514	6412784	6306271	0.014987	0	291271	6412784	116445	10413864	10279194	0.011328	0	397387	10413864	74448	12503974	12352253	0.006027	0	456775	12503974	0.607107	0.010036	0.607107	0.010036	0.075943	0.001255
79	U	181525	6396819	6268834	0.028957	0	290276	6396819	25197	10392031	10299794	0.002446	0	396405	10392031	37213	12484022	12356605	0.003012	0	455792	12484022	8.80279	0.051164	8.80279	0.051164	1.10114	0.0064
80	U	198176	6367228	6132847	0.032314	0	288289	6367228	6000	10377918	10263457	0.000585	0	395540	10377918	16117	12448487	12300658	0.00131	0	453773	12448487	24.2161	0.198715	24.2161	0.198715	3.02919	0.024857
81	U	177480	6328030	6235817	0.028461	0	286097	6328030	7352	10335651	10260584	0.000717	0	393585	10335651	19074	12386258	12302356	0.00155	0	451079	12386258	17.8949	0.136808	17.8949	0.136808	2.23847	0.017113
82	A	87074	6297176	6120203	0.014227	0	283885	6297176	13907	10331250	10135665	0.001372	0	393247	10331250	28716	12378180	12042112	0.002385	0	450441	12378180	5.39086	0.038008	5.39086	0.038008	0.674342	0.004754
83	A	17821	6179206	6078940	0.002932	0	277935	6179206	2504	10200559	10126773	0.000247	0	387757	10200559	5329	12112104	12014156	0.000444	0	439750	12112104	6.05179	0.0972	6.05179	0.0972	0.757017	0.012159
84	A	9537	6118935	6037701	0.00158	0	274284	6118935	2125	10168134	10119337	0.00021	0	385941	10168134	3334	12058901	11999788	0.000278	0	437091	12058901	4.92942	0.104624	4.92942	0.104624	0.61662	0.013087
85	A	34976	6070129	5936476	0.005892	0	270921	6070129	30577	10156535	9989291	0.003061	0	385038	10156535	46412	12039068	11840512	0.00392	0	435699	12039068	0.722169	0.009786	0.722169	0.009786	0.090336	0.001224
86	U	2	5970391	5892964	0	0	265148	5970391	4	10042976	9926639	0	0	379429	10042976	6	11895497	11743405	1e-06	0	429196	11895497	-0.124418	0.61539	-0.124418	0.61539	-0.015563	0.076979
87	A	0	5926599	16582	0	0	259518	5926599	0	9980363	23488	0	0	372530	9980363	0	11798198	27105	0	0	420316	11798198	nan	nan	nan	nan	nan	nan

## Sheet: CUCU
Nucleotide	Sequence	Modified_mutations	Modified_read_depth	Modified_effective_depth	Modified_rate	Modified_off_target_mapped_depth	Modified_low_mapq_mapped_depth	Modified_mapped_depth	Untreated_mutations	Untreated_read_depth	Untreated_effective_depth	Untreated_rate	Untreated_off_target_mapped_depth	Untreated_low_mapq_mapped_depth	Untreated_mapped_depth	Denatured_mutations	Denatured_read_depth	Denatured_effective_depth	Denatured_rate	Denatured_off_target_mapped_depth	Denatured_low_mapq_mapped_depth	Denatured_mapped_depth	Reactivity_profile	Std_err	HQ_profile	HQ_stderr	Norm_profile	Norm_stderr
1	A	0	4263095	4237134	0	0	216417	4263095	0	5189898	5159260	0	0	217669	5189898	0	9018061	8968601	0	0	382403	9018061	nan	nan	nan	nan	nan	nan
2	U	0	4685424	4641159	0	0	241827	4685424	0	5211968	5167149	0	0	223563	5211968	0	9074818	8999377	0	0	393185	9074818	nan	nan	nan	nan	nan	nan
3	U	4695	5031675	4980840	0.000943	0	260257	5031675	1954	5241699	5194131	0.000376	0	225678	5241699	3362	9144833	9065092	0.000371	0	397873	9144833	1.52726	0.050953	1.52726	0.050953	0.191044	0.006374
4	A	34200	5262064	5209659	0.006565	0	271032	5262064	2357	5367245	5318803	0.000443	0	230371	5367245	6480	9322994	9243000	0.000701	0	404848	9322994	8.73176	0.120413	8.73176	0.120413	1.09225	0.015062
5	A	1332	5309158	5262117	0.000253	0	273767	5309158	939	5387268	5340912	0.000176	0	231417	5387268	1362	9351065	9278073	0.000147	0	406400	9351065	0.526693	0.062956	0.526693	0.062956	0.065884	0.007875
6	A	14976	5444633	5401773	0.002772	0	282087	5444633	1775	5428587	5387886	0.000329	0	233210	5428587	3619	9403220	9340139	0.000387	0	408935	9403220	6.30499	0.121698	6.30499	0.121698	0.788691	0.015223
7	G	4080	5727827	5687834	0.000717	0	295576	5727827	4338	5487948	5452712	0.000796	0	235835	5487948	8922	9480872	9426266	0.000947	0	412426	9480872	-0.082669	0.017447	-0.082669	0.017447	-0.010341	0.002182
8	G	10682	5758633	5721793	0.001867	0	297153	5758633	10029	5523815	5493087	0.001826	0	237299	5523815	17846	9516394	9468507	0.001885	0	413933	9516394	0.021832	0.013618	0.021832	0.013618	0.002731	0.001703
9	U	12058	5764637	5719804	0.002108	0	298217	5764637	11145	5529179	5497558	0.002027	0	237758	5529179	27336	9530867	9472528	0.002886	0	415251	9530867	0.028016	0.009411	0.028016	0.009411	0.003505	0.001177
10	U	10871	5770732	5734441	0.001896	0	299384	5770732	1688	5534331	5506503	0.000307	0	238285	5534331	12409	9538946	9492646	0.001307	0	416120	9538946	1.2157	0.018578	1.2157	0.018578	0.152072	0.002324
11	U	2136	5791119	5739540	0.000372	0	301288	5791119	947	5553727	5516783	0.000172	0	239431	5553727	2147	9560864	9497750	0.000226	0	417619	9560864	0.886946	0.047373	0.886946	0.047373	0.110948	0.005926
12	A	68401	5814938	5773491	0.011847	0	303471	5814938	4086	5569273	5537396	0.000738	0	240294	5569273	25998	9578977	9526415	0.002729	0	418782	9578977	4.07085	0.03051	4.07085	0.03051	0.509222	0.003816
13	U	1941	5828174	5774388	0.000336	0	306022	5828174	748	5575456	5534109	0.000135	0	241806	5575456	2172	9589592	9519142	0.000228	0	420265	9589592	0.880818	0.044096	0.880818	0.044096	0.110181	0.005516
14	A	4693	5876097	5827897	0.000805	0	309438	5876097	3064	5606334	5571799	0.00055	0	243605	5606334	19518	9626600	9570352	0.002039	0	422347	9626600	0.125208	0.0076	0.125208	0.0076	0.015662	0.000951
15	C	4776	5881482	5828272	0.000819	0	310044	5881482	9972	5612718	5577019	0.001788	0	244059	5612718	12614	9634146	9576222	0.001317	0	422896	9634146	-0.735335	0.017569	-0.735335	0.017569	-0.091983	0.002198
16	C	3536	5886209	5750075	0.000615	0	310876	5886209	7533	5620072	5587551	0.001348	0	244733	5620072	5272	9642086	9584189	0.00055	0	423552	9642086	-1.33296	0.038573	-1.33296	0.038573	-0.16674	0.004825
17	U	462957	5889155	5837477	0.079308	0	311739	5889155	8229	5622745	5588953	0.001472	0	245106	5622745	30674	9645039	9589474	0.003199	0	424073	9645039	24.3333	0.143725	24.3333	0.143725	3.04385	0.017979
18	C	17439	5895666	5825805	0.002993	0	312622	5895666	6869	5628303	5581508	0.001231	0	245470	5628303	7875	9649546	9569008	0.000823	0	424357	9649546	2.14192	0.040826	2.14192	0.040826	0.267933	0.005107
19	U	32389	5901827	5833600	0.005552	0	313960	5901827	4519	5637153	5589384	0.000808	0	246243	5637153	8827	9657315	9574272	0.000922	0	425226	9657315	5.14523	0.065491	5.14523	0.065491	0.643617	0.008192
20	C	56400	5914959	5855900	0.009631	0	316055	5914959	11040	5644646	5599239	0.001972	0	246860	5644646	18605	9662963	9584887	0.001941	0	425854	9662963	3.94607	0.036972	3.94607	0.036972	0.493613	0.004625
21	U	19254	5926522	5870550	0.00328	0	319444	5926522	3856	5657839	5612966	0.000687	0	248161	5657839	8836	9674079	9599752	0.00092	0	427733	9674079	2.81689	0.041254	2.81689	0.041254	0.352364	0.00516
22	A	32183	5954599	5892932	0.005461	0	328272	5954599	4317	5672346	5619992	0.000768	0	249716	5672346	21971	9686080	9589881	0.002291	0	429615	9686080	2.04846	0.019839	2.04846	0.019839	0.256241	0.002482
23	G	6804	5963926	5903302	0.001153	0	331416	5963926	9180	5680453	5630790	0.00163	0	250494	5680453	31579	9692443	9610498	0.003286	0	430776	9692443	-0.145394	0.00675	-0.145394	0.00675	-0.018187	0.000844
24	G	3592	5965281	5913781	0.000607	0	331830	5965281	5474	5682374	5642421	0.00097	0	250778	5682374	16257	9694209	9631683	0.001688	0	431187	9694208	-0.21492	0.009962	-0.21492	0.009962	-0.026884	0.001246
25	U	3546	5966618	5914299	0.0006	0	333469	5966613	2438	5683589	5648814	0.000432	0	251099	5683580	5192	9696961	9641043	0.000539	0	432376	9696941	0.311902	0.025134	0.311902	0.025134	0.039016	0.003144
26	A	34362	5970486	5887476	0.005836	0	336008	5970439	4461	5687079	5654578	0.000789	0	252012	5687012	15527	9701673	9640603	0.001611	0	434198	9701548	3.13398	0.032688	3.13398	0.032688	0.392029	0.004089
27	A	31355	5978017	5592203	0.005607	0	339537	5977947	2459	5691168	5660566	0.000434	0	252844	5691072	5880	9705953	9643759	0.00061	0	435981	9705786	8.4834	0.123056	8.4834	0.123056	1.06119	0.015393
28	C	395619	5987478	5940379	0.066598	0	343472	5987387	11184	5691773	5661026	0.001976	0	253283	5691664	20771	9707706	9649303	0.002153	0	436954	9707524	30.0209	0.214207	30.0209	0.214207	3.75531	0.026795
29	A	27014	5994451	5954012	0.004537	0	347819	5994351	15084	5703949	5672190	0.002659	0	255933	5703821	47052	9717752	9666776	0.004867	0	440745	9717547	0.385796	0.007424	0.385796	0.007424	0.048259	0.000929
30	A	3050	5995397	5941605	0.000513	0	349136	5995274	3548	5703903	5665359	0.000626	0	255969	5703742	5989	9717459	9654986	0.00062	0	441178	9717213	-0.182061	0.022746	-0.182061	0.022746	-0.022774	0.002845
31	A	2878	5998288	5946441	0.000484	0	351076	5998146	3634	5705411	5669618	0.000641	0	256484	5705230	5561	9720198	9662070	0.000576	0	442417	9719924	-0.272736	0.024502	-0.272736	0.024502	-0.034117	0.003065
32	C	7323	5998801	5952964	0.00123	0	351734	5998650	9321	5705443	5675315	0.001642	0	256794	5705248	11448	9721409	9672665	0.001184	0	443498	9721129	-0.348304	0.019097	-0.348304	0.019097	-0.043569	0.002389
33	C	24528	5999024	5964675	0.004112	0	352876	5998858	15998	5705361	5681008	0.002816	0	257109	5705153	20936	9721277	9683124	0.002162	0	444180	9720987	0.599488	0.016452	0.599488	0.016452	0.07499	0.002058
34	A	10738	6007635	5969217	0.001799	0	373384	6007446	7599	5707041	5678901	0.001338	0	259961	5706812	13407	9724937	9681541	0.001385	0	455911	9724616	0.332745	0.016979	0.332745	0.016979	0.041623	0.002124
35	A	8555	6010499	5970318	0.001433	0	377237	6010310	3230	5707598	5679105	0.000569	0	260997	5707360	5321	9725600	9681619	0.00055	0	457750	9725266	1.57237	0.039884	1.57237	0.039884	0.196687	0.004989
36	C	21985	6011978	5974797	0.00368	0	379259	6011777	5900	5707700	5683566	0.001038	0	261459	5707454	6814	9725730	9688634	0.000703	0	458476	9725380	3.75593	0.060701	3.75593	0.060701	0.469829	0.007593
37	C	12800	6012681	5967794	0.002145	0	381189	6012466	15422	5707749	5684418	0.002713	0	262044	5707483	9199	9725669	9689875	0.000949	0	459352	9725297	-0.598504	0.031101	-0.598504	0.031101	-0.074867	0.00389
38	A	127294	6017558	5937921	0.021437	0	385735	6017326	13317	5712776	5682331	0.002344	0	263877	5712477	27400	9730417	9681311	0.00283	0	463477	9729990	6.74649	0.046512	6.74649	0.046512	0.843918	0.005818
39	A	79726	6019439	5963437	0.013369	0	387088	6019200	2080	5713045	5682026	0.000366	0	264138	5712745	8526	9730398	9682395	0.000881	0	463794	9729970	14.7667	0.168966	14.7667	0.168966	1.84716	0.021136
40	C	23686	6022756	5956670	0.003976	0	388053	6022516	11548	5713476	5679086	0.002033	0	264308	5713180	18382	9730952	9676651	0.0019	0	464274	9730525	1.02281	0.01847	1.02281	0.01847	0.127943	0.00231
41	U	126746	6025862	5881398	0.02155	0	389155	6025614	11463	5714203	5684496	0.002017	0	264583	5713905	33504	9731989	9679809	0.003461	0	464763	9731557	5.6436	0.035862	5.6436	0.035862	0.705958	0.004486
42	U	89330	6030014	5961500	0.014984	0	392944	6029761	1732	5715373	5685516	0.000305	0	265560	5715072	7935	9733662	9684733	0.000819	0	466255	9733245	17.9169	0.210427	17.9169	0.210427	2.24122	0.026322
43	U	29866	6031943	5995389	0.004981	0	396500	6031697	1370	5715923	5693555	0.000241	0	266509	5715625	3548	9734282	9697809	0.000366	0	467498	9733869	12.9583	0.232058	12.9583	0.232058	1.62095	0.029028
44	C	58632	6035019	5998642	0.009774	0	396281	6034785	5291	5716893	5691273	0.00093	0	266265	5716605	7835	9735335	9684715	0.000809	0	467239	9734974	10.9326	0.134142	10.9326	0.134142	1.36756	0.01678
45	G	7870	6046946	6004662	0.001311	0	396506	6046716	4828	5717678	5684315	0.000849	0	266184	5717399	18357	9736734	9665968	0.001899	0	467257	9736383	0.242896	0.010255	0.242896	0.010255	0.030384	0.001283
46	A	9970	6048943	6009605	0.001659	0	396623	6048719	6936	5718147	5683631	0.00122	0	266249	5717879	30651	9738324	9685667	0.003165	0	467392	9737994	0.138617	0.007045	0.138617	0.007045	0.01734	0.000881
47	U	1444	6049741	6003786	0.000241	0	396173	6049521	1788	5718528	5683580	0.000315	0	265898	5718273	3536	9739201	9669519	0.000366	0	467057	9738881	-0.202566	0.026927	-0.202566	0.026927	-0.025339	0.003368
48	C	19940	6051279	6019028	0.003313	0	395796	6051066	12193	5718955	5690492	0.002143	0	265672	5718703	34604	9740661	9700246	0.003567	0	466690	9740361	0.328013	0.008715	0.328013	0.008715	0.041031	0.00109
49	U	2910	6059333	6022379	0.000483	0	395821	6059134	3715	5722799	5691718	0.000653	0	265532	5722553	4671	9748640	9702687	0.000481	0	466715	9748350	-0.352099	0.029454	-0.352099	0.029454	-0.044044	0.003684
50	C	19778	6072388	6028245	0.003281	0	395340	6072205	9874	5727514	5691726	0.001735	0	265160	5727284	8976	9757678	9702584	0.000925	0	466271	9757409	1.67124	0.0361	1.67124	0.0361	0.209055	0.004516
51	U	34224	6076057	6031866	0.005674	0	395035	6075893	4585	5727932	5692792	0.000805	0	264856	5727719	11728	9759469	9703515	0.001209	0	465991	9759217	4.02807	0.04609	4.02807	0.04609	0.503871	0.005765
52	U	8610	6081484	6011576	0.001432	0	394959	6081348	10726	5730013	5692262	0.001884	0	264792	5729834	7303	9762067	9692479	0.000753	0	465948	9761864	-0.599991	0.032435	-0.599991	0.032435	-0.075053	0.004057
53	G	53640	6084348	6047328	0.00887	0	394601	6084247	6699	5730093	5696888	0.001176	0	264655	5729951	32397	9762539	9717170	0.003334	0	465756	9762404	2.30778	0.017746	2.30778	0.017746	0.28868	0.00222
54	U	7395	6085901	6051084	0.001222	0	394101	6085832	1204	5728318	5698565	0.000211	0	264255	5728203	2331	9762547	9719812	0.00024	0	465161	9762453	4.2149	0.108525	4.2149	0.108525	0.527241	0.013575
55	A	10650	6115448	6079481	0.001752	0	393626	6115417	5871	5728604	5681931	0.001033	0	263840	5728542	21017	9763954	9690406	0.002169	0	464472	9763904	0.331291	0.010254	0.331291	0.010254	0.041441	0.001283
56	G	5499	6114827	6085121	0.000904	0	391886	6114817	13697	5714663	5674886	0.002414	0	261886	5714636	34932	9759475	9718112	0.003595	0	462891	9759450	-0.420066	0.007033	-0.420066	0.007033	-0.052546	0.00088
57	A	4224	6112023	6085117	0.000694	0	390353	6112016	7458	5696710	5667121	0.001316	0	259701	5696701	19726	9753999	9717617	0.00203	0	461520	9753988	-0.306347	0.009423	-0.306347	0.009423	-0.038321	0.001179
58	U	1028	6110518	6083393	0.000169	0	389616	6110514	1857	5688467	5662145	0.000328	0	258850	5688462	3042	9750452	9714463	0.000313	0	460938	9750444	-0.507703	0.030963	-0.507703	0.030963	-0.063508	0.003873
59	C	10062	6109191	6080851	0.001655	0	389046	6109191	13875	5683151	5661622	0.002451	0	258401	5683150	8928	9747012	9713561	0.000919	0	460487	9747012	-0.866048	0.030307	-0.866048	0.030307	-0.108334	0.003791
60	U	18006	6106591	6065191	0.002969	0	388174	6106591	2337	5680831	5647911	0.000414	0	257975	5680831	4729	9744143	9687224	0.000488	0	459797	9744143	5.23377	0.090298	5.23377	0.090298	0.654692	0.011295
61	G	8173	6088269	6058267	0.001349	0	383578	6088269	4741	5666333	5636104	0.000841	0	256728	5666333	28732	9718485	9672819	0.00297	0	456747	9718485	0.170982	0.00657	0.170982	0.00657	0.021388	0.000822
62	C	5365	6086158	6046627	0.000887	0	383053	6086158	6941	5661447	5626646	0.001234	0	256367	5661447	6027	9716019	9655221	0.000624	0	456453	9716019	-0.554808	0.031469	-0.554808	0.031469	-0.069401	0.003936
63	A	10433	6085528	6043393	0.001726	0	382524	6085528	6816	5660970	5614783	0.001214	0	256317	5660970	25035	9715436	9640951	0.002597	0	456343	9715436	0.197328	0.008717	0.197328	0.008717	0.024684	0.00109
64	G	5459	6082586	6038086	0.000904	0	382094	6082586	5132	5651866	5602619	0.000916	0	255570	5651866	23488	9711619	9643322	0.002436	0	455972	9711619	-0.004888	0.007266	-0.004888	0.007266	-0.000611	0.000909
65	G	3696	6076213	6039484	0.000612	0	380875	6076213	5562	5640723	5603671	0.000993	0	254667	5640723	10195	9706403	9648596	0.001057	0	455360	9706403	-0.360193	0.016191	-0.360193	0.016191	-0.045056	0.002025
66	C	6364	6074559	6038567	0.001054	0	380589	6074559	9159	5637975	5605599	0.001634	0	254386	5637975	10243	9704896	9646020	0.001062	0	455171	9704896	-0.546206	0.021033	-0.546206	0.021033	-0.068325	0.002631
67	A	5764	6073931	5934130	0.000971	0	380425	6073931	4708	5637460	5591870	0.000842	0	254347	5637460	17374	9704237	9601894	0.001809	0	455145	9704237	0.071511	0.009812	0.071511	0.009812	0.008945	0.001227
68	G	107487	6070776	6031202	0.017822	0	380058	6070776	7361	5630165	5592153	0.001316	0	253785	5630165	50057	9700758	9652954	0.005186	0	454815	9700758	3.18291	0.017917	3.18291	0.017917	0.39815	0.002241
69	A	14821	6065368	6026576	0.002459	0	379540	6065368	3382	5620485	5580531	0.000606	0	253260	5620485	7988	9697476	9647189	0.000828	0	454595	9697476	2.23818	0.037158	2.23818	0.037158	0.279973	0.004648
70	G	65	6060977	6023520	1.1e-05	0	379173	6060977	86	5609012	5566064	1.5e-05	0	252552	5609012	79	9692173	9648245	8e-06	0	454267	9692173	-0.569093	0.268747	-0.569093	0.268747	-0.071188	0.033618
71	A	213	6055261	6011092	3.5e-05	0	378703	6055261	120	5591496	5536189	2.2e-05	0	251737	5591496	115	9688003	9632363	1.2e-05	0	454049	9688003	1.15244	0.283502	1.15244	0.283502	0.144159	0.035463
72	U	63	6048593	5996719	1.1e-05	0	378163	6048593	50	5567860	5515944	9e-06	0	250440	5567860	46	9679681	9603970	5e-06	0	453594	9679681	0.300878	0.387256	0.300878	0.387256	0.037637	0.048442
73	G	230	6045233	5986491	3.8e-05	0	377655	6045233	515	5557753	5500064	9.4e-05	0	249673	5557753	226	9673268	9556792	2.4e-05	0	453008	9673268	-2.33488	0.256984	-2.33488	0.256984	-0.29207	0.032146
74	C	279	6043331	5969602	4.7e-05	0	377395	6043331	54	5553019	5480228	1e-05	0	249196	5553019	230	9670485	9527818	2.4e-05	0	452713	9670485	1.5279	0.163311	1.5279	0.163311	0.191124	0.020429
75	U	1470	6041887	5900535	0.000249	0	377263	6041887	2301	5550878	5414320	0.000425	0	248999	5550878	2059	9668763	9441308	0.000218	0	452584	9668763	-0.806359	0.053422	-0.806359	0.053422	-0.100867	0.006683
76	G	2612	5977764	10675	0.244684	0	371863	5977764	3085	5493325	9155	0.336974	0	245282	5493325	9221	9598735	21423	0.430425	0	448189	9598735	-0.214417	0.018094	nan	nan	nan	nan
77	U	5247731	5977573	5255172	0.998584	0	371819	5977573	5170083	5492715	5174997	0.99905	0	245205	5492715	9130298	9598322	9143310	0.998577	0	448127	9598322	-0.000467	0.00062	nan	nan	nan	nan
78	C	180225	5976150	5451485	0.03306	0	371711	5976150	227544	5490520	5422417	0.041964	0	245060	5490520	281362	9596332	9455616	0.029756	0	448037	9596332	-0.299225	0.003988	-0.299225	0.003988	-0.03743	0.000499
79	U	183848	5976012	5640505	0.032594	0	371685	5976012	3339	5490289	5434357	0.000614	0	245023	5490289	10879	9596151	9481597	0.001147	0	448022	9596151	27.872	0.27547	27.872	0.27547	3.48651	0.034459
80	U	61141	5975704	5676491	0.010771	0	371600	5975704	1131	5489814	5418614	0.000209	0	244992	5489814	3634	9595834	9465450	0.000384	0	447955	9595834	27.5112	0.470541	27.5112	0.470541	3.44138	0.05886
81	U	105309	5947992	5753812	0.018302	0	369333	5947992	2078	5469095	5420925	0.000383	0	243958	5469095	8182	9562844	9471563	0.000864	0	446155	9562844	20.7434	0.238636	20.7434	0.238636	2.59479	0.029851
82	A	88889	5916199	5820809	0.015271	0	363864	5916199	10009	5467483	5423965	0.001845	0	243691	5467483	26706	9558156	9483841	0.002816	0	444965	9558156	4.76769	0.034999	4.76769	0.034999	0.59639	0.004378
83	A	29596	5889847	5835191	0.005072	0	360700	5889847	1145	5457470	5428138	0.000211	0	243099	5457470	4127	9538740	9489308	0.000435	0	443206	9538740	11.1771	0.187275	11.1771	0.187275	1.39814	0.023426
84	A	4523	5863059	5827599	0.000776	0	357769	5863059	1074	5447909	5426355	0.000198	0	242537	5447909	2167	9519866	9485401	0.000228	0	441309	9519866	2.53095	0.078782	2.53095	0.078782	0.316596	0.009855
85	A	27018	5851590	5657162	0.004776	0	355253	5851590	16231	5445074	5294012	0.003066	0	242025	5445074	31775	9513860	9343612	0.003401	0	439090	9513860	0.502828	0.011447	0.502828	0.011447	0.062899	0.001432
86	U	10	5686077	5604891	2e-06	0	342768	5686077	5	5320159	5240687	1e-06	0	235813	5320159	5	9383430	9191944	1e-06	0	431822	9383430	1.52601	1.46862	1.52601	1.46862	0.190889	0.183709
87	A	0	5633228	14039	0	0	326205	5633228	0	5266713	10124	0	0	226851	5266713	0	9230976	17852	0	0	398683	9230976	nan	nan	nan	nan	nan	nan

## Sheet: CUUC
Nucleotide	Sequence	Modified_mutations	Modified_read_depth	Modified_effective_depth	Modified_rate	Modified_off_target_mapped_depth	Modified_low_mapq_mapped_depth	Modified_mapped_depth	Untreated_mutations	Untreated_read_depth	Untreated_effective_depth	Untreated_rate	Untreated_off_target_mapped_depth	Untreated_low_mapq_mapped_depth	Untreated_mapped_depth	Denatured_mutations	Denatured_read_depth	Denatured_effective_depth	Denatured_rate	Denatured_off_target_mapped_depth	Denatured_low_mapq_mapped_depth	Denatured_mapped_depth	Reactivity_profile	Std_err	HQ_profile	HQ_stderr	Norm_profile	Norm_stderr
1	A	0	3308739	3287544	0	0	131531	3308739	0	3865328	3840553	0	0	133367	3865328	0	6366932	6328942	0	0	208467	6366932	nan	nan	nan	nan	nan	nan
2	U	0	3622168	3586903	0	0	147448	3622168	0	3881988	3846112	0	0	137376	3881988	0	6407019	6350130	0	0	215143	6407019	nan	nan	nan	nan	nan	nan
3	U	3645	3866670	3826712	0.000953	0	158198	3866670	1411	3906294	3868233	0.000365	0	138693	3906294	2231	6456794	6396445	0.000349	0	217665	6456794	1.68512	0.063985	1.68512	0.063985	0.210791	0.008004
4	A	26155	4067446	4025760	0.006497	0	165562	4067446	1902	4010232	3971235	0.000479	0	142364	4010232	5012	6613877	6553185	0.000765	0	222622	6613877	7.86848	0.123766	7.86848	0.123766	0.984268	0.015482
5	A	945	4107897	4069477	0.000232	0	167433	4107897	748	4026598	3989196	0.000188	0	143046	4026598	1152	6636590	6580550	0.000175	0	223533	6636590	0.255397	0.058757	0.255397	0.058757	0.031948	0.00735
6	A	8971	4235576	4200118	0.002136	0	172496	4235576	1334	4068092	4035116	0.000331	0	144535	4068092	2402	6689548	6640731	0.000362	0	225358	6689548	4.99104	0.121999	4.99104	0.121999	0.624328	0.015261
7	G	3419	4469125	4435281	0.000771	0	181395	4469125	3166	4120896	4091841	0.000774	0	146453	4120896	6295	6762362	6719697	0.000937	0	227820	6762362	-0.003064	0.020335	-0.003064	0.020335	-0.000383	0.002544
8	G	8499	4501246	4470788	0.001901	0	182742	4501246	7165	4154376	4129241	0.001735	0	147606	4154376	12679	6799001	6762072	0.001875	0	229057	6799001	0.088437	0.015527	0.088437	0.015527	0.011063	0.001942
9	U	9340	4506802	4470876	0.002089	0	183335	4506802	7726	4158140	4133306	0.001869	0	147854	4158140	20064	6808953	6765354	0.002966	0	229640	6808953	0.074138	0.010238	0.074138	0.010238	0.009274	0.001281
10	U	9459	4512762	4484462	0.002109	0	183890	4512762	1174	4162345	4140816	0.000284	0	148130	4162345	9666	6816297	6782413	0.001425	0	230144	6816297	1.2811	0.020859	1.2811	0.020859	0.160252	0.002609
11	U	2016	4528088	4487095	0.000449	0	184753	4528088	845	4176442	4147501	0.000204	0	148736	4176442	1864	6832350	6785306	0.000275	0	230871	6832350	0.893852	0.049055	0.893852	0.049055	0.111812	0.006136
12	A	55637	4545708	4513196	0.012328	0	185827	4545708	3262	4187097	4161541	0.000784	0	149205	4187097	18943	6846128	6806095	0.002783	0	231431	6846128	4.14761	0.035848	4.14761	0.035848	0.518823	0.004484
13	U	1773	4558951	4516822	0.000393	0	186951	4558951	663	4191956	4158945	0.000159	0	149824	4191956	1930	6852355	6799129	0.000284	0	232001	6852355	0.82124	0.043631	0.82124	0.043631	0.102729	0.005458
14	A	3688	4593663	4553468	0.00081	0	188743	4593663	2255	4214017	4184661	0.000539	0	150871	4214017	14462	6877112	6834436	0.002116	0	233113	6877112	0.128097	0.008344	0.128097	0.008344	0.016024	0.001044
15	C	2729	4597638	4545639	0.0006	0	188991	4597638	5490	4218309	4185422	0.001312	0	151101	4218309	5764	6881267	6832573	0.000844	0	233320	6881267	-0.843214	0.027373	-0.843214	0.027373	-0.105478	0.003424
16	C	3055	4599632	4522623	0.000675	0	189487	4599632	4527	4220380	4189547	0.001081	0	151357	4220380	6428	6883014	6835012	0.00094	0	233630	6883014	-0.430701	0.022121	-0.430701	0.022121	-0.053876	0.002767
17	U	128810	4602835	4520220	0.028496	0	189733	4602835	6885	4223684	4191212	0.001643	0	151518	4223684	19256	6887141	6835556	0.002817	0	233876	6887141	9.5326	0.074585	9.5326	0.074585	1.19243	0.00933
18	C	140769	4607579	4515961	0.031171	0	189985	4607579	5485	4227147	4184827	0.001311	0	151683	4227147	8083	6891279	6817541	0.001186	0	234029	6891279	25.1858	0.289153	25.1858	0.289153	3.15049	0.03617
19	U	166469	4628043	4545581	0.036622	0	190981	4628043	4702	4231520	4186025	0.001123	0	151922	4231520	16861	6897212	6816742	0.002473	0	234374	6897212	14.3519	0.11652	14.3519	0.11652	1.79527	0.014575
20	U	21617	4643144	4577576	0.004722	0	191959	4643144	3643	4236095	4194871	0.000868	0	152195	4236095	8285	6902753	6829482	0.001213	0	234826	6902753	3.17686	0.045385	3.17686	0.045385	0.397394	0.005677
21	C	50974	4652378	4600053	0.011081	0	192617	4652378	8593	4241966	4206201	0.002043	0	152593	4241966	16699	6908755	6848465	0.002438	0	235311	6908755	3.70669	0.036189	3.70669	0.036189	0.46367	0.004527
22	A	20228	4679860	4634472	0.004365	0	194463	4679860	5597	4258773	4226484	0.001324	0	153517	4258773	18978	6928310	6873342	0.002761	0	236655	6928310	1.10116	0.015117	1.10116	0.015117	0.137744	0.001891
23	G	4815	4692113	4648441	0.001036	0	195396	4692113	5454	4265238	4234336	0.001288	0	153927	4265238	18984	6934447	6886667	0.002757	0	237171	6934447	-0.091492	0.008354	-0.091492	0.008354	-0.011445	0.001045
24	G	2009	4693677	4653136	0.000432	0	195571	4693676	3492	4266712	4238908	0.000824	0	154057	4266708	7457	6937093	6894654	0.001082	0	237405	6937090	-0.36248	0.01622	-0.36248	0.01622	-0.045343	0.002029
25	U	2892	4695740	4653153	0.000622	0	196209	4695722	1610	4267873	4240927	0.00038	0	154193	4267844	3845	6941683	6899843	0.000557	0	237998	6941647	0.434053	0.027702	0.434053	0.027702	0.054296	0.003465
26	A	24733	4704004	4631858	0.00534	0	197358	4703929	2697	4271002	4243154	0.000636	0	154464	4270913	10355	6950735	6902682	0.0015	0	239084	6950606	3.1358	0.039095	3.1358	0.039095	0.392257	0.00489
27	A	26872	4720773	4427034	0.00607	0	199038	4720660	1611	4274163	4247688	0.000379	0	154746	4274043	3944	6955983	6907328	0.000571	0	239990	6955799	9.96644	0.172234	9.96644	0.172234	1.2467	0.021545
28	C	293390	4732227	4689113	0.062568	0	200176	4732087	7887	4274526	4247758	0.001857	0	154864	4274396	14121	6957490	6909844	0.002044	0	240375	6957295	29.7081	0.256515	29.7081	0.256515	3.71618	0.032087
29	A	21233	4742974	4704936	0.004513	0	201797	4742823	9579	4283914	4256362	0.002251	0	155538	4283767	31518	6965663	6922184	0.004553	0	241860	6965438	0.496884	0.008922	0.496884	0.008922	0.062155	0.001116
30	A	2494	4744940	4696729	0.000531	0	202436	4744768	2223	4283842	4251372	0.000523	0	155441	4283664	4260	6965707	6914199	0.000616	0	242058	6965450	0.013176	0.024937	0.013176	0.024937	0.001648	0.003119
31	A	2359	4748677	4702310	0.000502	0	203433	4748490	2452	4285141	4255136	0.000576	0	155678	4284952	3767	6968110	6920188	0.000544	0	242758	6967825	-0.137001	0.028671	-0.137001	0.028671	-0.017137	0.003586
32	C	7318	4749465	4709167	0.001554	0	203628	4749264	6320	4285251	4260063	0.001484	0	155759	4285056	8976	6969023	6929305	0.001295	0	243019	6968726	0.054382	0.020113	0.054382	0.020113	0.006803	0.002516
33	C	21234	4750447	4720622	0.004498	0	204248	4750230	11161	4285219	4265005	0.002617	0	155847	4285007	16423	6969176	6938813	0.002367	0	243269	6968854	0.794842	0.017835	0.794842	0.017835	0.099427	0.002231
34	A	8594	4769262	4735440	0.001815	0	214511	4769010	5663	4288067	4264300	0.001328	0	157086	4287829	9489	6978236	6942745	0.001367	0	249999	6977872	0.356191	0.019628	0.356191	0.019628	0.044556	0.002455
35	A	6498	4774382	4738099	0.001371	0	215874	4774120	2111	4289201	4264337	0.000495	0	157320	4288948	3422	6980293	6942761	0.000493	0	250775	6979916	1.77809	0.050924	1.77809	0.050924	0.222422	0.00637
36	C	16904	4776005	4741789	0.003565	0	216346	4775724	4073	4289445	4267245	0.000954	0	157436	4289176	5450	6980585	6947500	0.000784	0	251073	6980192	3.32769	0.060142	3.32769	0.060142	0.41626	0.007523
37	C	8854	4777769	4738726	0.001868	0	216997	4777486	11589	4289902	4268499	0.002715	0	157517	4289624	6553	6981215	6949880	0.000943	0	251345	6980799	-0.897843	0.035804	-0.897843	0.035804	-0.112311	0.004479
38	A	88167	4784968	4720422	0.018678	0	219531	4784663	10894	4295366	4268954	0.002552	0	158541	4295066	19211	6987734	6947821	0.002765	0	254143	6987267	5.83206	0.048644	5.83206	0.048644	0.729531	0.006085
39	A	60341	4787584	4741330	0.012727	0	220129	4787271	1479	4295869	4269498	0.000346	0	158586	4295563	5727	6988009	6949019	0.000824	0	254182	6987533	15.0219	0.208503	15.0219	0.208503	1.87908	0.026082
40	C	17570	4790284	4735602	0.00371	0	220537	4789970	7760	4296180	4266673	0.001819	0	158628	4295877	11574	6988530	6943919	0.001667	0	254358	6988058	1.13479	0.023382	1.13479	0.023382	0.141951	0.002925
41	U	95534	4792859	4679972	0.020413	0	220868	4792538	8144	4296592	4270641	0.001907	0	158697	4296284	21694	6989324	6947008	0.003123	0	254487	6988841	5.92625	0.045956	5.92625	0.045956	0.741314	0.005749
42	U	66590	4796012	4739891	0.014049	0	221112	4795695	1169	4297053	4270661	0.000274	0	158691	4296741	5315	6990187	6949798	0.000765	0	254523	6989705	18.0121	0.25733	18.0121	0.25733	2.25313	0.032189
43	U	21561	4798668	4766683	0.004523	0	221416	4798355	1062	4297492	4277729	0.000248	0	158753	4297183	2588	6990888	6961287	0.000372	0	254639	6990408	11.4991	0.241616	11.4991	0.241616	1.43842	0.030224
44	C	43021	4800700	4768896	0.009021	0	221237	4800396	3886	4297901	4275291	0.000909	0	158657	4297590	5302	6991431	6952496	0.000763	0	254507	6990953	10.6375	0.157989	10.6375	0.157989	1.33065	0.019763
45	G	5478	4809415	4771041	0.001148	0	221457	4809106	3567	4298376	4268159	0.000836	0	158573	4298070	11753	6992406	6934898	0.001695	0	254551	6991922	0.184364	0.012444	0.184364	0.012444	0.023062	0.001557
46	A	8354	4810901	4774422	0.00175	0	221587	4810594	6217	4298627	4267807	0.001457	0	158599	4298330	23678	6993451	6949279	0.003407	0	254686	6992991	0.085999	0.007828	0.085999	0.007828	0.010758	0.000979
47	U	1151	4811384	4770249	0.000241	0	221170	4811074	1293	4298803	4267397	0.000303	0	158327	4298511	2526	6993949	6937451	0.000364	0	254431	6993506	-0.169475	0.030471	-0.169475	0.030471	-0.0212	0.003812
48	C	14769	4812423	4780759	0.003089	0	220899	4812125	8946	4298983	4272166	0.002094	0	158140	4298696	24407	6995113	6958190	0.003508	0	254203	6994679	0.283733	0.00978	0.283733	0.00978	0.035492	0.001223
49	U	2562	4815901	4781808	0.000536	0	220925	4815602	3140	4300313	4273229	0.000735	0	158009	4300034	3691	6998701	6959911	0.00053	0	254266	6998278	-0.375293	0.032372	-0.375293	0.032372	-0.046945	0.004049
50	C	14713	4822523	4783905	0.003076	0	220536	4822243	6573	4301744	4271249	0.001539	0	157619	4301474	5790	7003104	6958791	0.000832	0	253772	7002705	1.84682	0.045146	1.84682	0.045146	0.231018	0.005647
51	U	26464	4826835	4788319	0.005527	0	220397	4826561	3738	4301740	4272669	0.000875	0	157309	4301483	8215	7004635	6960684	0.00118	0	253605	7004255	3.94164	0.053543	3.94164	0.053543	0.493059	0.006698
52	U	8411	4830360	4771770	0.001763	0	220346	4830113	10245	4302804	4270574	0.002399	0	157243	4302576	6225	7006087	6952290	0.000895	0	253587	7005744	-0.71066	0.03525	-0.71066	0.03525	-0.088896	0.004409
53	G	42162	4835111	4800966	0.008782	0	220059	4834901	4606	4303005	4273278	0.001078	0	157114	4302806	22361	7006678	6968787	0.003209	0	253408	7006378	2.40098	0.021447	2.40098	0.021447	0.300339	0.002683
54	U	6965	4836487	4803832	0.00145	0	219610	4836310	879	4301153	4273890	0.000206	0	156735	4300980	1691	7006585	6970250	0.000243	0	253117	7006322	5.12862	0.14663	5.12862	0.14663	0.641539	0.018342
55	A	8331	4871073	4837531	0.001722	0	219613	4870937	4243	4301810	4258939	0.000996	0	156544	4301674	14949	7008321	6950667	0.002151	0	252638	7008114	0.337514	0.011626	0.337514	0.011626	0.04222	0.001454
56	G	4542	4872349	4844153	0.000938	0	218105	4872240	10377	4287991	4248965	0.002442	0	154882	4287889	23771	7004023	6968946	0.003411	0	251252	7003866	-0.441109	0.008615	-0.441109	0.008615	-0.055178	0.001078
57	A	2370	4870297	4844040	0.000489	0	216759	4870206	6152	4269905	4240769	0.001451	0	152898	4269830	5876	6998270	6965703	0.000844	0	249926	6998140	-1.13971	0.029047	-1.13971	0.029047	-0.142567	0.003633
58	U	1130	4869448	4842135	0.000233	0	216090	4869360	1511	4261429	4234443	0.000357	0	151998	4261359	3560	6995635	6962011	0.000511	0	249306	6995518	-0.241456	0.022869	-0.241456	0.022869	-0.030204	0.002861
59	C	17434	4868678	4842406	0.0036	0	215587	4868604	14864	4256459	4236777	0.003508	0	151496	4256403	10788	6992932	6964433	0.001549	0	248779	6992840	0.05936	0.025599	0.05936	0.025599	0.007425	0.003202
60	U	8821	4872561	4837926	0.001823	0	215018	4872510	2178	4257820	4228079	0.000515	0	151206	4257778	3062	6994569	6950933	0.000441	0	248275	6994502	2.96964	0.073824	2.96964	0.073824	0.371472	0.009235
61	G	5982	4909399	4881401	0.001225	0	211580	4909367	4621	4250002	4223373	0.001094	0	150112	4249979	17008	6982203	6944147	0.002449	0	245877	6982165	0.053616	0.009231	0.053616	0.009231	0.006707	0.001155
62	C	4639	4909106	4864101	0.000954	0	211056	4909088	5172	4245879	4204884	0.00123	0	149779	4245863	5839	6981607	6917165	0.000844	0	245590	6981575	-0.32729	0.026534	-0.32729	0.026534	-0.040941	0.003319
63	C	4976	4908106	4860548	0.001024	0	210826	4908106	5095	4244209	4197565	0.001214	0	149623	4244209	7108	6980341	6912072	0.001028	0	245443	6980341	-0.184808	0.02185	-0.184808	0.02185	-0.023118	0.002733
64	G	8178	4905994	4857496	0.001684	0	210517	4905994	5983	4239788	4191202	0.001428	0	149247	4239788	20779	6978160	6896748	0.003013	0	245222	6978160	0.084992	0.008721	0.084992	0.008721	0.010632	0.001091
65	G	3736	4903797	4871296	0.000767	0	210152	4903797	4837	4234594	4198799	0.001152	0	148854	4234594	15911	6976249	6925945	0.002297	0	245025	6976249	-0.167611	0.009142	-0.167611	0.009142	-0.020966	0.001144
66	G	2350	4902028	4855096	0.000484	0	209920	4902028	2766	4229588	4198243	0.000659	0	148425	4229588	14189	6974487	6913768	0.002052	0	244860	6974487	-0.085183	0.007838	-0.085183	0.007838	-0.010656	0.00098
67	A	53430	4901578	4870297	0.010971	0	209867	4901578	6823	4229180	4196767	0.001626	0	148344	4229180	43735	6974058	6932085	0.006309	0	244839	6974058	1.48117	0.010793	1.48117	0.010793	0.185279	0.00135
68	G	1992	4899155	4869720	0.000409	0	209611	4899155	1755	4222757	4192815	0.000419	0	147865	4222757	2360	6971614	6941287	0.00034	0	244641	6971614	-0.027985	0.039883	-0.027985	0.039883	-0.003501	0.004989
69	A	8864	4895303	4868864	0.001821	0	209211	4895303	2807	4212088	4184164	0.000671	0	147176	4212088	5035	6969342	6937782	0.000726	0	244462	6969342	1.58416	0.038894	1.58416	0.038894	0.198163	0.004865
70	G	2117	4892672	4862493	0.000435	0	208985	4892672	1790	4203282	4165222	0.00043	0	146629	4203282	2705	6965582	6932177	0.00039	0	244177	6965582	0.014414	0.035577	0.014414	0.035577	0.001803	0.00445
71	A	3536	4888320	4857421	0.000728	0	208555	4888320	4026	4186022	4146778	0.000971	0	145681	4186022	5038	6962381	6924334	0.000728	0	243957	6962381	-0.333869	0.02734	-0.333869	0.02734	-0.041764	0.00342
72	U	1320	4883744	4851863	0.000272	0	208133	4883744	1006	4168602	4136731	0.000243	0	144661	4168602	2465	6955632	6912147	0.000357	0	243516	6955632	0.080964	0.030097	0.080964	0.030097	0.010128	0.003765
73	C	4091	4882066	4844113	0.000845	0	207915	4882066	4771	4163868	4126296	0.001156	0	144307	4163868	9724	6952582	6897719	0.00141	0	243203	6952582	-0.221113	0.015289	-0.221113	0.015289	-0.027659	0.001912
74	C	3882	4880547	4837282	0.000803	0	207768	4880547	7579	4160233	4116711	0.001841	0	144020	4160233	8619	6950396	6892119	0.001251	0	243082	6950396	-0.830442	0.021727	-0.830442	0.021727	-0.10388	0.002718
75	U	2078	4878664	4827953	0.00043	0	207645	4878664	2169	4155382	4098982	0.000529	0	143783	4155382	5112	6947757	6876867	0.000743	0	242933	6947757	-0.132837	0.01996	-0.132837	0.01996	-0.016617	0.002497
76	G	2308	4875124	4829560	0.000478	0	207342	4875124	4286	4143260	4090645	0.001048	0	143192	4143260	12867	6943064	6877658	0.001871	0	242644	6943064	-0.304604	0.010424	-0.304604	0.010424	-0.038103	0.001304
77	G	3531	4871837	4827017	0.000732	0	207100	4871837	4234	4130934	4089515	0.001035	0	142646	4130934	5607	6937122	6869745	0.000816	0	242307	6937122	-0.372246	0.025144	-0.372246	0.025144	-0.046564	0.003145
78	C	256637	4868318	4806967	0.053389	0	206854	4868318	286496	4129101	4079722	0.070224	0	142106	4129101	346559	6932864	6853433	0.050567	0	241927	6932864	-0.33294	0.003376	nan	nan	nan	nan
79	U	97808	4847408	4785921	0.020437	0	205565	4847408	1515	4113535	4078338	0.000371	0	141469	4113535	4521	6908677	6850240	0.00066	0	240769	6908677	30.4028	0.463104	30.4028	0.463104	3.80308	0.05793
80	U	16626	4829497	4741011	0.003507	0	204388	4829497	1090	4107165	4061047	0.000268	0	141168	4107165	2627	6896899	6827206	0.000385	0	240170	6896899	8.41626	0.180016	8.41626	0.180016	1.05279	0.022518
81	U	37337	4808065	4752529	0.007856	0	203191	4808065	1170	4091506	4059483	0.000288	0	140550	4091506	3359	6873908	6825467	0.000492	0	239296	6873908	15.3782	0.27843	15.3782	0.27843	1.92365	0.034829
82	A	44919	4793456	4717748	0.009521	0	201729	4793456	8954	4089911	4050218	0.002211	0	140428	4089911	14133	6870447	6806777	0.002076	0	238907	6870447	3.52092	0.038365	3.52092	0.038365	0.440432	0.004799
83	A	14799	4765523	4718928	0.003136	0	200017	4765523	990	4079023	4052243	0.000244	0	139989	4079023	2343	6849897	6807269	0.000344	0	237982	6849897	8.40169	0.190384	8.40169	0.190384	1.05097	0.023815
84	A	2987	4744367	4716131	0.000633	0	198530	4744367	797	4070667	4051508	0.000197	0	139621	4070667	1393	6834581	6804270	0.000205	0	237269	6834581	2.13282	0.08734	2.13282	0.08734	0.266795	0.010925
85	A	21432	4738679	4574673	0.004685	0	197538	4738679	11408	4068458	3936810	0.002898	0	139451	4068458	20917	6829356	6685053	0.003129	0	236749	6829356	0.571171	0.013978	0.571171	0.013978	0.071448	0.001749
86	U	11	4602237	4516173	2e-06	0	191241	4602237	4	3959835	3895208	1e-06	0	135430	3959835	0	6719120	6536678	0	0	232375	6719120	nan	nan	nan	nan	nan	nan
87	A	0	4543099	12831	0	0	183111	4543099	0	3918035	8274	0	0	132625	3918035	0	6569295	14171	0	0	220642	6569295	nan	nan	nan	nan	nan	nan

## Sheet: CUUU
Nucleotide	Sequence	Modified_mutations	Modified_read_depth	Modified_effective_depth	Modified_rate	Modified_off_target_mapped_depth	Modified_low_mapq_mapped_depth	Modified_mapped_depth	Untreated_mutations	Untreated_read_depth	Untreated_effective_depth	Untreated_rate	Untreated_off_target_mapped_depth	Untreated_low_mapq_mapped_depth	Untreated_mapped_depth	Denatured_mutations	Denatured_read_depth	Denatured_effective_depth	Denatured_rate	Denatured_off_target_mapped_depth	Denatured_low_mapq_mapped_depth	Denatured_mapped_depth	Reactivity_profile	Std_err	HQ_profile	HQ_stderr	Norm_profile	Norm_stderr
1	A	0	6302524	6260357	0	0	249655	6302524	0	7286216	7237966	0	0	260587	7286216	0	12422721	12346755	0	0	409820	12422721	nan	nan	nan	nan	nan	nan
2	U	0	6873591	6803116	0	0	280492	6873591	0	7316318	7246999	0	0	268108	7316318	0	12501115	12388572	0	0	422878	12501115	nan	nan	nan	nan	nan	nan
3	U	6789	7550639	7469121	0.000909	0	308256	7550639	2563	7390150	7317144	0.00035	0	271979	7390150	4424	12652010	12533586	0.000353	0	429383	12652010	1.58276	0.0439	1.58276	0.0439	0.197987	0.005491
4	A	52421	7735306	7650718	0.006852	0	315563	7735306	3567	7468879	7394128	0.000482	0	274646	7468879	10014	12749454	12630011	0.000793	0	432653	12749454	8.03327	0.08929	8.03327	0.08929	1.00488	0.011169
5	A	2067	7794474	7718118	0.000268	0	318166	7794474	1234	7497294	7425792	0.000166	0	275810	7497294	1843	12785741	12675606	0.000145	0	434094	12785741	0.699007	0.054452	0.699007	0.054452	0.087439	0.006811
6	A	32931	7944334	7875003	0.004182	0	324637	7944334	2477	7529743	7466437	0.000332	0	277022	7529743	5149	12825356	12729059	0.000405	0	435581	12825356	9.51765	0.145292	9.51765	0.145292	1.19056	0.018175
7	G	6989	8220224	8156759	0.000857	0	335648	8220224	6347	7566008	7511170	0.000845	0	278301	7566008	15247	12868014	12785078	0.001193	0	437092	12868014	0.009918	0.012368	0.009918	0.012368	0.001241	0.001547
8	G	14711	8236284	8179660	0.001798	0	336485	8236284	12309	7583257	7535792	0.001633	0	278928	7583257	22928	12890251	12818588	0.001789	0	437911	12890251	0.092293	0.011698	0.092293	0.011698	0.011545	0.001463
9	U	17026	8245099	8176193	0.002082	0	337189	8245099	14070	7591569	7544376	0.001865	0	279370	7591569	38393	12922303	12836613	0.002991	0	439365	12922303	0.072695	0.0075	0.072695	0.0075	0.009093	0.000938
10	U	17854	8252544	8198636	0.002178	0	337877	8252544	2068	7598575	7557530	0.000274	0	279839	7598575	19365	12939029	12872631	0.001504	0	440207	12939029	1.26569	0.0147	1.26569	0.0147	0.158325	0.001839
11	U	3625	8275622	8199115	0.000442	0	339150	8275622	1379	7625499	7571118	0.000182	0	280873	7625499	3819	12975117	12884769	0.000296	0	441517	12975117	0.87714	0.033002	0.87714	0.033002	0.109721	0.004128
12	A	95126	8303967	8244210	0.011539	0	340620	8303967	5395	7644786	7597571	0.00071	0	281643	7644786	34732	13005940	12930178	0.002686	0	442658	13005940	4.03125	0.025977	4.03125	0.025977	0.504269	0.003249
13	U	2995	8330767	8254017	0.000363	0	342427	8330767	1058	7658348	7596999	0.000139	0	282575	7658348	3298	13030862	12928480	0.000255	0	443892	13030862	0.876487	0.034499	0.876487	0.034499	0.10964	0.004315
14	A	6807	8396402	8328185	0.000817	0	344620	8396402	3252	7689932	7640198	0.000426	0	283656	7689932	25022	13069139	12990626	0.001926	0	445067	13069139	0.203359	0.006567	0.203359	0.006567	0.025438	0.000821
15	C	5744	8403414	8324312	0.00069	0	345046	8403414	5174	7695511	7642944	0.000677	0	283967	7695511	9380	13079254	12995593	0.000722	0	445491	13079254	0.018098	0.018143	0.018098	0.018143	0.002264	0.00227
16	C	4783	8406465	8304951	0.000576	0	345661	8406465	5716	7697239	7651653	0.000747	0	284134	7697239	6904	13082226	13005757	0.000531	0	445852	13082226	-0.322331	0.02465	-0.322331	0.02465	-0.04032	0.003083
17	U	119256	8410667	8298568	0.014371	0	346377	8410667	10792	7701227	7653872	0.00141	0	284430	7701227	33092	13090771	13012575	0.002543	0	446447	13090771	5.09645	0.032881	5.09645	0.032881	0.637514	0.004113
18	C	318965	8416905	8292524	0.038464	0	346768	8416905	14044	7706575	7640866	0.001838	0	284651	7706575	23278	13097323	12981213	0.001793	0	446767	13097323	20.4249	0.139423	20.4249	0.139423	2.55495	0.01744
19	U	254329	8473309	8334547	0.030515	0	349230	8473309	24164	7718100	7644495	0.003161	0	285177	7718100	57495	13112837	12979803	0.00443	0	447473	13112837	6.17533	0.029512	6.17533	0.029512	0.772471	0.003692
20	U	58901	8498068	8389483	0.007021	0	350614	8498068	4997	7726457	7653231	0.000653	0	285605	7726457	15517	13121067	12991030	0.001194	0	448036	13121067	5.33128	0.04978	5.33128	0.04978	0.666889	0.006227
21	U	35297	8519777	8428095	0.004188	0	352045	8519777	6275	7743004	7678381	0.000817	0	286489	7743004	17139	13134994	13022900	0.001316	0	449074	13134994	2.56126	0.027039	2.56126	0.027039	0.320388	0.003382
22	A	46006	8576354	8497791	0.005414	0	354947	8576354	6013	7762225	7704860	0.00078	0	287393	7762225	31181	13153405	13045064	0.00239	0	450291	13153405	1.93848	0.015804	1.93848	0.015804	0.242484	0.001977
23	G	8551	8589845	8518190	0.001004	0	356893	8589845	9874	7769975	7719989	0.001279	0	288269	7769975	36853	13159689	13073751	0.002819	0	451293	13159689	-0.097616	0.005995	-0.097616	0.005995	-0.012211	0.00075
24	G	4427	8591838	8526169	0.000519	0	357081	8591836	5478	7772555	7727534	0.000709	0	288427	7772553	19149	13163056	13090929	0.001463	0	451586	13163050	-0.129664	0.008498	-0.129664	0.008498	-0.01622	0.001063
25	U	4869	8594407	8518977	0.000572	0	357949	8594387	2652	7774381	7726654	0.000343	0	288602	7774348	7078	13168546	13091384	0.000541	0	452225	13168493	0.422298	0.020166	0.422298	0.020166	0.052825	0.002523
26	A	43847	8598812	8482286	0.005169	0	358969	8598667	5092	7776794	7726196	0.000659	0	288894	7776609	19617	13173891	13082803	0.001499	0	453073	13173662	3.00789	0.027752	3.00789	0.027752	0.376257	0.003471
27	A	34440	8609432	8093333	0.004255	0	360515	8609234	2990	7780406	7733102	0.000387	0	289246	7780154	6592	13179660	13087054	0.000504	0	453975	13179345	7.68051	0.105916	7.68051	0.105916	0.960754	0.013249
28	C	516477	8636691	8557251	0.060355	0	362437	8636447	15523	7781843	7733651	0.002007	0	289416	7781566	27583	13184047	13092469	0.002107	0	454534	13183708	27.6954	0.171627	27.6954	0.171627	3.46442	0.021469
29	A	37718	8647368	8576527	0.004398	0	364483	8647095	17756	7791072	7741544	0.002294	0	290234	7790770	59909	13193095	13109400	0.00457	0	456001	13192717	0.460449	0.006502	0.460449	0.006502	0.057598	0.000813
30	A	4342	8649862	8560467	0.000507	0	365186	8649540	3632	7791574	7733196	0.00047	0	290114	7791233	7940	13193609	13094287	0.000606	0	456110	13193165	0.061929	0.018078	0.061929	0.018078	0.007747	0.002261
31	A	4243	8654728	8569181	0.000495	0	366355	8654356	4462	7793422	7740569	0.000576	0	290332	7793055	7426	13198571	13106966	0.000567	0	457035	13198077	-0.14349	0.020366	-0.14349	0.020366	-0.017949	0.002548
32	C	13758	8656572	8581935	0.001603	0	366679	8656190	12569	7794080	7751323	0.001622	0	290432	7793695	18420	13202917	13128381	0.001403	0	457630	13202416	-0.01311	0.014183	-0.01311	0.014183	-0.00164	0.001774
33	C	38313	8657879	8602548	0.004454	0	367401	8657480	18197	7794132	7758390	0.002345	0	290526	7793721	31291	13203447	13146815	0.00238	0	457944	13202904	0.885762	0.013032	0.885762	0.013032	0.1108	0.00163
34	A	15067	8682410	8619264	0.001748	0	383795	8681970	10288	7796401	7753140	0.001327	0	292630	7795949	18166	13214341	13146958	0.001382	0	468763	13213727	0.304766	0.014177	0.304766	0.014177	0.038123	0.001773
35	A	11593	8688750	8625990	0.001344	0	385599	8688301	4136	7796918	7753760	0.000533	0	292849	7796451	6997	13215841	13148483	0.000532	0	469536	13215213	1.52314	0.033536	1.52314	0.033536	0.190529	0.004195
36	C	31009	8694029	8636137	0.003591	0	386483	8693570	9180	7797224	7760319	0.001183	0	292996	7796747	10992	13216489	13159002	0.000835	0	469904	13215842	2.88232	0.039625	2.88232	0.039625	0.36055	0.004957
37	C	16848	8696680	8631373	0.001952	0	387360	8696203	21277	7797635	7762962	0.002741	0	292998	7797143	12830	13217158	13163397	0.000975	0	470084	13216464	-0.809386	0.025705	-0.809386	0.025705	-0.101246	0.003215
38	A	161516	8705087	8593886	0.018794	0	391268	8704549	19204	7802092	7756651	0.002476	0	294468	7801547	38500	13223092	13150559	0.002928	0	474016	13222323	5.57395	0.033157	5.57395	0.033157	0.697245	0.004148
39	A	99461	8707897	8626122	0.01153	0	391972	8707354	2679	7802364	7756024	0.000345	0	294386	7801810	11052	13223162	13151326	0.00084	0	473949	13222380	13.3094	0.134103	13.3094	0.134103	1.66487	0.016775
40	C	33059	8714546	8619018	0.003836	0	393023	8714005	17981	7803105	7751632	0.00232	0	294532	7802556	23890	13224371	13143342	0.001818	0	474477	13223587	0.834015	0.015949	0.834015	0.015949	0.104327	0.001995
41	U	179719	8721041	8516143	0.021103	0	393852	8720493	16002	7804605	7759221	0.002062	0	294647	7804051	43411	13226369	13148074	0.003302	0	474657	13225570	5.76703	0.031904	5.76703	0.031904	0.721397	0.003991
42	U	124180	8734673	8634575	0.014382	0	395326	8734103	2247	7808212	7761947	0.000289	0	294852	7807649	10281	13230961	13156795	0.000781	0	475116	13230155	18.0341	0.185534	18.0341	0.185534	2.25588	0.023208
43	U	40634	8741728	8686432	0.004678	0	395905	8741163	1850	7810217	7775118	0.000238	0	295000	7809677	4773	13233194	13177868	0.000362	0	475410	13232399	12.2583	0.189264	12.2583	0.189264	1.53339	0.023675
44	C	68868	8745724	8690287	0.007925	0	395802	8745160	7593	7811268	7770974	0.000977	0	294871	7810730	9385	13234412	13162803	0.000713	0	475157	13233640	9.74428	0.110265	9.74428	0.110265	1.21891	0.013793
45	G	8437	8766516	8700951	0.00097	0	396596	8765961	6700	7812196	7760781	0.000863	0	294826	7811656	19997	13236201	13135315	0.001522	0	475277	13235424	0.069857	0.009815	0.069857	0.009815	0.008738	0.001228
46	A	12147	8769548	8705552	0.001395	0	396930	8769024	10418	7812783	7759490	0.001343	0	294952	7812274	38986	13238572	13158474	0.002963	0	475621	13237819	0.017788	0.006163	0.017788	0.006163	0.002225	0.000771
47	U	1997	8771109	8700231	0.00023	0	396576	8770597	2651	7813554	7761340	0.000342	0	294611	7813065	4801	13240107	13139628	0.000365	0	475397	13239377	-0.306611	0.023385	-0.306611	0.023385	-0.038354	0.002925
48	C	25354	8773272	8719321	0.002908	0	396264	8772774	16741	7814320	7770215	0.002155	0	294428	7813840	45362	13242154	13179093	0.003442	0	475148	13241437	0.218853	0.007253	0.218853	0.007253	0.027376	0.000907
49	U	4072	8786735	8725003	0.000467	0	396964	8786247	5119	7821191	7773164	0.000659	0	294546	7820721	6632	13253993	13183605	0.000503	0	475956	13253313	-0.381361	0.023835	-0.381361	0.023835	-0.047704	0.002982
50	C	27818	8808869	8719346	0.00319	0	396857	8808386	14835	7829246	7761696	0.001911	0	294162	7828791	12229	13266554	13159975	0.000929	0	475678	13265902	1.37644	0.029391	1.37644	0.029391	0.172179	0.003677
51	U	55262	8813669	8725284	0.006334	0	396807	8813197	9870	7830225	7763169	0.001271	0	293897	7829786	21956	13268969	13160071	0.001668	0	475528	13268342	3.03418	0.027183	3.03418	0.027183	0.379545	0.0034
52	U	11222	8823130	8705653	0.001289	0	396976	8822692	13930	7834888	7764814	0.001794	0	293835	7834494	9105	13273471	13150419	0.000692	0	475625	13272889	-0.729292	0.029142	-0.729292	0.029142	-0.091227	0.003645
53	G	68442	8831641	8769394	0.007805	0	396690	8831260	8494	7835811	7781833	0.001092	0	293687	7835482	38858	13275014	13202014	0.002943	0	475407	13274503	2.28079	0.015899	2.28079	0.015899	0.285303	0.001989
54	U	8710	8836090	8776001	0.000992	0	396361	8835781	1791	7833349	7785242	0.00023	0	293239	7833069	3368	13275258	13207672	0.000255	0	475134	13274806	2.98988	0.069626	2.98988	0.069626	0.374003	0.00871
55	A	14487	8885770	8825214	0.001642	0	396478	8885543	8404	7834538	7764913	0.001082	0	293007	7834335	29029	13278178	13172719	0.002204	0	474581	13277826	0.253772	0.00832	0.253772	0.00832	0.031744	0.001041
56	G	7566	8885996	8835283	0.000856	0	394680	8885815	19546	7816598	7754897	0.00252	0	290798	7816436	44090	13272739	13207651	0.003338	0	472601	13272454	-0.498509	0.006595	-0.498509	0.006595	-0.062358	0.000825
57	A	6323	8882918	8835513	0.000716	0	393114	8882766	11163	7790938	7743438	0.001442	0	287956	7790813	26249	13265045	13207454	0.001987	0	470690	13264828	-0.365281	0.008528	-0.365281	0.008528	-0.045693	0.001067
58	U	2042	8881495	8826523	0.000231	0	392478	8881360	2831	7778894	7733336	0.000366	0	286893	7778779	4807	13260953	13199496	0.000364	0	469901	13260755	-0.369952	0.024146	-0.369952	0.024146	-0.046277	0.00302
59	C	27081	8880552	8814576	0.003072	0	391931	8880444	24519	7772115	7732467	0.003171	0	286334	7772011	16796	13257900	13199329	0.001272	0	469240	13257736	-0.0775	0.021653	-0.0775	0.021653	-0.009694	0.002709
60	U	72787	8880427	8813924	0.008258	0	390901	8880344	3517	7770383	7719025	0.000456	0	285843	7770299	7169	13255830	13172482	0.000544	0	468379	13255698	14.3366	0.178977	14.3366	0.178977	1.79336	0.022388
61	G	12044	8869783	8810610	0.001367	0	386321	8869734	4987	7754099	7697116	0.000648	0	284321	7754057	39880	13227207	13147101	0.003033	0	464461	13227117	0.237058	0.005236	0.237058	0.005236	0.029654	0.000655
62	C	8687	8867122	8799604	0.000987	0	385763	8867093	6705	7745951	7689409	0.000872	0	283858	7745922	8127	13222849	13125138	0.000619	0	464010	13222794	0.186089	0.024344	0.186089	0.024344	0.023278	0.003045
63	G	20962	8866572	8796018	0.002383	0	385608	8866572	23734	7745545	7678637	0.003091	0	283736	7745545	55071	13222229	13124114	0.004196	0	463868	13222228	-0.168675	0.006226	-0.168675	0.006226	-0.0211	0.000779
64	G	5916	8863683	8778514	0.000674	0	385225	8863683	6668	7737529	7665388	0.00087	0	283276	7737529	13884	13217729	13106001	0.001059	0	463491	13217729	-0.184985	0.013115	-0.184985	0.013115	-0.02314	0.001641
65	U	7275	8861345	8755545	0.000831	0	384928	8861345	4728	7733517	7650302	0.000618	0	282946	7733517	17383	13215411	13083158	0.001329	0	463262	13215411	0.160228	0.01005	0.160228	0.01005	0.020043	0.001257
66	U	3277	8855003	8749487	0.000375	0	384099	8855003	2049	7726064	7650574	0.000268	0	282479	7726064	7559	13208442	13083786	0.000578	0	462628	13208442	0.184709	0.015416	0.184709	0.015416	0.023105	0.001928
67	A	17950	8853558	8614173	0.002084	0	384010	8853558	4657	7725033	7666920	0.000607	0	282434	7725033	26819	13206974	13076740	0.002051	0	462558	13206974	0.719862	0.009781	0.719862	0.009781	0.090047	0.001224
68	G	163638	8849599	8783765	0.01863	0	383466	8849599	6435	7723337	7670088	0.000839	0	282349	7723337	47297	13204427	13140480	0.003599	0	462356	13204427	4.94275	0.026243	4.94275	0.026243	0.618288	0.003283
69	A	14346	8837490	8785007	0.001633	0	382557	8837490	4729	7705177	7666928	0.000617	0	281504	7705177	8882	13195366	13138163	0.000676	0	461896	13195366	1.50316	0.028933	1.50316	0.028933	0.18803	0.003619
70	G	4607	8830863	8769332	0.000525	0	381982	8830863	4201	7701418	7654943	0.000549	0	281330	7701418	6493	13190805	13122517	0.000495	0	461603	13190805	-0.047377	0.023192	-0.047377	0.023192	-0.005926	0.002901
71	A	6936	8823982	8749924	0.000793	0	381487	8823982	4301	7696627	7633235	0.000563	0	281106	7696627	6141	13187370	13095342	0.000469	0	461428	13187370	0.488832	0.028045	0.488832	0.028045	0.061148	0.003508
72	U	23686	8812436	8737175	0.002711	0	380445	8812436	4098	7680674	7616247	0.000538	0	280089	7680674	24452	13177292	13069985	0.001871	0	460770	13177292	1.16144	0.012806	1.16144	0.012806	0.145285	0.001602
73	A	10441	8810484	8718783	0.001198	0	380179	8810484	7551	7678967	7595771	0.000994	0	279888	7678967	35634	13174674	13060371	0.002728	0	460489	13174674	0.074558	0.006016	0.074558	0.006016	0.009326	0.000753
74	A	7723	8799656	8701299	0.000888	0	379341	8799656	4355	7664823	7559620	0.000576	0	278953	7664823	29814	13164933	13039411	0.002286	0	459902	13164933	0.136229	0.005892	0.136229	0.005892	0.017041	0.000737
75	U	1728	8785352	8696518	0.000199	0	378250	8785352	1761	7632046	7552086	0.000233	0	277286	7632046	6137	13147491	13029753	0.000471	0	458994	13147491	-0.073207	0.01559	-0.073207	0.01559	-0.009157	0.00195
76	C	7636	8778607	8676700	0.00088	0	377639	8778607	11648	7622252	7532311	0.001546	0	276721	7622252	13991	13136646	12988405	0.001077	0	458405	13136646	-0.618596	0.017079	-0.618596	0.017079	-0.07738	0.002136
77	G	19737	8766132	8672790	0.002276	0	376715	8766132	8863	7606314	7521934	0.001178	0	275892	7606314	35916	13117584	12989183	0.002765	0	457443	13117584	0.396898	0.007694	0.396898	0.007694	0.049648	0.000962
78	C	291938	8758139	8631383	0.033823	0	376070	8758139	377287	7602108	7499538	0.050308	0	275305	7602108	354785	13109154	12957715	0.02738	0	456647	13109154	-0.602084	0.003898	nan	nan	nan	nan
79	U	241863	8722547	8475347	0.028537	0	374112	8722547	6493	7565646	7502629	0.000865	0	273725	7565646	19315	13064642	12955527	0.001491	0	454563	13064642	18.5609	0.139294	18.5609	0.139294	2.32177	0.017424
80	U	147859	8690922	8431050	0.017537	0	372143	8690922	3053	7555545	7472474	0.000409	0	273258	7555545	9014	13043079	12905043	0.000698	0	453590	13043079	24.5228	0.266628	24.5228	0.266628	3.06756	0.033352
81	U	179339	8652153	8532735	0.021018	0	370092	8652153	3324	7529779	7473170	0.000445	0	272168	7529779	13949	13001183	12911046	0.00108	0	451800	13001183	19.0421	0.167798	19.0421	0.167798	2.38198	0.02099
82	A	130822	8615305	8466530	0.015452	0	366978	8615305	14799	7527262	7459838	0.001984	0	271972	7527262	35115	12994858	12881595	0.002726	0	451248	12994858	4.94055	0.031249	4.94055	0.031249	0.618012	0.003909
83	A	44968	8570719	8478580	0.005304	0	364307	8570719	1939	7509629	7461112	0.00026	0	271156	7509629	5861	12960679	12882213	0.000455	0	449687	12960679	11.0861	0.155434	11.0861	0.155434	1.38676	0.019443
84	A	6158	8525399	8459007	0.000728	0	361165	8525399	1810	7492503	7458746	0.000243	0	269981	7492503	3237	12930640	12874634	0.000251	0	447842	12930640	1.93025	0.055019	1.93025	0.055019	0.241455	0.006882
85	A	37937	8499975	8246503	0.0046	0	358759	8499975	20507	7487662	7280273	0.002817	0	269642	7487662	39898	12918858	12673435	0.003148	0	446909	12918858	0.566548	0.010167	0.566548	0.010167	0.070869	0.001272
86	U	5	8296697	8140244	1e-06	0	349156	8296697	6	7322267	7205660	1e-06	0	263047	7322267	3	12737092	12400483	0	0	439519	12737092	-0.902948	1.88027	-0.902948	1.88027	-0.11295	0.235203
87	A	0	8188712	20356	0	0	334226	8188712	0	7247133	13740	0	0	258550	7247133	0	12461505	21891	0	0	421539	12461505	nan	nan	nan	nan	nan	nan

## Sheet: UCCU
Nucleotide	Sequence	Modified_mutations	Modified_read_depth	Modified_effective_depth	Modified_rate	Modified_off_target_mapped_depth	Modified_low_mapq_mapped_depth	Modified_mapped_depth	Untreated_mutations	Untreated_read_depth	Untreated_effective_depth	Untreated_rate	Untreated_off_target_mapped_depth	Untreated_low_mapq_mapped_depth	Untreated_mapped_depth	Denatured_mutations	Denatured_read_depth	Denatured_effective_depth	Denatured_rate	Denatured_off_target_mapped_depth	Denatured_low_mapq_mapped_depth	Denatured_mapped_depth	Reactivity_profile	Std_err	HQ_profile	HQ_stderr	Norm_profile	Norm_stderr
1	A	0	5336960	5302123	0	0	212200	5336960	0	7795464	7744771	0	0	275280	7795464	0	12668901	12590345	0	0	413503	12668901	nan	nan	nan	nan	nan	nan
2	U	0	5805765	5745940	0	0	238098	5805765	0	7832038	7757645	0	0	283214	7832038	0	12753589	12633181	0	0	426315	12753589	nan	nan	nan	nan	nan	nan
3	U	5773	6406762	6337379	0.000911	0	261973	6406762	3542	7931135	7852800	0.000451	0	287704	7931135	5388	12939877	12813007	0.000421	0	433923	12939877	1.09366	0.036874	1.09366	0.036874	0.136806	0.004613
4	A	41019	6558958	6487387	0.006323	0	267837	6558958	3848	8028472	7949244	0.000484	0	290871	8028472	10577	13046379	12919448	0.000819	0	437448	13046379	7.13191	0.079712	7.13191	0.079712	0.89213	0.009971
5	A	1657	6614205	6551559	0.000253	0	270301	6614205	1403	8066289	7992349	0.000176	0	292404	8066289	1919	13092910	12979781	0.000148	0	439219	13092910	0.523344	0.053978	0.523344	0.053978	0.065465	0.006752
6	A	29702	6741129	6684715	0.004443	0	275925	6741129	2673	8102568	8037249	0.000333	0	293688	8102568	5750	13137140	13038685	0.000441	0	440825	13137140	9.3214	0.1369	9.3214	0.1369	1.16601	0.017125
7	G	5461	6992122	6940333	0.000787	0	286142	6992122	5770	8137662	8081135	0.000714	0	295075	8137662	13039	13182126	13096698	0.000996	0	442404	13182126	0.073164	0.01428	0.073164	0.01428	0.009152	0.001786
8	G	13437	7004789	6958468	0.001931	0	286930	7004789	13788	8155631	8106759	0.001701	0	295734	8155631	24529	13203887	13129886	0.001868	0	443224	13203887	0.123235	0.011843	0.123235	0.011843	0.015415	0.001481
9	U	14938	7012723	6953662	0.002148	0	287693	7012723	15460	8163259	8114100	0.001905	0	296121	8163259	34771	13227717	13142460	0.002646	0	444443	13227717	0.091808	0.008827	0.091808	0.008827	0.011484	0.001104
10	U	15962	7018929	6970897	0.00229	0	288509	7018929	2047	8168528	8124810	0.000252	0	296687	8168528	15262	13237124	13167268	0.001159	0	445267	13237124	1.75816	0.021682	1.75816	0.021682	0.219928	0.002712
11	U	2463	7040445	6974749	0.000353	0	289928	7040445	1431	8198656	8141103	0.000176	0	298049	8198656	3687	13271462	13177093	0.00028	0	446831	13271462	0.63386	0.032116	0.63386	0.032116	0.079289	0.004017
12	A	70116	7062190	7001640	0.010014	0	291446	7062190	6422	8218225	8167937	0.000786	0	298963	8218225	36800	13296529	13217740	0.002784	0	448029	13296529	3.31448	0.022259	3.31448	0.022259	0.414608	0.002784
13	U	1385	7075888	7002910	0.000198	0	293336	7075888	1151	8225381	8161764	0.000141	0	300035	8225381	2528	13305986	13207945	0.000191	0	448987	13305986	0.296507	0.03574	0.296507	0.03574	0.03709	0.004471
14	A	3630	7145718	7078645	0.000513	0	296175	7145718	3743	8271648	8218184	0.000455	0	301845	8271648	13214	13358066	13274922	0.000995	0	450780	13358066	0.057621	0.011371	0.057621	0.011371	0.007208	0.001422
15	C	3340	7160685	7067107	0.000473	0	297020	7160685	3071	8283097	8223456	0.000373	0	302362	8283097	4205	13396733	13303472	0.000316	0	452314	13396733	0.313741	0.033872	0.313741	0.033872	0.039246	0.004237
16	C	6038	7162782	7028861	0.000859	0	297461	7162782	7548	8286145	8231386	0.000917	0	302641	8286145	13072	13403249	13315437	0.000982	0	452733	13403249	-0.059028	0.015578	-0.059028	0.015578	-0.007384	0.001949
17	U	803472	7166683	6819822	0.117814	0	297744	7166683	3416	8291717	8224661	0.000415	0	302969	8291717	14698	13411211	13298849	0.001105	0	453093	13411211	106.223	0.884232	106.223	0.884232	13.2875	0.110608
18	U	414749	7226523	7109255	0.058339	0	299942	7226523	8721	8304269	8232889	0.001059	0	303521	8304269	18254	13426241	13299876	0.001372	0	453675	13426241	41.7343	0.315978	41.7343	0.315978	5.22053	0.039526
19	C	169412	7448466	7329277	0.023114	0	308898	7448466	10655	8318903	8246829	0.001292	0	304652	8318903	17585	13442229	13310264	0.001321	0	454631	13442229	16.5176	0.131953	16.5176	0.131953	2.06618	0.016506
20	C	50030	7470294	7372567	0.006786	0	310084	7470294	15503	8329068	8261454	0.001877	0	305362	8329068	27271	13451127	13329842	0.002046	0	455269	13451127	2.39968	0.02203	2.39968	0.02203	0.300176	0.002756
21	U	33115	7498651	7402694	0.004473	0	311699	7498651	13615	8354222	8280993	0.001644	0	306682	8354222	26967	13473021	13338549	0.002022	0	456380	13473021	1.39942	0.016402	1.39942	0.016402	0.175053	0.002052
22	A	36339	7565428	7480749	0.004858	0	315352	7565428	8034	8387360	8312483	0.000966	0	308491	8387360	30180	13500269	13362491	0.002259	0	457886	13500269	1.72285	0.015762	1.72285	0.015762	0.215512	0.001972
23	G	7697	7578443	7500195	0.001026	0	316351	7578443	7737	8395940	8326622	0.000929	0	309002	8395940	35285	13507264	13390712	0.002635	0	458412	13507264	0.036831	0.005985	0.036831	0.005985	0.004607	0.000749
24	G	4908	7580408	7514875	0.000653	0	316538	7580405	4249	8398947	8343622	0.000509	0	309240	8398943	20016	13510611	13423073	0.001491	0	458655	13510607	0.096471	0.008185	0.096471	0.008185	0.012068	0.001024
25	U	4653	7583718	7512892	0.000619	0	317617	7583698	3038	8401764	8346436	0.000364	0	309507	8401725	6639	13517998	13428948	0.000494	0	459544	13517960	0.516501	0.023577	0.516501	0.023577	0.064609	0.002949
26	A	40399	7588844	7476471	0.005403	0	319032	7588739	4721	8405198	8351682	0.000565	0	309978	8404993	20231	13525817	13430004	0.001506	0	460720	13525561	3.21176	0.029295	3.21176	0.029295	0.401759	0.003665
27	A	34556	7601320	7139002	0.00484	0	320791	7601173	3301	8410872	8359484	0.000395	0	310535	8410582	6376	13535663	13437677	0.000474	0	462082	13535300	9.36922	0.130342	9.36922	0.130342	1.17199	0.016304
28	C	447537	7636305	7563524	0.05917	0	323434	7636118	17016	8412915	8361552	0.002035	0	310914	8412595	27623	13541203	13445466	0.002054	0	462776	13540812	27.8106	0.172947	27.8106	0.172947	3.47882	0.021634
29	A	36083	7648419	7585541	0.004757	0	325487	7648230	15829	8425210	8372682	0.001891	0	312010	8424840	52343	13553770	13465735	0.003887	0	464564	13553299	0.737373	0.008175	0.737373	0.008175	0.092238	0.001023
30	A	4417	7651910	7572357	0.000583	0	326364	7651654	2982	8426542	8366382	0.000356	0	311911	8426088	7344	13554960	13452189	0.000546	0	464776	13554330	0.415581	0.020613	0.415581	0.020613	0.051985	0.002578
31	A	4358	7658443	7580942	0.000575	0	327460	7658142	4124	8429675	8373881	0.000492	0	312214	8429160	7233	13562319	13465659	0.000537	0	465905	13561595	0.153365	0.021677	0.153365	0.021677	0.019184	0.002712
32	C	13079	7661474	7592941	0.001723	0	327878	7661150	7758	8430678	8382955	0.000925	0	312352	8430134	16652	13568567	13487132	0.001235	0	466663	13567784	0.645581	0.015693	0.645581	0.015693	0.080756	0.001963
33	C	37395	7662817	7612936	0.004912	0	328592	7662456	15337	8430877	8388169	0.001828	0	312553	8430244	28588	13569255	13503128	0.002117	0	467109	13568376	1.45651	0.016334	1.45651	0.016334	0.182194	0.002043
34	A	14616	7684476	7631154	0.001915	0	345802	7684068	11253	8434239	8386757	0.001342	0	315774	8433514	18834	13582217	13509560	0.001394	0	480729	13581240	0.411404	0.014847	0.411404	0.014847	0.051462	0.001857
35	A	10296	7691424	7635650	0.001348	0	347891	7690999	4684	8435140	8386190	0.000559	0	316340	8434392	7235	13584318	13509591	0.000536	0	481890	13583304	1.4749	0.033891	1.4749	0.033891	0.184495	0.004239
36	C	26817	7697694	7645288	0.003508	0	348875	7697246	9508	8435504	8392296	0.001133	0	316685	8434722	11755	13585294	13518954	0.00087	0	482483	13584225	2.73106	0.037681	2.73106	0.037681	0.341627	0.004714
37	C	15694	7700214	7639418	0.002054	0	349756	7699750	13393	8436112	8393513	0.001596	0	316857	8435297	12039	13586349	13521552	0.00089	0	482822	13585222	0.515196	0.024517	0.515196	0.024517	0.064446	0.003067
38	A	142795	7707966	7610557	0.018763	0	353786	7707454	12050	8441844	8390755	0.001436	0	319653	8440979	33869	13593296	13513590	0.002506	0	487825	13592069	6.91326	0.042788	6.91326	0.042788	0.864779	0.005352
39	A	88442	7710922	7640128	0.011576	0	354686	7710398	3322	8442505	8390796	0.000396	0	319859	8441630	12285	13593877	13516924	0.000909	0	488239	13592635	12.3012	0.119201	12.3012	0.119201	1.53876	0.014911
40	C	27899	7717688	7632334	0.003655	0	355555	7717161	18136	8443774	8384446	0.002163	0	320237	8442905	23935	13595633	13505775	0.001772	0	488995	13594395	0.842068	0.016256	0.842068	0.016256	0.105334	0.002033
41	U	141658	7723693	7555026	0.01875	0	356219	7723154	20360	8445254	8391874	0.002426	0	320428	8444390	49789	13597978	13510207	0.003685	0	489301	13596711	4.42951	0.024456	4.42951	0.024456	0.554087	0.003059
42	U	94975	7737933	7652199	0.012411	0	358053	7737389	2627	8450223	8397210	0.000313	0	321123	8449336	10587	13603804	13520032	0.000783	0	490134	13602522	15.4504	0.158915	15.4504	0.158915	1.93269	0.019879
43	U	30007	7747060	7697191	0.003898	0	359196	7746540	1602	8453118	8413857	0.00019	0	321628	8452254	5099	13606709	13545583	0.000376	0	490792	13605454	9.85046	0.150876	9.85046	0.150876	1.23219	0.018873
44	C	75476	7752130	7702634	0.009799	0	359184	7751615	9734	8454836	8411003	0.001157	0	321601	8454001	12433	13608307	13528584	0.000919	0	490640	13607114	9.40291	0.093704	9.40291	0.093704	1.17621	0.011721
45	G	8891	7761343	7704116	0.001154	0	359608	7760837	6598	8456166	8398383	0.000786	0	321720	8455347	23481	13610060	13497468	0.00174	0	491191	13608884	0.211783	0.009073	0.211783	0.009073	0.026492	0.001135
46	A	9974	7763881	7708067	0.001294	0	359975	7763389	10460	8458523	8399663	0.001245	0	322000	8457752	42027	13612478	13524720	0.003107	0	491646	13611365	0.015666	0.005722	0.015666	0.005722	0.00196	0.000716
47	U	1789	7765929	7706394	0.000232	0	359647	7765457	2252	8461347	8404388	0.000268	0	321678	8460606	4420	13615342	13511392	0.000327	0	491480	13614271	-0.109468	0.024127	-0.109468	0.024127	-0.013693	0.003018
48	C	19689	7768520	7723836	0.002549	0	359435	7768061	14917	8463380	8416150	0.001772	0	321503	8462665	39049	13619070	13550770	0.002882	0	491217	13618035	0.269529	0.008183	0.269529	0.008183	0.033715	0.001024
49	U	3924	7785486	7738155	0.000507	0	359897	7785054	5195	8477519	8429069	0.000616	0	321930	8476841	6592	13639172	13568636	0.000486	0	492176	13638151	-0.224817	0.024395	-0.224817	0.024395	-0.028122	0.003052
50	C	22847	7805611	7748452	0.002949	0	359663	7805186	14223	8489703	8432525	0.001687	0	321752	8489046	11821	13655150	13568949	0.000871	0	491950	13654163	1.4485	0.030699	1.4485	0.030699	0.181193	0.00384
51	U	31443	7812925	7755054	0.004055	0	359593	7812520	6240	8493889	8437446	0.00074	0	321649	8493256	14353	13660540	13574523	0.001057	0	491993	13659611	3.13516	0.035084	3.13516	0.035084	0.392177	0.004389
52	U	5216	7828674	7742334	0.000674	0	359715	7828304	11238	8503463	8440545	0.001331	0	321739	8502880	7492	13668971	13567128	0.000552	0	492186	13668119	-1.19108	0.031496	-1.19108	0.031496	-0.148991	0.00394
53	G	53592	7852379	7795997	0.006874	0	359678	7852053	8178	8506987	8450356	0.000968	0	321658	8506490	32495	13674258	13597615	0.00239	0	492025	13673533	2.4716	0.019038	2.4716	0.019038	0.309172	0.002381
54	U	10584	7857558	7801789	0.001357	0	359416	7857280	1901	8506932	8453466	0.000225	0	321218	8506515	3520	13676093	13601495	0.000259	0	491815	13675464	4.37309	0.091795	4.37309	0.091795	0.547029	0.011483
55	A	20394	7887209	7827777	0.002605	0	359234	7887006	7162	8509827	8444676	0.000848	0	320812	8509535	26492	13679300	13571081	0.001952	0	491193	13678830	0.900177	0.012012	0.900177	0.012012	0.112603	0.001503
56	G	12169	7888153	7843220	0.001552	0	357561	7887986	10020	8496542	8439296	0.001187	0	318091	8496309	40136	13674647	13607042	0.00295	0	489105	13674278	0.123482	0.006268	0.123482	0.006268	0.015446	0.000784
57	A	7251	7886469	7843892	0.000924	0	356227	7886345	6089	8478274	8428261	0.000722	0	314464	8478099	25612	13668477	13604853	0.001883	0	487326	13668185	0.107281	0.007608	0.107281	0.007608	0.01342	0.000952
58	U	2982	7885632	7835964	0.000381	0	355530	7885517	2192	8469774	8420211	0.00026	0	313463	8469616	5831	13665381	13598465	0.000429	0	486607	13665106	0.280381	0.021113	0.280381	0.021113	0.035073	0.002641
59	C	32768	7885001	7816832	0.004192	0	355083	7884903	19051	8464005	8418778	0.002263	0	312936	8463886	18533	13662649	13595820	0.001363	0	486128	13662424	1.41516	0.023266	1.41516	0.023266	0.177022	0.00291
60	U	88828	7883856	7833922	0.011339	0	354262	7883774	5868	8461799	8409637	0.000698	0	312623	8461713	10098	13659662	13587867	0.000743	0	485468	13659495	14.3187	0.151903	14.3187	0.151903	1.79112	0.019002
61	G	13213	7885082	7837371	0.001686	0	351600	7885041	6524	8447295	8389312	0.000778	0	310787	8447251	31025	13645222	13562833	0.002288	0	482963	13645126	0.397045	0.007994	0.397045	0.007994	0.049666	0.001
62	G	2911	7882564	7824039	0.000372	0	350979	7882543	3144	8435325	8380422	0.000375	0	310006	8435301	10493	13639578	13537822	0.000775	0	482267	13639533	-0.004002	0.012396	-0.004002	0.012396	-0.000501	0.001551
63	A	16388	7882421	7822702	0.002095	0	350796	7882421	6086	8435121	8365633	0.000728	0	309824	8435121	43570	13639800	13545287	0.003217	0	482047	13639800	0.425114	0.0062	0.425114	0.0062	0.053177	0.000776
64	G	2900	7878559	7811566	0.000371	0	350199	7878559	3672	8419278	8350982	0.00044	0	308906	8419278	5119	13632334	13532684	0.000378	0	481286	13632334	-0.180994	0.02658	-0.180994	0.02658	-0.022641	0.003325
65	A	5795	7874060	7790582	0.000744	0	349170	7874060	4313	8408695	8333632	0.000518	0	307966	8408695	7969	13627871	13490594	0.000591	0	480754	13627871	0.383109	0.02168	0.383109	0.02168	0.047923	0.002712
66	U	15532	7866459	7790893	0.001994	0	347919	7866459	2987	8402002	8331162	0.000359	0	307182	8402002	19270	13620254	13481880	0.001429	0	479628	13620254	1.14395	0.014637	1.14395	0.014637	0.143096	0.001831
67	A	24669	7865300	7769940	0.003175	0	347680	7865300	4526	8401257	8320589	0.000544	0	307063	8401257	26297	13618767	13467756	0.001953	0	479385	13618767	1.34743	0.013905	1.34743	0.013905	0.16855	0.001739
68	G	110439	7856714	7791777	0.014174	0	346328	7856714	6573	8388890	8330044	0.000789	0	306103	8388890	46167	13605016	13512853	0.003417	0	477982	13605016	3.91764	0.02228	3.91764	0.02228	0.490057	0.002787
69	A	12728	7845933	7787968	0.001634	0	345069	7845933	4252	8374801	8317901	0.000511	0	305265	8374801	8149	13592560	13517182	0.000603	0	477003	13592560	1.86299	0.03424	1.86299	0.03424	0.233042	0.004283
70	G	16779	7839372	7782322	0.002156	0	344233	7839372	4985	8362177	8300169	0.000601	0	304551	8362177	14027	13583371	13515600	0.001038	0	476273	13583371	1.49874	0.022012	1.49874	0.022012	0.187477	0.002753
71	A	5738	7832009	7739991	0.000741	0	343450	7832009	5596	8341381	8248151	0.000678	0	303398	8341381	5921	13576058	13468198	0.00044	0	475762	13576058	0.143051	0.030408	0.143051	0.030408	0.017894	0.003804
72	U	37078	7820406	7755974	0.004781	0	342270	7820406	12634	8301861	8236358	0.001534	0	301069	8301861	35590	13561753	13466114	0.002643	0	474647	13561753	1.22843	0.012542	1.22843	0.012542	0.153664	0.001569
73	A	42021	7818127	7715231	0.005446	0	341821	7818127	28938	8300363	8185098	0.003535	0	300823	8300363	67057	13559542	13410257	0.005	0	474345	13559542	0.382177	0.006905	0.382177	0.006905	0.047806	0.000864
74	U	16148	7802358	7704070	0.002096	0	340190	7802358	13757	8271344	8164522	0.001685	0	299061	8271344	36073	13537512	13389204	0.002694	0	472750	13537512	0.152574	0.008158	0.152574	0.008158	0.019085	0.00102
75	U	3944	7796200	7695810	0.000512	0	339623	7796200	4009	8258825	8154223	0.000492	0	298367	8258825	7170	13526420	13378330	0.000536	0	472077	13526420	0.038884	0.021023	0.038884	0.021023	0.004864	0.00263
76	U	12255	7788247	7686867	0.001594	0	338826	7788247	5974	8244004	8154447	0.000733	0	297435	8244004	20761	13511881	13380367	0.001552	0	471074	13511881	0.555343	0.011761	0.555343	0.011761	0.069468	0.001471
77	C	14973	7778992	7666956	0.001953	0	338119	7778992	13514	8227841	8139170	0.00166	0	296629	8227841	15326	13492580	13351027	0.001148	0	470056	13492580	0.25486	0.018771	0.25486	0.018771	0.03188	0.002348
78	C	196251	7765104	7649174	0.025656	0	337074	7765104	362067	8214795	8110540	0.044642	0	295891	8214795	236180	13468275	13339955	0.017705	0	468822	13468275	-1.07232	0.005756	-1.07232	0.005756	-0.134136	0.00072
79	U	201066	7742688	7461332	0.026948	0	335711	7742688	14661	8167301	8108144	0.001808	0	293940	8167301	35501	13432391	13335293	0.002662	0	467271	13432391	9.44321	0.055253	9.44321	0.055253	1.18125	0.006912
80	U	191805	7726481	7457635	0.025719	0	334679	7726481	4028	8161970	8073822	0.000499	0	293669	8161970	11354	13422798	13275922	0.000855	0	466817	13422798	29.4895	0.285293	29.4895	0.285293	3.68884	0.035687
81	U	207653	7687217	7588201	0.027365	0	332441	7687217	5001	8130697	8070228	0.00062	0	292390	8130697	18934	13373090	13278956	0.001426	0	464767	13373090	18.7574	0.142808	18.7574	0.142808	2.34636	0.017864
82	A	115402	7663317	7521500	0.015343	0	330720	7663317	13875	8127002	8027058	0.001729	0	292171	8127002	32454	13367635	13190017	0.00246	0	464367	13367635	5.5332	0.036275	5.5332	0.036275	0.692147	0.004538
83	A	20719	7597569	7444806	0.002783	0	327364	7597569	1854	8081379	7988248	0.000232	0	290307	8081379	4788	13273666	13110069	0.000365	0	460853	13273666	6.98471	0.114933	6.98471	0.114933	0.873716	0.014377
84	A	11081	7497298	7393733	0.001499	0	321689	7497298	1750	8026576	7981070	0.000219	0	287943	8026576	3830	13167263	13089543	0.000293	0	456337	13167263	4.37263	0.087639	4.37263	0.087639	0.546972	0.010963
85	A	47657	7436106	7254718	0.006569	0	317364	7436106	36895	8015940	7785971	0.004739	0	287377	8015940	58557	13141236	12857642	0.004554	0	454796	13141236	0.401921	0.008704	0.401921	0.008704	0.050276	0.001089
86	U	5	7296900	7171822	1e-06	0	309657	7296900	8	7830120	7680372	1e-06	0	279908	7830120	9	12923440	12656577	1e-06	0	445961	12923440	-0.484386	0.697514	-0.484386	0.697514	-0.060592	0.087252
87	A	0	7212035	18304	0	0	299151	7212035	0	7722662	15850	0	0	272220	7722662	0	12718760	24546	0	0	430848	12718760	nan	nan	nan	nan	nan	nan

[truncated: 9 more sheets: UCUC, UCUU, UUCC, UUCU, UUUC, UUUU, A22G, U17A A22U, U17C A22G]
